# Supplementary material for: Crystal structures of (E)-1-naphthaldehyde oxime and (E)-phenanthrene-9-carbaldehyde oxime
Source: Acta Crystallogr E Crystallogr Commun. 2018 Feb 13;74(Pt 3):332–6. doi: 10.1107/S2056989018002116 (PMC5947797; doi:10.1107/S2056989018002116)
Supplement: Supplementary file 1 [file e-74-00332-sup1.cif]

##############################################################################
#                                                                            #
# This CIF contains the data in a paper accepted for publication in          #
# Acta Crystallographica Section E. It conforms to the requirements of       #
# Notes for Authors for Acta Crystallographica Section E, and has been       #
# peer reviewed under the auspices of the IUCr Commission on Journals.       #
#                                                                            #
# Full details of the Crystallographic Information File format               #
# are given in the paper "The Crystallographic Information File (CIF):       #
# a New Standard Archive File for Crystallography" by S. R. Hall, F. H.      #
# Allen and I. D. Brown [Acta Cryst. (1991), A47, 655-685].                  #
#                                                                            #
# The current version of the core CIF dictionary is obtainable from          #
# ftp://ftp.iucr.org/pub/cif_core.dic.                                       #
#                                                                            #
# Software is freely available for graphical display of the structure(s)     #
# in this CIF. For information consult the CIF software page                 #
# http://www.iucr.org/resources/cif/software.                                #
#                                                                            #
# This file may be used for bona fide research purposes within the           #
# scientific community so long as proper attribution is given to the journal # 
# article from which it was obtained.                                        #
#                                                                            #
##############################################################################
data_I
_database_code_depnum_ccdc_archive 'CCDC 1821855'
_audit_creation_method     'SHELXL-2014/7'
_chemical_name_systematic
;
(<i>E</i>)-1-Naphthaldehyde oxime
;
_chemical_name_common     '(<i>E</i>)-1-naphthaldehyde oxime'
_chemical_formula_moiety     'C11 H9 N O'
_chemical_formula_sum     'C11 H9 N O'
_chemical_formula_iupac     'C11 H9 N O'
_chemical_formula_weight     171.19
_chemical_melting_point     ?
_shelx_space_group_comment
;
The symmetry employed for this shelxl refinement is uniquely defined
by the following loop, which should always be used as a source of
symmetry information in preference to the above space-group names.
They are only intended as comments.
;
_space_group_crystal_system     monoclinic
_space_group_name_H-M_alt     'P 21'
_space_group_name_Hall     'P 2yb'
loop_
    _space_group_symop_operation_xyz
    'x, y, z'
    '-x, y+1/2, -z'
_cell_length_a     7.928(5)
_cell_length_b     4.843(3)
_cell_length_c     11.444(7)
_cell_angle_alpha     90
_cell_angle_beta     94.03(5)
_cell_angle_gamma     90
_cell_volume     438.3(5)
_cell_formula_units_Z     2
_cell_measurement_reflns_used     1367
_cell_measurement_theta_min     2.57
_cell_measurement_theta_max     22.55
_cell_measurement_temperature     295(2)
_exptl_crystal_description     'block'
_exptl_crystal_colour     'colourless'
_exptl_crystal_size_max     0.099
_exptl_crystal_size_mid     0.056
_exptl_crystal_size_min     0.0230
_exptl_crystal_density_diffrn     1.297
_exptl_crystal_density_meas     ?
_exptl_crystal_density_method     ?
_exptl_crystal_F_000     180
_exptl_absorpt_coefficient_mu     0.084
_exptl_absorpt_correction_type     multi-scan
_exptl_absorpt_process_details
;
(SADABS; Bruker, 2016)
;
_shelx_estimated_absorpt_T_min     0.921
_shelx_estimated_absorpt_T_max     0.995
_exptl_absorpt_correction_T_min     0.6836
_exptl_absorpt_correction_T_max     0.7452
_diffrn_ambient_temperature     295(2)
_diffrn_radiation_type     MoK\a
_diffrn_radiation_wavelength     0.71073
_diffrn_measurement_device_type     'Bruker D8 Quest'
_diffrn_measurement_method     '\f and \w scans'
_diffrn_detector_area_resol_mean     ?
_diffrn_reflns_number     5762
_diffrn_reflns_av_R_equivalents     0.0999
_diffrn_reflns_theta_min     2.575
_diffrn_reflns_theta_max     25.396
_diffrn_reflns_theta_full     25.242
_diffrn_measured_fraction_theta_max     0.993
_diffrn_measured_fraction_theta_full     0.999
_diffrn_reflns_limit_h_min     -9
_diffrn_reflns_limit_h_max     9
_diffrn_reflns_limit_k_min     -5
_diffrn_reflns_limit_k_max     5
_diffrn_reflns_limit_l_min     -13
_diffrn_reflns_limit_l_max     13
_diffrn_standards_number     0
_diffrn_standards_interval_count     0
_diffrn_standards_interval_time     0
_diffrn_standards_decay_%     ?
_refine_special_details     ?
_reflns_number_total     1570
_reflns_number_gt     957
_reflns_threshold_expression     'I > 2\s(I)'
_refine_ls_structure_factor_coef     Fsqd
_refine_ls_matrix_type     full
_refine_ls_R_factor_all     0.1179
_refine_ls_R_factor_gt     0.0551
_refine_ls_wR_factor_gt     0.0825
_refine_ls_wR_factor_ref     0.0983
_refine_ls_goodness_of_fit_ref     1.063
_refine_ls_restrained_S_all     1.063
_refine_ls_number_reflns     1570
_refine_ls_number_parameters     122
_refine_ls_number_restraints     1
_refine_ls_hydrogen_treatment     mixed
_refine_ls_weighting_scheme     calc
_refine_ls_weighting_details
              'w=1/[\s^2^(Fo^2^)+(0.0164P)^2^+0.1408P] where P=(Fo^2^+2Fc^2^)/3'
_atom_sites_solution_hydrogens     mixed
_atom_sites_solution_primary     ?
_atom_sites_solution_secondary     ?
_refine_ls_shift/su_max     0.000
_refine_ls_shift/su_mean     0.000
_refine_diff_density_max     0.154
_refine_diff_density_min     -0.149
_refine_ls_extinction_method     none
_refine_ls_extinction_coef     .
loop_
    _atom_type_symbol
    _atom_type_description
    _atom_type_scat_dispersion_real
    _atom_type_scat_dispersion_imag
    _atom_type_scat_source
    'C' 'C' 0.0033 0.0016
                         'International Tables Vol C Tables 4.2.6.8 and 6.1.1.4'
    'H' 'H' 0.0000 0.0000
                         'International Tables Vol C Tables 4.2.6.8 and 6.1.1.4'
    'N' 'N' 0.0061 0.0033
                         'International Tables Vol C Tables 4.2.6.8 and 6.1.1.4'
    'O' 'O' 0.0106 0.0060
                         'International Tables Vol C Tables 4.2.6.8 and 6.1.1.4'
_computing_data_collection
;
APEX3 (Bruker, 2016)
;
_computing_cell_refinement
;
SAINT (Bruker, 2016)
;
_computing_data_reduction
;
SAINT (Bruker, 2016)
;
_computing_structure_solution
;
SHELXT2014 (Sheldrick, 2015a)
;
_computing_structure_refinement
;
SHELXL2014 (Sheldrick, 2015b)
;
_computing_molecular_graphics
;
SHELXL2014 (Sheldrick, 2015b)
;
_computing_publication_material     ?
loop_
    _atom_site_type_symbol
    _atom_site_label
    _atom_site_fract_x
    _atom_site_fract_y
    _atom_site_fract_z
    _atom_site_U_iso_or_equiv
    _atom_site_adp_type
    _atom_site_calc_flag
    _atom_site_occupancy
    _atom_site_disorder_assembly
    _atom_site_disorder_group
    O O1 0.8254(4) -0.0401(7) 0.5056(3) 0.0458(9) Uani d 1 . .
    N N1 0.8708(5) 0.1715(9) 0.4312(3) 0.0418(11) Uani d 1 . .
    C C1 0.7559(5) 0.4959(10) 0.2895(4) 0.0318(12) Uani d 1 . .
    C C2 0.8998(6) 0.5156(11) 0.2295(4) 0.0452(14) Uani d 1 . .
    H H2 0.9903 0.3987 0.2494 0.054 Uiso calc 1 . .
    C C3 0.9129(7) 0.7072(14) 0.1393(5) 0.0569(16) Uani d 1 . .
    H H3 1.0128 0.7207 0.1017 0.068 Uiso calc 1 . .
    C C4 0.7801(7) 0.8737(11) 0.1066(4) 0.0499(15) Uani d 1 . .
    H H4 0.7888 0.9970 0.0450 0.060 Uiso calc 1 . .
    C C4' 0.6296(6) 0.8624(10) 0.1645(4) 0.0377(12) Uani d 1 . .
    C C5 0.4924(6) 1.0383(10) 0.1338(4) 0.0468(15) Uani d 1 . .
    H H5 0.5009 1.1626 0.0726 0.056 Uiso calc 1 . .
    C C6 0.3485(7) 1.0323(12) 0.1907(5) 0.0570(17) Uani d 1 . .
    H H6 0.2585 1.1479 0.1677 0.068 Uiso calc 1 . .
    C C7 0.3370(6) 0.8491(11) 0.2846(4) 0.0478(15) Uani d 1 . .
    H H7 0.2393 0.8461 0.3250 0.057 Uiso calc 1 . .
    C C8 0.4663(5) 0.6760(11) 0.3176(4) 0.0387(13) Uani d 1 . .
    H H8 0.4557 0.5558 0.3800 0.046 Uiso calc 1 . .
    C C8' 0.6172(5) 0.6760(10) 0.2582(4) 0.0285(11) Uani d 1 . .
    C C11 0.7413(6) 0.2826(9) 0.3785(4) 0.0350(12) Uani d 1 . .
    H H11 0.6343 0.2264 0.3972 0.042 Uiso calc 1 . .
    H H1 0.922(7) -0.129(13) 0.528(5) 0.10(2) Uiso d 1 . .
loop_
    _atom_site_aniso_label
    _atom_site_aniso_U_11
    _atom_site_aniso_U_22
    _atom_site_aniso_U_33
    _atom_site_aniso_U_12
    _atom_site_aniso_U_13
    _atom_site_aniso_U_23
    O1 0.041(2) 0.044(2) 0.051(2) 0.008(2) -0.0047(18) 0.008(2)
    N1 0.040(2) 0.038(3) 0.046(3) 0.001(2) -0.005(2) -0.005(2)
    C1 0.033(3) 0.029(3) 0.033(3) -0.007(3) -0.002(2) -0.007(3)
    C2 0.035(3) 0.054(4) 0.048(3) -0.005(3) 0.009(2) -0.014(3)
    C3 0.051(3) 0.080(5) 0.043(3) -0.018(4) 0.021(3) -0.012(4)
    C4 0.064(4) 0.051(4) 0.036(3) -0.017(3) 0.011(3) -0.005(3)
    C4' 0.046(3) 0.037(3) 0.029(3) -0.008(3) -0.003(2) -0.007(3)
    C5 0.060(4) 0.037(4) 0.041(3) -0.009(3) -0.011(3) 0.008(3)
    C6 0.049(3) 0.049(4) 0.070(4) 0.006(3) -0.013(3) 0.008(4)
    C7 0.035(3) 0.048(4) 0.060(4) 0.002(3) 0.000(3) 0.009(3)
    C8 0.036(3) 0.039(3) 0.040(3) 0.002(3) -0.002(2) 0.008(3)
    C8' 0.029(2) 0.027(3) 0.029(3) -0.004(2) -0.0016(19) -0.008(3)
    C11 0.032(3) 0.029(3) 0.044(3) 0.002(2) 0.003(2) -0.008(3)
_geom_special_details
;
 All esds (except the esd in the dihedral angle between two l.s. planes)
 are estimated using the full covariance matrix.  The cell esds are taken
 into account individually in the estimation of esds in distances, angles
 and torsion angles; correlations between esds in cell parameters are only
 used when they are defined by crystal symmetry.  An approximate (isotropic)
 treatment of cell esds is used for estimating esds involving l.s. planes.
;
loop_
    _geom_bond_atom_site_label_1
    _geom_bond_atom_site_label_2
    _geom_bond_site_symmetry_2
    _geom_bond_distance
    _geom_bond_publ_flag
    O1 N1 . 1.395(5) ?
    O1 H1 . 0.90(6) ?
    N1 C11 . 1.273(5) ?
    C1 C2 . 1.375(6) ?
    C1 C8' . 1.429(6) ?
    C1 C11 . 1.461(6) ?
    C2 C3 . 1.397(7) ?
    C2 H2 . 0.9300 ?
    C3 C4 . 1.358(7) ?
    C3 H3 . 0.9300 ?
    C4 C4' . 1.406(6) ?
    C4 H4 . 0.9300 ?
    C4' C5 . 1.407(6) ?
    C4' C8' . 1.410(6) ?
    C5 C6 . 1.353(6) ?
    C5 H5 . 0.9300 ?
    C6 C7 . 1.402(7) ?
    C6 H6 . 0.9300 ?
    C7 C8 . 1.357(6) ?
    C7 H7 . 0.9300 ?
    C8 C8' . 1.417(5) ?
    C8 H8 . 0.9300 ?
    C11 H11 . 0.9300 ?
loop_
    _geom_angle_atom_site_label_1
    _geom_angle_atom_site_label_2
    _geom_angle_atom_site_label_3
    _geom_angle_site_symmetry_1
    _geom_angle_site_symmetry_3
    _geom_angle
    _geom_angle_publ_flag
    N1 O1 H1 . . 106(4) ?
    C11 N1 O1 . . 111.5(4) ?
    C2 C1 C8' . . 118.9(4) ?
    C2 C1 C11 . . 120.4(5) ?
    C8' C1 C11 . . 120.6(4) ?
    C1 C2 C3 . . 121.5(5) ?
    C1 C2 H2 . . 119.3 ?
    C3 C2 H2 . . 119.3 ?
    C4 C3 C2 . . 120.1(5) ?
    C4 C3 H3 . . 119.9 ?
    C2 C3 H3 . . 119.9 ?
    C3 C4 C4' . . 120.9(5) ?
    C3 C4 H4 . . 119.5 ?
    C4' C4 H4 . . 119.5 ?
    C4 C4' C5 . . 121.7(5) ?
    C4 C4' C8' . . 119.3(5) ?
    C5 C4' C8' . . 118.9(4) ?
    C6 C5 C4' . . 122.0(5) ?
    C6 C5 H5 . . 119.0 ?
    C4' C5 H5 . . 119.0 ?
    C5 C6 C7 . . 119.0(5) ?
    C5 C6 H6 . . 120.5 ?
    C7 C6 H6 . . 120.5 ?
    C8 C7 C6 . . 121.0(5) ?
    C8 C7 H7 . . 119.5 ?
    C6 C7 H7 . . 119.5 ?
    C7 C8 C8' . . 120.9(5) ?
    C7 C8 H8 . . 119.5 ?
    C8' C8 H8 . . 119.5 ?
    C4' C8' C8 . . 118.1(4) ?
    C4' C8' C1 . . 119.2(4) ?
    C8 C8' C1 . . 122.7(4) ?
    N1 C11 C1 . . 121.9(4) ?
    N1 C11 H11 . . 119.0 ?
    C1 C11 H11 . . 119.0 ?
loop_
    _geom_torsion_atom_site_label_1
    _geom_torsion_atom_site_label_2
    _geom_torsion_atom_site_label_3
    _geom_torsion_atom_site_label_4
    _geom_torsion_site_symmetry_1
    _geom_torsion_site_symmetry_2
    _geom_torsion_site_symmetry_3
    _geom_torsion_site_symmetry_4
    _geom_torsion
    _geom_torsion_publ_flag
    C8' C1 C2 C3 . . . . 0.1(7) ?
    C11 C1 C2 C3 . . . . 176.2(5) ?
    C1 C2 C3 C4 . . . . -2.0(8) ?
    C2 C3 C4 C4' . . . . 1.8(8) ?
    C3 C4 C4' C5 . . . . 178.3(5) ?
    C3 C4 C4' C8' . . . . 0.3(7) ?
    C4 C4' C5 C6 . . . . -178.7(5) ?
    C8' C4' C5 C6 . . . . -0.6(7) ?
    C4' C5 C6 C7 . . . . 1.3(8) ?
    C5 C6 C7 C8 . . . . -1.2(8) ?
    C6 C7 C8 C8' . . . . 0.2(7) ?
    C4 C4' C8' C8 . . . . 177.8(4) ?
    C5 C4' C8' C8 . . . . -0.3(6) ?
    C4 C4' C8' C1 . . . . -2.1(6) ?
    C5 C4' C8' C1 . . . . 179.7(4) ?
    C7 C8 C8' C4' . . . . 0.5(7) ?
    C7 C8 C8' C1 . . . . -179.6(4) ?
    C2 C1 C8' C4' . . . . 1.9(6) ?
    C11 C1 C8' C4' . . . . -174.2(4) ?
    C2 C1 C8' C8 . . . . -178.0(4) ?
    C11 C1 C8' C8 . . . . 5.9(6) ?
    O1 N1 C11 C1 . . . . -175.5(4) ?
    C2 C1 C11 N1 . . . . 23.6(6) ?
    C8' C1 C11 N1 . . . . -160.4(4) ?
loop_
    _geom_hbond_atom_site_label_D
    _geom_hbond_atom_site_label_H
    _geom_hbond_atom_site_label_A
    _geom_hbond_site_symmetry_A
    _geom_hbond_distance_DH
    _geom_hbond_distance_HA
    _geom_hbond_distance_DA
    _geom_hbond_angle_DHA
    O1 H1 N1 2_746 0.90(6) 1.94(6) 2.834(5) 177(6)
_shelx_hkl_file
;
   1   0   0  331.27   14.50
   1   0   0  377.46   14.30
  -1   0   0  410.76   14.30
  -2   0   0  578.94   21.80
  -2   0   0  559.84   21.70
  -2   0   0  529.75   21.80
   2   0   0  563.14   21.70
   2   0   0  550.04   21.90
  -3   0   0  318.67   14.50
  -3   0   0  319.67   14.90
   3   0   0  310.27   14.40
  -3   0   0  324.57   14.70
   3   0   0  317.57   14.60
  -4   0   0  156.58   11.70
  -4   0   0  165.48   11.00
   4   0   0  161.78   11.00
   4   0   0  159.08   10.60
  -5   0   0   34.10    7.50
   5   0   0   33.50    8.20
   5   0   0   34.40    7.90
  -5   0   0   31.90    9.10
   6   0   0    5.40    8.80
  -6   0   0   -6.00    7.90
  -6   0   0    3.80   11.20
   6   0   0    1.90    9.30
  -7   0   0  183.68   17.20
   7   0   0  152.98   21.40
  -7   0   0  167.88   23.60
   7   0   0  163.78   18.60
   8   0   0  115.49   17.90
  -8   0   0  120.19   24.60
   8   0   0  114.59   21.60
  -8   0   0   81.09   14.50
  -9   0   0  -17.20   10.20
  -9   0   0   37.50   29.80
   9   0   0  -10.60   26.00
   9   0   0    0.30   19.60
   0   1   0   -1.60    2.70
  -1  -1   0   55.19    5.40
   1  -1   0   53.09    5.10
  -1  -1   0   55.79    4.40
   1   1   0   59.49    5.00
  -1   1   0   56.09    5.50
   1   1   0   39.00    4.60
  -2  -1   0  536.95   20.20
   2  -1   0  549.15   23.40
  -2  -1   0  517.75   21.30
   2  -1   0  538.25   22.10
  -2   1   0  589.14   21.50
   2   1   0  534.05   21.60
   2   1   0  512.25   20.30
  -2   1   0  547.25   22.30
   3  -1   0  133.69   11.70
  -3  -1   0  181.28    9.70
  -3  -1   0  151.68   10.40
   3  -1   0  151.98    9.90
  -3  -1   0  131.49    7.30
  -3   1   0  155.88    9.10
  -3   1   0  130.09   10.30
   3   1   0  143.29    7.00
   4  -1   0  719.83   30.30
   4  -1   0  732.53   31.70
  -4  -1   0  682.43   29.20
  -4  -1   0  694.13   27.30
  -4  -1   0  700.13   30.00
   4   1   0  705.73   29.30
  -4   1   0  717.43   29.20
  -4   1   0  705.83   30.60
   4   1   0  677.03   26.70
   5  -1   0   80.09   12.80
  -5  -1   0   75.49   10.20
  -5  -1   0   66.59    9.50
   5  -1   0   72.39   10.60
  -5   1   0   65.19   11.30
  -5   1   0   64.09    9.10
   5   1   0   59.19    7.50
   5   1   0   64.29    9.60
   6  -1   0  235.88   22.40
  -6  -1   0  273.67   19.80
  -6  -1   0  233.48   17.30
   6   1   0  240.78   19.10
  -6   1   0  241.88   17.10
   6   1   0  235.58   14.00
  -7  -1   0   66.09   13.60
   7  -1   0   98.89   18.40
   7  -1   0  106.69   19.40
  -7  -1   0  115.39   22.40
   7   1   0   97.99   18.50
  -7   1   0   75.69   19.40
   7   1   0  106.79   12.90
  -7   1   0   84.99   13.40
  -8  -1   0   91.59   23.70
   8  -1   0   31.50   21.30
   8  -1   0   61.89   27.90
  -8   1   0   39.00   14.80
   8   1   0   20.60   21.40
   8   1   0   56.19   12.20
  -8   1   0   34.40   24.00
  -9  -1   0   16.80   11.70
   9  -1   0   68.79   26.70
   9  -1   0  -39.60   25.80
  -9  -1   0   20.30   31.50
  -9   1   0   61.89   32.70
   9   1   0   15.20   14.30
  -9   1   0   11.60   11.10
   9   1   0    2.80   29.30
   0  -2   0   94.29    9.60
   0   2   0   66.89    8.10
  -1  -2   0   36.80    6.50
   1  -2   0   39.30    6.50
  -1  -2   0   36.00    6.30
  -1   2   0   45.40    6.60
   2  -2   0  979.40   40.40
  -2  -2   0  917.01   37.40
  -2  -2   0  946.61   36.50
   2  -2   0  951.30   38.10
   2   2   0  915.01   37.00
  -2   2   0  959.10   38.90
  -2   2   0 1000.60   37.50
   3  -2   0  285.17   19.40
   3  -2   0  267.17   15.50
  -3  -2   0  243.28   11.90
  -3  -2   0  255.87   14.70
  -3   2   0  295.77   17.30
  -3   2   0  277.27   14.40
   3   2   0  250.17   14.30
   4  -2   0   76.29   14.30
  -4  -2   0   61.29    9.10
   4  -2   0   73.29   10.90
  -4  -2   0   61.29    9.60
  -4  -2   0   53.69    6.60
  -4   2   0   65.39    9.60
   4   2   0   56.59    8.70
  -4   2   0   40.40   10.30
  -5  -2   0  124.29   14.50
   5  -2   0  134.49   17.40
   5  -2   0  169.08   20.30
  -5  -2   0  140.69   15.70
  -5   2   0  118.79   12.70
   5   2   0  154.98   16.20
  -5   2   0  128.69   23.10
  -6  -2   0   46.10   14.10
   6  -2   0   53.79   14.10
   6  -2   0   45.90   25.20
  -6  -2   0   26.80   10.50
  -6   2   0   53.69   17.50
   6   2   0   28.20   13.60
  -6   2   0   26.90    9.60
   7  -2   0    3.00   21.80
  -7  -2   0   18.70   12.00
  -7  -2   0    2.30   17.40
   7  -2   0    8.30   17.70
   7   2   0   12.10   17.40
  -7   2   0   31.60   20.60
  -7   2   0    5.40   10.10
  -8  -2   0    4.90   11.00
   8  -2   0   57.89   27.30
   8  -2   0   -5.80   22.80
  -8  -2   0    9.40   25.40
   8   2   0   19.70   24.60
  -8   2   0   42.40   30.00
  -8   2   0    9.10   11.10
   0  -3   0   -4.70    7.90
   0  -3   0  -15.70    6.90
   0   3   0   -3.40    6.70
   1  -3   0  271.87   19.60
   1  -3   0  258.57   16.60
  -1  -3   0  271.17   17.60
  -1  -3   0  255.17   17.40
  -1   3   0  300.07   17.10
   2  -3   0   20.50   12.00
  -2  -3   0   24.10    9.30
   2  -3   0   18.80    8.40
  -2  -3   0   22.60    8.10
  -2   3   0   20.90    7.60
   3  -3   0   51.79   11.50
   3  -3   0   40.10   14.20
  -3  -3   0   51.69    8.80
  -3  -3   0   39.50   10.50
  -3   3   0   43.00    9.20
   4  -3   0   14.80   16.50
   4  -3   0   21.60   13.50
  -4  -3   0   25.00    7.50
  -4  -3   0   24.60   11.40
   4   3   0   22.90   10.20
  -4   3   0   26.60    9.70
  -4   3   0   18.10   15.20
  -5  -3   0    7.50   10.20
   5  -3   0   23.00   15.20
   5  -3   0  -13.70   18.70
  -5  -3   0   -7.70   12.70
   5   3   0  -13.90   12.20
  -5   3   0   15.40   17.80
  -5   3   0   -4.30    9.10
  -6  -3   0   28.20   13.20
   6  -3   0   33.20   17.10
  -6  -3   0   47.00   17.70
   6  -3   0   62.89   25.30
  -6   3   0   57.19   22.80
  -6   3   0   41.10   12.10
   6   3   0   45.90   16.30
   7  -3   0   32.60   30.90
  -7  -3   0   -5.60   22.20
   7  -3   0   28.90   22.70
  -7  -3   0    2.20   11.80
   7   3   0  -12.50   20.40
  -7   3   0    5.00   15.40
  -7   3   0   14.40   28.50
   8  -3   0    8.60   35.70
   8  -3   0    4.90   41.20
  -8  -3   0   25.30   14.40
  -8  -3   0   68.49   28.40
   8  -3   0  125.69   38.10
   8   3   0   91.19   29.10
  -8   3   0   29.70   13.20
   0  -4   0   57.19   17.40
   0  -4   0   62.49   15.90
   0  -4   0   57.39   16.10
   0  -4   0   67.89   13.60
   0   4   0   55.99   11.90
  -1  -4   0   24.80   13.70
  -1  -4   0   65.69   16.40
   1  -4   0   44.60   19.80
   1  -4   0   29.40   13.30
  -1  -4   0   48.70   15.70
   1  -4   0   35.80   18.10
  -1   4   0   30.90   11.00
   1   4   0    9.30   10.60
   2  -4   0   20.80   20.20
  -2  -4   0   -2.10   14.30
   2  -4   0   36.20   19.20
  -2  -4   0   12.20   13.80
  -2   4   0   -2.60   10.30
   3  -4   0   53.39   21.80
   3  -4   0  104.89   17.50
   3  -4   0  103.09   23.90
  -3  -4   0   73.09   15.20
  -3   4   0   59.69   13.50
  -4  -4   0   55.89   13.60
   4  -4   0   68.59   19.10
   4  -4   0   61.59   25.50
   4  -4   0   34.60   25.90
  -4  -4   0   32.00   17.70
  -4   4   0   53.69   13.60
  -5  -4   0   57.89   12.60
  -5  -4   0   52.49   19.90
  -5  -4   0   40.00   14.60
   5  -4   0   28.50   21.00
   5  -4   0  102.99   30.00
   5  -4   0  101.69   32.90
  -5  -4   0   41.30   17.50
  -5   4   0   32.30   14.60
   6  -4   0   -0.50   24.90
   6  -4   0   64.09   33.90
   6  -4   0   64.89   35.40
  -6  -4   0   17.30   13.40
  -6  -4   0  -21.50   22.40
   6   4   0   22.30   20.10
   0  -5   0   54.99   24.90
   0  -5   0   47.70   20.10
   0  -5   0   40.20   26.30
   0  -5   0   30.70   24.70
   0   5   0   19.00   12.50
  -1  -5   0   64.69   25.00
  -1  -5   0  101.09   29.30
  -1  -5   0  106.99   31.30
   1  -5   0  114.79   29.00
   1  -5   0   55.89   22.00
   1  -5   0  107.79   27.20
   1  -5   0   60.29   28.50
  -1   5   0   63.69   15.30
   1   5   0   25.20   14.50
  -2  -5   0    7.20   26.20
  -2  -5   0   41.10   21.30
  -2  -5   0   67.79   24.00
   2  -5   0   27.90   27.90
   2  -5   0   29.70   23.20
  -2  -5   0   44.10   23.30
   2  -5   0   54.09   34.20
  -2   5   0   57.49   16.10
  -3  -5   0   56.39   25.20
   3  -5   0   61.39   37.00
   3  -5   0   24.40   23.90
   3  -5   0   82.59   32.20
  -4  -5   0  -15.20   24.70
   4  -5   0   78.59   36.80
  -4  -5   0   18.60   28.80
   4  -5   0   42.60   27.00
   9   0  -1   22.20   20.00
  -9   0   1   21.60   29.70
   9   0  -1   -6.70   25.70
  -9   0   1    7.90   11.40
  -8   0   1   11.20   11.60
   8   0  -1   -8.10   15.60
  -8   0   1   -0.70   20.70
   8   0  -1   20.10   19.00
   7   0  -1  166.48   19.80
  -7   0   1  180.38   26.30
  -7   0   1  161.28   17.20
  -6   0   1  114.59   16.50
   6   0  -1   86.49   14.00
  -6   0   1  119.39   16.20
  -6   0   1  104.99   12.50
   6   0  -1  114.49   14.80
  -5   0   1   89.09   11.20
  -5   0   1   76.79    9.60
   5   0  -1   89.19   10.70
  -5   0   1   79.39   10.80
   5   0  -1   75.49   10.10
   4   0  -1   20.70    5.10
  -4   0   1   12.30    6.40
   4   0  -1    7.80    5.90
  -4   0   1   12.90    5.80
  -4   0   1   23.30    6.90
   3   0  -1  203.68   10.40
  -3   0   1  223.58   11.50
   3   0  -1  198.48   11.00
  -3   0   1  192.08   10.80
  -3   0   1  205.48   10.90
  -2   0   1  158.88    7.90
   2   0  -1  145.29    7.40
  -2   0   1  146.89    8.20
   2   0  -1  144.09    8.10
  -2   0   1  137.99    7.70
  -1   0   1 4205.08  152.98
   1   0  -1 4290.67  153.38
  -1   0   1 4288.27  153.38
   1   0  -1 4093.89  152.98
  -1   0   1 4557.44  152.98
   1   0   1  727.63   29.00
  -1   0  -1  848.32   29.30
  -1   0  -1  740.13   29.10
   1   0   1  757.62   29.60
   1   0   1  920.21   29.80
  -1   0  -1  780.02   29.60
  -2   0  -1 3132.79  113.49
   2   0   1 3134.89  113.39
  -3   0  -1  553.34   23.70
   3   0   1  554.84   22.90
   3   0   1  561.34   23.70
  -3   0  -1  606.14   23.60
  -4   0  -1   67.59    9.80
  -4   0  -1   69.39    8.80
   4   0   1   50.39    8.20
   4   0   1   72.49    8.90
  -5   0  -1   17.20    8.50
   5   0   1   27.60    7.70
  -5   0  -1   26.70    7.20
   5   0   1   12.50    7.60
   6   0   1    2.60   10.40
   6   0   1    7.00    9.50
  -6   0  -1   11.30   11.70
  -6   0  -1    8.60    7.80
   7   0   1 1025.50   47.50
  -7   0  -1 1118.19   48.80
  -7   0  -1  945.51   44.00
   7   0   1  978.80   43.30
   8   0   1   37.60   15.70
   8   0   1   21.30   19.60
  -8   0  -1   36.80   22.00
   8   0   1   36.40   14.30
  -8   0  -1   21.50   16.90
  -9   0  -1    5.00   11.90
   9   0   1   25.10   28.40
   9   0   1   36.90   19.60
  -9   0  -1    5.30   31.70
   9   0   1   -0.70   19.10
  -9  -1   1   16.00   29.10
   9  -1  -1    6.50   24.70
  -9  -1   1   14.30   11.70
   9  -1  -1   67.79   26.10
   9   1  -1   34.00   27.20
  -9   1   1   25.10   32.20
  -9   1   1   18.70   11.70
   9   1  -1   14.90   17.40
   8  -1  -1   59.39   21.90
   8  -1  -1   -4.00   19.70
  -8  -1   1   26.50   21.70
   8   1  -1    4.60   19.70
   8   1  -1   32.20   13.40
  -8   1   1   19.80   12.10
  -8   1   1   23.60   22.70
   7  -1  -1  197.78   25.40
   7  -1  -1  232.58   24.60
  -7  -1   1  179.78   18.10
  -7  -1   1  259.57   23.70
   7   1  -1  234.88   17.60
  -7   1   1  237.88   27.00
   7   1  -1  231.18   22.80
  -7   1   1  214.68   18.20
   6  -1  -1  383.16   23.40
  -6  -1   1  371.96   20.70
   6  -1  -1  378.56   25.60
  -6  -1   1  376.96   23.00
  -6  -1   1  342.07   21.20
  -6   1   1  406.76   27.30
  -6   1   1  371.26   20.70
   6   1  -1  369.16   21.90
   6   1  -1  358.86   19.30
   5  -1  -1  155.68   13.60
  -5  -1   1  132.19   12.10
  -5  -1   1  143.09   13.30
   5  -1  -1  139.89   16.40
  -5  -1   1  159.98   11.90
   5   1  -1  132.99   10.50
  -5   1   1  148.49   15.40
  -5   1   1  132.19   11.70
   5   1  -1  152.38   12.00
   4  -1  -1  139.09   11.00
  -4  -1   1  127.39    9.90
  -4  -1   1  127.39   11.20
  -4  -1   1  118.39    9.30
   4  -1  -1  112.89   13.60
  -4   1   1  117.49   13.30
   4   1  -1  134.89    8.70
  -4   1   1  109.19   12.20
  -4   1   1  116.69    9.70
  -3  -1   1  219.78   11.00
   3  -1  -1  221.08   14.30
   3  -1  -1  225.68   12.40
  -3  -1   1  224.58   12.70
  -3  -1   1  224.08   10.90
   3   1  -1  227.78   11.00
  -3   1   1  228.78   11.50
   3   1  -1  214.68   10.50
  -3   1   1  221.88   14.10
  -3   1   1  221.78   13.10
  -2  -1   1  830.12   31.60
  -2  -1   1  791.82   31.20
   2  -1  -1  892.71   34.10
   2  -1  -1  856.91   32.90
   2   1  -1  821.72   31.40
   2   1  -1  811.62   31.60
  -2   1   1  869.81   31.90
  -2   1   1  837.62   33.90
  -2   1   1  873.81   33.30
  -1  -1   1 1798.42   67.29
  -1  -1   1 1803.42   66.29
   1  -1  -1 1918.01   67.99
   1  -1  -1 1872.41   68.49
   1  -1  -1 1855.21   67.09
  -1   1   1 1849.61   68.49
   1   1  -1 1773.82   67.29
  -1   1   1 1908.81   66.79
   0  -1   1 1606.44   61.09
   0  -1   1 1555.54   59.89
   0  -1  -1 1623.44   60.99
   0  -1  -1 1790.72   61.09
   0   1   1 1634.94   60.99
   0   1   1 1818.82   60.19
   0   1  -1 1734.03   60.79
   0   1  -1 1595.54   59.99
   0   1  -1 1577.94   61.09
  -1  -1  -1 3636.04  129.29
  -1  -1  -1 3381.06  128.09
   1  -1   1 3453.15  129.59
   1  -1   1 3486.55  128.79
   1   1   1 3697.13  129.29
  -1   1  -1 3614.24  128.89
  -1   1  -1 3784.82  128.89
  -2  -1  -1  304.87   13.90
  -2  -1  -1  288.17   14.20
   2  -1   1  302.17   13.90
  -2   1  -1  296.57   14.20
   2   1   1  308.87   14.40
  -2   1  -1  316.67   13.60
   3  -1   1  609.14   25.60
  -3  -1  -1  610.24   25.30
  -3  -1  -1  574.64   25.10
   3   1   1  596.74   25.50
  -3   1  -1  600.84   25.70
  -3   1  -1  624.74   24.90
   4  -1   1  412.76   21.70
   4  -1   1  427.46   20.60
  -4  -1  -1  395.96   20.20
  -4  -1  -1  405.76   20.10
  -4   1  -1  423.36   21.40
  -4   1  -1  422.06   19.50
   4   1   1  421.16   20.40
  -5  -1  -1   73.89   11.60
   5  -1   1   67.29   11.00
   5  -1   1   76.19   12.60
  -5  -1  -1   45.70    8.50
  -5   1  -1   57.79    9.00
   5   1   1   89.69   13.00
  -5   1  -1   51.19   11.10
   6  -1   1  131.09   17.10
  -6  -1  -1   98.29   14.00
  -6  -1  -1  144.09   16.70
   6  -1   1  129.69   20.00
  -6   1  -1  110.79   13.90
   6   1   1  142.89   18.10
  -6   1  -1  152.78   18.50
   7  -1   1   31.50   16.40
  -7  -1  -1    9.60   16.40
  -7  -1  -1   38.30   11.50
   7  -1   1  -12.60   16.70
  -7   1  -1   16.80   10.30
   7   1   1   28.70   16.60
  -7   1  -1   -4.80   18.40
   8  -1   1   15.40   20.90
   8  -1   1   19.10   32.30
  -8  -1  -1   18.30   22.40
  -8  -1  -1  -13.50   11.80
   8  -1   1   55.49   20.50
  -8   1  -1    0.50   24.00
   8   1   1   -0.90   21.90
  -8   1  -1   -3.00   12.60
  -9  -1  -1   17.50   12.70
   9  -1   1   61.69   26.80
  -9  -1  -1   76.29   33.90
   9  -1   1   13.20   26.40
   9  -1   1    7.30   28.60
  -9   1  -1   -1.20   11.00
  -9   1  -1    9.70   42.50
   9   1   1   20.50   31.10
  -8  -2   1   68.69   15.00
  -8  -2   1  119.89   25.90
   8  -2  -1   81.39   25.10
   8  -2  -1  108.99   29.20
   8   2  -1   98.09   26.10
  -8   2   1  162.78   32.40
  -7  -2   1   -5.30   10.70
   7  -2  -1  -13.00   21.70
  -7  -2   1  -12.00   17.00
   7  -2  -1   15.30   17.60
   7   2  -1    3.90    9.80
   7   2  -1   16.20   16.60
  -7   2   1    6.00    9.40
  -7   2   1   21.70   19.50
  -6  -2   1    3.10    9.10
  -6  -2   1   -0.80    9.90
  -6  -2   1   -9.10   12.40
   6  -2  -1  -12.20   17.20
   6  -2  -1    8.70   13.80
   6   2  -1   10.20   12.10
  -6   2   1    6.60   15.40
  -6   2   1    8.20    8.50
   6   2  -1    2.50    8.30
   5  -2  -1  270.87   25.10
   5  -2  -1  276.57   20.30
  -5  -2   1  280.37   17.40
  -5  -2   1  270.57   15.00
  -5  -2   1  259.17   18.10
  -5   2   1  302.27   33.30
  -5   2   1  281.97   16.40
   5   2  -1  251.57   17.80
   5   2  -1  271.27   14.80
  -4  -2   1   87.19    9.90
   4  -2  -1   61.59   10.50
  -4  -2   1   49.50    7.80
   4  -2  -1   88.09   14.30
   4   2  -1   71.19    9.80
   4   2  -1   59.29    9.00
  -4   2   1   80.09    9.60
  -4   2   1   80.39   12.90
   3  -2  -1  134.69   12.10
  -3  -2   1  167.68   10.10
   3  -2  -1  156.38   16.20
  -3  -2   1  141.19    9.10
   3   2  -1  147.49    9.70
   3   2  -1  136.19   10.50
  -3   2   1  127.99   14.30
  -3   2   1  144.29   10.40
   2  -2  -1   91.49   10.00
  -2  -2   1   76.79    7.50
  -2  -2   1   75.19    8.00
   2  -2  -1   77.29   12.20
   2   2  -1   63.89    8.70
  -2   2   1   76.69    8.20
   1  -2  -1   80.79    8.80
  -1  -2   1   97.29    8.30
  -1  -2   1   85.39    7.90
   1  -2  -1   93.09   10.90
   1   2  -1  100.69    9.30
  -1   2   1  101.79    8.30
   1   2  -1   84.19    9.60
   0  -2   1   38.80    7.20
   0  -2  -1   37.90    6.90
   0  -2  -1   30.70    7.00
   0  -2   1   33.60    5.20
   0   2   1   42.50    6.10
   0   2  -1   36.80    6.70
   1  -2   1  343.37   15.70
  -1  -2  -1  319.17   16.20
  -1  -2  -1  325.77   16.90
   1  -2   1  328.97   17.60
  -1   2  -1  325.27   16.40
  -1   2  -1  376.06   16.60
   2  -2   1  217.18   15.50
  -2  -2  -1  219.78   14.70
  -2  -2  -1  236.98   12.00
   2  -2   1  243.38   13.50
  -2   2  -1  250.47   14.50
  -2   2  -1  264.37   13.80
   2   2   1  249.88   13.80
  -3  -2  -1   84.19    5.80
   3  -2   1   82.09   10.30
  -3  -2  -1   91.89   11.50
   3   2   1   84.29   10.50
  -3   2  -1   87.49   11.60
  -3   2  -1   93.49    9.70
   4  -2   1  229.58   20.00
  -4  -2  -1  189.38   15.50
  -4  -2  -1  189.68   14.60
   4  -2   1  224.08   15.60
   4   2   1  209.78   16.00
  -4   2  -1  201.68   17.10
  -4   2  -1  207.98   14.00
   5  -2   1   85.09   21.00
   5  -2   1   91.19   17.80
  -5  -2  -1  108.19   16.00
  -5  -2  -1   77.59   11.80
  -5   2  -1   86.59   12.10
   5   2   1   99.19   14.00
   6  -2   1   51.29   15.30
  -6  -2  -1   39.50   15.60
  -6  -2  -1   18.60   10.60
   6  -2   1   26.80   30.00
  -6   2  -1   43.40   17.40
  -6   2  -1   48.10   11.00
   6   2   1   16.80   14.80
  -7  -2  -1   13.80   19.20
  -7  -2  -1   19.40   12.20
   7  -2   1   31.10   20.30
   7  -2   1   12.30   22.50
   7  -2   1   -2.80   18.10
   7   2   1   14.40   22.30
  -7   2  -1    6.10   21.00
  -7   2  -1    8.00   10.50
   8  -2   1  -38.40   22.70
   8  -2   1   27.40   27.30
   8  -2   1   15.90   26.60
  -8  -2  -1   10.20   11.90
  -8  -2  -1  -21.90   24.40
  -8   2  -1   47.60   31.50
  -8   2  -1    7.20   11.50
   8   2   1   42.80   28.20
   8  -3  -1   52.69   37.70
   8  -3  -1  -40.00   28.30
  -8  -3   1   -2.10   13.00
   8   3  -1   53.59   42.10
  -8   3   1   12.00   11.90
  -7  -3   1    3.60   12.60
   7  -3  -1   34.00   30.50
   7  -3  -1  -15.00   21.20
  -7  -3   1   20.10   19.80
  -7   3   1   18.70   29.50
  -7   3   1   -7.00   12.50
   7   3  -1  -23.20   18.70
  -6  -3   1   -3.40   11.40
   6  -3  -1   16.20   17.70
  -6  -3   1   54.29   16.30
   6  -3  -1   13.50   24.00
  -6  -3   1   20.60   10.60
   6   3  -1   12.20   13.80
  -6   3   1   32.10   22.20
  -6   3   1   19.30   10.90
   5  -3  -1   19.70   13.50
   5  -3  -1   25.40   19.90
  -5  -3   1   -1.00    9.80
  -5  -3   1   23.00    8.90
  -5  -3   1   20.30   12.40
  -5   3   1   34.90   18.30
   5   3  -1    5.30   10.70
  -5   3   1    5.80    9.30
   4  -3  -1   28.60   11.40
   4  -3  -1   43.20   17.00
  -4  -3   1   43.50    8.90
  -4  -3   1   39.40   10.50
  -4   3   1   23.80    9.40
   4   3  -1   20.20    8.80
   3  -3  -1   61.19   12.40
  -3  -3   1   53.99    9.00
  -3  -3   1   41.50    9.60
   3  -3  -1   31.10   15.50
  -3   3   1   61.59    9.80
  -2  -3   1  582.94   28.40
   2  -3  -1  660.73   30.30
  -2  -3   1  685.43   29.50
   2  -3  -1  673.73   34.20
  -2   3   1  659.73   28.90
  -1  -3   1  349.37   18.40
  -1  -3   1  370.66   20.00
  -1  -3   1  420.16   21.30
   1  -3  -1  406.96   20.90
   1  -3  -1  407.16   24.10
   1   3  -1  356.26   20.30
  -1   3   1  395.66   19.80
   0  -3   1   17.20    6.80
   0  -3  -1   10.40    9.70
   0  -3  -1   17.90    9.50
   0  -3   1   28.90    9.80
   0   3   1   22.00    7.70
   0   3  -1   12.60    7.50
  -1  -3  -1   89.39   11.90
   1  -3   1  106.99   14.40
   1  -3   1   95.69   11.20
  -1  -3  -1   94.89   12.40
  -1  -3  -1   87.19   12.20
  -1   3  -1   65.59   10.30
  -2  -3  -1   79.69   12.80
   2  -3   1  130.09   17.10
  -2  -3  -1   94.49   11.90
   2  -3   1   87.59   11.00
  -2  -3  -1   92.89   11.00
  -2   3  -1   80.99   12.10
  -3  -3  -1   52.79   12.10
  -3  -3  -1   44.60    9.80
  -3  -3  -1   49.80    8.10
   3  -3   1   29.30   14.10
   3  -3   1   37.60   15.00
   3  -3   1   43.60   10.60
  -3   3  -1   65.19   14.70
   3   3   1   47.80   10.20
  -3   3  -1   46.90    9.60
  -4  -3  -1   -6.20    8.70
   4  -3   1    3.60   16.10
  -4  -3  -1   -9.80    5.70
   4  -3   1  -20.30   14.30
  -4  -3  -1   -1.90   12.40
  -4  -3  -1   -3.20    9.10
   4  -3   1   -9.00   12.40
   4   3   1    4.40   10.80
  -4   3  -1   14.00   14.30
  -4   3  -1   -8.40    8.10
   5  -3   1    3.50   18.20
   5  -3   1   16.80   14.20
   5  -3   1   -1.00   20.50
  -5  -3  -1   -9.00   10.10
  -5  -3  -1   -7.20   14.00
  -5   3  -1   12.80   16.70
  -5   3  -1   -9.20    9.20
   5   3   1    7.30   13.50
  -6  -3  -1   43.50   13.90
  -6  -3  -1   48.80   19.40
   6  -3   1   60.09   25.20
   6  -3   1   51.69   19.40
   6  -3   1   51.49   24.60
  -6   3  -1   80.29   21.20
  -6   3  -1   45.30   12.40
   6   3   1   75.09   18.80
   7  -3   1   52.29   30.10
  -7  -3  -1   10.90   13.30
   7  -3   1   64.79   31.20
  -7  -3  -1   17.60   23.10
   7  -3   1   28.60   23.10
   7   3   1   -2.60   23.70
  -7   3  -1    5.90   11.70
  -7   3  -1   41.70   26.80
   8  -3   1   19.70   37.20
  -8  -3  -1  -45.50   29.50
  -8  -3  -1    7.40   13.30
   8  -3   1   57.79   39.80
   8   3   1   67.89   32.00
  -8   3  -1   26.10   12.20
  -6  -4   1  134.59   23.10
  -6  -4   1  132.89   19.90
  -6  -4   1   75.29   15.40
   6  -4  -1  161.98   28.80
   6  -4  -1  153.68   39.50
  -6   4   1   97.29   17.30
   5  -4  -1  158.28   24.20
  -5  -4   1  116.59   19.10
  -5  -4   1  135.29   19.10
   5  -4  -1  162.58   34.30
  -5   4   1   92.19   15.60
   4  -4  -1   24.30   16.70
  -4  -4   1    3.50   13.40
  -4  -4   1   31.30   15.40
   4  -4  -1   15.70   23.40
  -4   4   1   33.90   12.90
  -3  -4   1   39.20   14.60
   3  -4  -1   11.10   22.00
   3  -4  -1   13.40   16.20
  -3  -4   1    1.90   13.80
  -3   4   1   26.80   11.50
  -2  -4   1  -10.30   14.10
   2  -4  -1   46.30   21.20
  -2  -4   1   15.70   14.00
   2  -4  -1    6.90   13.30
  -2  -4   1   17.10   11.60
  -2   4   1   -2.60    9.80
  -1  -4   1   48.40   15.20
   1  -4  -1   56.19   25.30
  -1  -4   1   34.30   11.00
  -1  -4   1   58.39   14.70
  -1   4   1   29.20   10.70
   0  -4   1  114.19   14.50
   0  -4  -1   62.69   15.60
   0  -4   1  123.89   22.00
   0  -4  -1  107.09   18.40
   0  -4  -1  115.39   18.60
   0  -4   1   87.59   16.30
   0  -4  -1  110.99   20.10
   0   4  -1   74.79   13.50
   0   4   1   73.29   12.60
  -1  -4  -1   19.20   16.00
  -1  -4  -1   11.20   14.20
   1  -4   1   44.50   17.40
  -1  -4  -1   42.30   15.70
   1  -4   1    0.90   12.10
  -1   4  -1    5.70   10.30
   1   4   1   -6.60    9.90
  -2  -4  -1  175.98   20.60
  -2  -4  -1  147.69   23.70
   2  -4   1  165.68   19.40
   2  -4   1  205.28   28.90
  -2  -4  -1  148.89   21.60
   2  -4   1  186.38   27.60
  -2   4  -1  179.08   18.90
   3  -4   1  179.68   25.70
   3  -4   1  160.58   27.80
  -3  -4  -1  121.09   18.70
   3  -4   1  169.48   21.20
  -3  -4  -1  161.78   23.60
  -3  -4  -1  184.18   21.50
  -3   4  -1  148.79   18.80
   4  -4   1   29.30   23.60
   4  -4   1   15.20   17.90
   4  -4   1   39.80   23.80
  -4  -4  -1   35.10   12.00
  -4  -4  -1   46.70   19.50
  -4  -4  -1   56.09   16.60
  -4   4  -1   15.00   11.80
   5  -4   1   65.19   29.00
  -5  -4  -1   11.50   14.70
   5  -4   1   47.00   31.30
   5  -4   1   -6.20   21.40
  -5  -4  -1   12.50   20.30
  -5   4  -1   60.09   25.50
  -5   4  -1   28.60   14.30
   5   4   1   18.70   18.50
   6  -4   1   85.89   34.60
   6  -4   1   47.40   35.40
  -6  -4  -1  -61.99   32.20
   6  -4   1    1.60   25.90
  -6  -4  -1    2.40   14.60
  -6   4  -1    3.60   13.20
  -6   4  -1   23.10   29.20
   4  -5  -1   28.10   25.90
   4  -5  -1   24.10   37.50
  -4  -5   1   13.30   24.80
  -4  -5   1  -40.90   23.00
  -4   5   1   -9.60   16.00
   3  -5  -1  -18.50   33.20
  -3  -5   1   82.29   23.40
   3  -5  -1   70.19   33.60
   3  -5  -1   27.80   24.80
  -3  -5   1   65.39   19.80
  -3  -5   1   -2.10   21.50
  -3   5   1   29.20   15.10
  -2  -5   1   25.20   18.90
  -2  -5   1   -0.50   23.80
   2  -5  -1   17.70   30.60
  -2  -5   1   28.70   22.90
   2  -5  -1   31.70   28.30
   2  -5  -1   10.20   22.00
  -2   5   1    6.60   13.30
  -1  -5   1   71.79   24.70
   1  -5  -1   52.19   27.00
  -1  -5   1   -5.20   22.50
  -1  -5   1   84.89   19.50
   1  -5  -1   28.40   21.90
   1  -5  -1   22.90   26.50
   1  -5  -1   34.60   28.60
   1   5  -1    1.90   13.40
  -1   5   1   20.70   13.90
   0  -5   1  203.78   45.20
   0  -5  -1  186.38   32.00
   0  -5  -1  228.88   30.80
   0  -5   1  242.88   38.00
   0  -5   1  143.29   30.00
   0  -5  -1  230.98   28.70
   0  -5  -1  270.07   34.70
   0   5   1  190.08   21.60
   0   5  -1  172.08   22.40
  -1  -5  -1  184.38   31.90
  -1  -5  -1  170.48   27.90
   1  -5   1  218.18   27.60
  -1  -5  -1  169.38   28.60
  -1  -5  -1  209.78   29.40
   1  -5   1  210.98   32.20
   1  -5   1  131.99   30.80
  -1   5  -1  175.68   23.20
  -2  -5  -1   31.60   23.60
   2  -5   1   36.30   30.70
  -2  -5  -1   12.80   27.50
  -2  -5  -1   32.60   26.70
   2  -5   1   90.79   30.60
   2  -5   1   56.59   23.50
  -2   5  -1   32.40   16.00
  -3  -5  -1   41.80   27.00
  -3  -5  -1   50.79   21.50
   3  -5   1   75.09   26.00
  -3  -5  -1   65.39   30.40
   3  -5   1   93.29   33.50
   3  -5   1   65.89   36.00
   4  -5   1  102.49   38.40
  -4  -5  -1   -1.20   20.50
   4  -5   1   53.49   28.30
  -4  -5  -1   52.89   27.80
  -4  -5  -1  -35.20   27.70
  -4   5  -1   18.70   14.80
  -9   0   2   51.09   31.30
  -9   0   2  -10.20   10.90
   9   0  -2  -49.30   25.10
   9   0  -2    4.00   34.90
   8   0  -2  -14.70   15.90
  -8   0   2    7.10   11.80
   8   0  -2  -14.80   17.80
  -8   0   2   48.00   22.00
  -7   0   2   13.00   23.40
  -7   0   2   35.70   10.30
   7   0  -2   27.10   14.20
   7   0  -2   28.50   15.30
  -7   0   2   41.20   18.30
   6   0  -2   -0.90    8.60
  -6   0   2  -25.00   11.00
  -6   0   2    9.50    7.50
  -6   0   2   -9.60   10.80
   6   0  -2    1.20   10.20
  -5   0   2   26.70    8.70
  -5   0   2   33.50    9.50
   5   0  -2   18.50    8.40
   5   0  -2   24.50    6.80
  -5   0   2   20.80    7.20
   4   0  -2   88.79    8.00
   4   0  -2   73.29    9.70
  -4   0   2   91.29    9.30
  -4   0   2   87.79   10.50
  -4   0   2   66.09    8.70
  -3   0   2 3434.66  120.99
  -3   0   2 3313.17  120.99
   3   0  -2 3285.27  121.49
  -3   0   2 3374.06  121.99
   3   0  -2 3267.77  120.89
  -2   0   2   82.69    6.50
  -2   0   2   95.59    6.20
  -2   0   2   88.89    7.00
   2   0  -2   81.49    5.50
   2   0  -2   84.29    7.10
   1   0  -2 1718.73   63.39
  -1   0   2 1744.03   63.49
   0   0   2 2674.03   98.79
   0   0  -2 2853.11   98.89
   0   0  -2 2766.42   97.99
   0   0   2 2854.31   98.89
   0   0   2 2714.63   97.99
   0   0  -2 2599.34   98.69
   1   0   2 1941.91   68.99
  -1   0  -2 1919.11   68.79
  -1   0  -2 1848.32   68.19
  -1   0  -2 1931.61   67.99
   1   0   2 1769.72   67.99
  -2   0  -2   41.40    5.40
  -2   0  -2   57.89    5.30
  -2   0  -2   62.89    6.30
   2   0   2   63.29    6.50
   2   0   2   46.70    4.40
   3   0   2  415.16   19.30
   3   0   2  407.86   17.40
  -3   0  -2  427.56   19.50
  -3   0  -2  444.96   18.60
   4   0   2    7.80    6.00
   4   0   2   -0.20    5.60
   4   0   2   -5.90    4.40
  -4   0  -2   10.90    6.80
  -4   0  -2   -0.20    5.60
  -5   0  -2   49.99   10.20
   5   0   2   61.79   10.90
   5   0   2   48.70    7.70
   5   0   2   70.19    9.40
  -5   0  -2   50.69    8.20
   6   0   2  115.49   15.10
   6   0   2  131.39   12.50
   6   0   2  146.69   18.60
  -6   0  -2  160.68   15.00
  -6   0  -2  164.88   24.50
   7   0   2  196.48   19.80
  -7   0  -2  265.57   27.60
   7   0   2  214.38   26.20
  -7   0  -2  233.78   19.50
   7   0   2  257.27   17.70
   8   0   2  150.28   22.10
   8   0   2  118.79   26.10
  -8   0  -2  103.89   16.80
  -8   0  -2  169.88   26.10
   9   0   2  108.89   20.90
   9   0   2   44.90   30.50
  -9   0  -2   58.39   32.30
  -9   0  -2   46.20   13.90
   9   0   2   72.49   20.10
   9  -1  -2  -31.20   25.20
  -9  -1   2  -10.10   27.60
   9  -1  -2   20.80   25.50
  -9  -1   2   14.30   11.20
  -9   1   2  -47.30   31.30
   9   1  -2    5.50   19.70
  -9   1   2   -2.80   11.10
  -8  -1   2   34.80   21.50
   8  -1  -2  -11.50   20.40
   8  -1  -2   11.50   19.20
  -8   1   2   29.90   24.30
  -8   1   2  -15.40   11.30
   8   1  -2  -38.10   22.80
   8   1  -2   -5.10   14.60
   7  -1  -2  127.79   18.60
  -7  -1   2  192.38   22.20
  -7  -1   2  108.09   15.80
  -7  -1   2  164.88   19.70
   7   1  -2  168.48   20.00
   7   1  -2  105.49   17.70
  -7   1   2  156.88   22.30
  -7   1   2  156.68   16.60
  -6  -1   2  169.28   15.50
  -6  -1   2  141.79   17.40
  -6  -1   2  130.99   17.10
   6  -1  -2  156.18   21.40
   6  -1  -2  174.68   17.50
   6   1  -2  137.29   14.90
   6   1  -2  191.08   15.70
  -6   1   2  176.58   23.40
  -6   1   2  160.98   14.50
  -6   1   2  153.48   20.80
  -5  -1   2   65.09    9.40
  -5  -1   2   50.59    9.50
  -5  -1   2   42.30    8.80
   5  -1  -2   48.00   11.70
   5  -1  -2   50.89    9.40
  -5   1   2   61.59    8.80
   5   1  -2   55.39    8.50
   5   1  -2   62.09    9.30
  -5   1   2   54.19   11.30
  -5   1   2   48.70   12.90
  -4  -1   2  268.87   15.50
  -4  -1   2  251.07   13.60
   4  -1  -2  245.28   17.90
   4  -1  -2  284.77   15.30
  -4  -1   2  271.37   14.30
   4   1  -2  265.37   14.10
  -4   1   2  289.17   17.10
   4   1  -2  274.57   13.30
  -4   1   2  292.87   18.50
  -4   1   2  261.37   14.20
  -3  -1   2  135.09    8.00
   3  -1  -2  133.99   12.30
  -3  -1   2  128.79    9.00
   3  -1  -2  137.99    9.80
   3   1  -2  154.28    7.70
  -3   1   2  138.69   11.60
  -3   1   2  145.89    8.80
   3   1  -2  143.69    9.10
  -3   1   2  133.09   11.90
  -2  -1   2  511.65   20.60
   2  -1  -2  502.35   22.40
   2  -1  -2  501.85   21.30
  -2   1   2  510.35   19.60
  -2   1   2  511.85   22.50
   2   1  -2  485.65   20.50
  -1  -1   2 1161.48   44.80
   1  -1  -2 1172.88   43.40
   1  -1  -2 1248.08   46.00
  -1   1   2 1216.28   46.00
   1   1  -2 1172.48   45.10
   1   1  -2 1224.48   46.40
  -1   1   2 1199.18   43.40
   0  -1   2 2900.51  112.29
   0  -1  -2 3220.08  112.09
   0  -1  -2 3361.56  114.19
   0  -1  -2 3227.68  113.59
   0  -1   2 3011.80  113.69
   0   1   2 3097.29  113.59
   0   1  -2 3211.48  114.19
   0   1   2 3261.57  113.99
   0   1  -2 2934.91  112.29
  -1  -1  -2 9882.31  336.47
  -1  -1  -2 9281.37  334.77
   1  -1   2 8794.92  335.37
  -1  -1  -2 9999.00  334.87
   1  -1   2 9077.09  336.27
  -1   1  -2 9195.78  336.47
  -1   1  -2 9224.98  335.47
   1   1   2 8982.30  334.87
  -1   1  -2 9711.73  335.67
   1   1   2 9838.32  336.47
  -2  -1  -2  814.62   34.10
   2  -1   2  808.22   33.90
  -2  -1  -2  877.41   33.00
   2  -1   2  864.91   33.60
   2   1   2  854.11   34.30
  -2   1  -2  870.31   33.70
  -2   1  -2  902.71   33.40
   3  -1   2  261.77   14.10
  -3  -1  -2  271.37   14.90
  -3  -1  -2  252.67   13.60
   3  -1   2  249.28   14.10
  -3   1  -2  238.78   14.50
  -3   1  -2  252.07   13.30
   3   1   2  259.37   14.90
   4  -1   2  255.77   15.10
   4  -1   2  251.77   15.40
  -4  -1  -2  215.58   14.20
  -4  -1  -2  241.48   15.60
  -4   1  -2  239.28   15.90
  -4   1  -2  236.48   13.70
   4   1   2  223.98   15.70
  -5  -1  -2  164.28   16.20
   5  -1   2  151.88   17.00
  -5  -1  -2  144.09   13.30
   5  -1   2  153.18   15.60
   5  -1   2  159.68   14.40
  -5   1  -2  138.59   16.50
   5   1   2  174.18   16.60
  -5   1  -2  159.58   12.50
   6  -1   2   47.50   15.10
  -6  -1  -2   45.10   14.50
   6  -1   2   40.80   13.60
   6  -1   2   40.60   12.90
  -6  -1  -2   27.10    9.90
  -6   1  -2   26.70   13.20
  -6   1  -2   19.90    9.10
   6   1   2   46.90   13.70
   7  -1   2   91.99   17.20
  -7  -1  -2   78.19   13.50
  -7  -1  -2   85.39   20.90
   7  -1   2  104.19   20.30
   7  -1   2   87.99   18.30
  -7   1  -2  111.49   21.50
   7   1   2   95.99   19.70
  -7   1  -2   57.09   12.70
  -8  -1  -2  117.49   17.40
  -8  -1  -2  118.09   25.60
   8  -1   2   99.29   21.40
   8  -1   2  128.89   27.50
   8  -1   2   98.59   24.40
  -8   1  -2  119.59   27.60
  -8   1  -2   87.09   14.40
   9  -1   2   18.80   25.50
  -9  -1  -2    9.60   33.50
  -9  -1  -2   10.90   14.40
   9  -1   2  -13.70   29.70
   9  -1   2  -14.40   25.80
  -9   1  -2   41.40   49.30
   9   1   2   68.69   33.10
  -9   1  -2   10.20   11.70
   8  -2  -2   71.49   23.00
   8  -2  -2   87.89   28.50
  -8  -2   2   75.39   14.70
  -8  -2   2  106.39   19.50
  -8  -2   2  143.39   25.50
  -8   2   2   79.69   15.40
  -8   2   2  173.08   36.00
   8   2  -2  110.89   17.00
   8   2  -2   98.59   21.00
   7  -2  -2   16.00   16.60
   7  -2  -2   33.50   22.70
  -7  -2   2   23.40   14.60
  -7  -2   2   28.20   17.50
  -7  -2   2   13.20   11.40
  -7   2   2   23.10   10.40
  -7   2   2   -6.50   22.70
   7   2  -2   34.00   12.40
   7   2  -2   28.10   14.80
  -6  -2   2  141.89   16.60
   6  -2  -2  153.78   22.70
  -6  -2   2  125.09   16.90
  -6  -2   2  169.68   17.90
   6  -2  -2  149.19   20.90
  -6   2   2  150.58   14.40
   6   2  -2  126.79   15.50
  -6   2   2  164.78   22.50
   6   2  -2  158.58   17.50
  -5  -2   2  276.37   16.80
  -5  -2   2  279.47   18.80
   5  -2  -2  263.57   25.60
   5  -2  -2  278.67   22.10
  -5  -2   2  302.57   17.20
   5   2  -2  277.27   17.40
  -5   2   2  288.97   16.70
   5   2  -2  295.97   17.20
   4  -2  -2    9.40    8.40
  -4  -2   2   17.50    6.80
   4  -2  -2   13.90   11.60
  -4  -2   2   17.50    5.90
   4   2  -2   26.00    7.60
  -4   2   2   16.10    6.10
   4   2  -2   17.90    5.70
  -4   2   2   25.00   11.80
   3  -2  -2   74.09   10.10
  -3  -2   2   83.99    6.70
   3  -2  -2   90.29   13.90
  -3  -2   2   79.59    8.40
  -3   2   2   60.99    8.10
   3   2  -2   72.69    9.60
   2  -2  -2   88.99   11.90
  -2  -2   2   82.89    8.40
   2  -2  -2   63.69    8.90
   2   2  -2   78.69    9.80
  -2   2   2   67.69    7.80
  -2   2   2   78.79   11.50
   1  -2  -2  624.14   27.30
  -1  -2   2  604.44   25.60
  -1  -2   2  578.94   22.80
   1   2  -2  583.94   26.00
   1   2  -2  589.74   25.80
   0  -2   2   45.50    5.70
   0  -2   2   61.09    8.30
   0  -2  -2   77.99    9.70
   0  -2  -2   59.89    8.60
   0   2  -2   51.99    9.00
   0   2  -2   63.09    8.10
  -1  -2  -2  242.88   13.60
  -1  -2  -2  241.48   15.20
   1  -2   2  248.28   15.20
   1  -2   2  238.88   12.40
  -1   2  -2  241.08   14.00
   1   2   2  249.38   14.10
  -1   2  -2  246.88   13.20
   2  -2   2   67.69    8.30
  -2  -2  -2   62.39    7.80
   2  -2   2   86.29   10.80
  -2  -2  -2   75.79   10.60
  -2   2  -2   71.89    9.00
  -2   2  -2   60.59    9.30
   2   2   2   87.19   10.10
   3  -2   2  178.18   15.30
   3  -2   2  202.78   13.90
  -3  -2  -2  189.68   13.00
  -3  -2  -2  185.28   15.50
   3   2   2  168.68   14.10
  -3   2  -2  204.28   13.00
  -3   2  -2  203.98   14.80
  -4  -2  -2   17.90   10.10
  -4  -2  -2   10.90    7.80
   4  -2   2   20.70   11.10
   4  -2   2   16.00    8.80
  -4   2  -2   18.40   10.00
  -4   2  -2   16.40    7.40
   4   2   2    7.00    9.30
  -5  -2  -2  119.19   14.00
   5  -2   2   79.19   16.80
   5  -2   2  118.69   19.70
  -5  -2  -2  114.19   15.40
   5  -2   2  131.89   22.00
   5   2   2  122.09   16.30
  -5   2  -2  108.09   13.50
  -5   2  -2  150.78   19.70
  -6  -2  -2   19.30   10.60
   6  -2   2   30.90   25.50
   6  -2   2   61.89   16.90
  -6  -2  -2   30.50   16.60
  -6   2  -2   24.40   16.40
  -6   2  -2   29.20   10.40
   6   2   2   43.80   17.80
  -7  -2  -2   15.30   20.00
   7  -2   2   14.10   20.60
   7  -2   2   38.20   20.20
   7  -2   2   26.80   23.00
  -7  -2  -2   34.70   13.70
  -7   2  -2    9.50   11.20
  -7   2  -2   19.10   20.50
   7   2   2    3.40   22.70
   8  -2   2   32.00   26.30
   8  -2   2   -6.70   28.10
  -8  -2  -2    6.40   11.60
  -8  -2  -2  -16.70   26.40
   8  -2   2   17.80   28.00
   8   2   2   61.79   31.40
  -8   2  -2  -19.70   27.80
  -8   2  -2   11.60   11.30
  -8  -3   2   55.89   26.70
   8  -3  -2   32.90   30.80
   8  -3  -2   80.69   42.10
   8   3  -2   -3.50   23.70
  -8   3   2   10.60   13.50
  -7  -3   2    6.90   12.60
   7  -3  -2   13.70   29.70
   7  -3  -2   20.60   22.90
  -7  -3   2    4.00   15.50
  -7  -3   2   49.10   19.70
   7   3  -2    4.70   16.60
  -7   3   2   20.80   12.90
  -6  -3   2    8.00   12.40
   6  -3  -2    7.00   17.30
  -6  -3   2   -0.70   10.90
   6  -3  -2  -11.50   25.30
  -6  -3   2   11.80   14.50
   6   3  -2   18.30   11.70
  -6   3   2  -15.40   10.20
   6   3  -2   29.40   13.90
   5  -3  -2   35.40   14.50
  -5  -3   2   25.00   10.90
   5  -3  -2   40.40   22.00
  -5  -3   2   38.50   11.40
  -5   3   2   14.80    9.20
   5   3  -2   26.30    9.60
   5   3  -2   18.40   12.70
   4  -3  -2   97.79   19.50
   4  -3  -2  139.49   18.00
  -4  -3   2   85.19   12.10
  -4  -3   2  103.89   13.50
   4   3  -2  111.79   14.70
  -4   3   2   92.99   13.30
   3  -3  -2   33.20   16.40
  -3  -3   2   46.10    9.70
  -3  -3   2   48.60    8.10
   3  -3  -2   40.90    9.80
   3   3  -2   50.69   12.20
  -3   3   2   37.10    8.70
  -2  -3   2   95.69    9.20
  -2  -3   2  112.99   13.20
   2  -3  -2  120.79   17.50
  -2  -3   2  120.49   11.60
   2  -3  -2   92.29   14.20
   2   3  -2  114.19   15.70
  -2   3   2   99.59   11.60
   1  -3  -2  147.29   18.20
  -1  -3   2  152.38   13.10
  -1  -3   2  159.38   10.80
  -1  -3   2  202.78   15.90
   1  -3  -2  145.09   15.40
   1   3  -2  172.88   14.30
  -1   3   2  167.48   12.60
   0  -3   2   90.69   13.20
   0  -3  -2  105.99   13.90
   0  -3   2   64.39    9.40
   0  -3  -2  102.09   13.90
   0   3  -2   87.89   11.20
   0   3   2   78.19    9.60
  -1  -3  -2   10.70    9.90
  -1  -3  -2   18.90   11.00
   1  -3   2    8.80   10.30
   1  -3   2   21.00    7.30
  -1   3  -2   10.80    7.70
  -2  -3  -2   77.99   10.20
  -2  -3  -2   63.89   11.20
   2  -3   2   82.29   10.90
  -2  -3  -2   59.99   13.00
   2  -3   2   72.59   13.50
  -2   3  -2   80.49   13.20
  -2   3  -2   59.59   10.50
   3  -3   2   10.70   10.10
  -3  -3  -2   14.90    7.20
  -3  -3  -2   27.80   12.60
  -3  -3  -2   -2.60    8.60
   3  -3   2   21.20   14.10
   3   3   2   12.10   10.10
  -3   3  -2   -6.30   10.90
  -3   3  -2   18.80    8.90
  -4  -3  -2   -1.70   13.30
  -4  -3  -2   -1.00    9.30
   4  -3   2    2.20   14.50
   4  -3   2    1.00   17.10
   4  -3   2   15.30   14.00
   4   3   2   -7.70   12.30
  -4   3  -2    0.70    9.20
  -4   3  -2   -4.20   13.80
   5  -3   2  146.09   22.20
   5  -3   2  137.89   24.40
   5  -3   2  180.98   24.30
  -5  -3  -2  117.79   15.70
  -5  -3  -2  129.99   19.30
  -5   3  -2  128.19   16.80
   5   3   2  149.19   19.60
  -5   3  -2  167.18   22.80
   6  -3   2   51.59   23.20
  -6  -3  -2   20.70   12.90
   6  -3   2   23.20   21.30
   6  -3   2   68.19   25.50
  -6  -3  -2   -4.60   19.10
  -6   3  -2   13.00   12.00
  -6   3  -2   35.90   22.20
   6   3   2   32.40   23.50
   7  -3   2    1.50   29.40
   7  -3   2   11.70   30.90
  -7  -3  -2    7.00   13.00
   7  -3   2  -45.80   22.60
  -7  -3  -2   15.70   25.50
  -7   3  -2   21.20   13.00
  -7   3  -2   16.20   29.20
   7   3   2   27.40   26.30
  -6  -4   2  152.78   24.00
   6  -4  -2  109.89   27.60
   6  -4  -2  132.89   41.30
  -6  -4   2  108.69   19.50
   5  -4  -2  119.29   31.70
   5  -4  -2   65.39   22.40
  -5  -4   2  111.39   18.00
  -5   4   2   78.29   15.40
   4  -4  -2   23.90   17.30
  -4  -4   2   26.40   14.60
  -4  -4   2   20.60   13.00
   4  -4  -2   16.00   26.60
  -4   4   2   20.00   11.80
   3  -4  -2   12.30   22.90
  -3  -4   2    6.30   12.40
  -3  -4   2   20.70   10.60
  -3  -4   2    9.60   14.70
   3  -4  -2   31.30   15.40
  -3   4   2   17.40   10.90
  -2  -4   2   43.20   15.20
   2  -4  -2   30.00   20.60
   2  -4  -2   63.79   17.00
  -2  -4   2   57.49   13.70
  -2   4   2   24.20   10.90
   2   4  -2   -5.50   11.50
   1  -4  -2   -5.20   28.30
  -1  -4   2   37.40   16.10
  -1  -4   2   57.69   11.50
   1  -4  -2   32.80   21.50
  -1  -4   2   62.59   14.50
   1   4  -2   39.10   11.20
  -1   4   2   23.80   10.20
   0  -4   2   24.10   11.50
   0  -4  -2   44.50   18.20
   0  -4  -2    1.20   14.50
   0  -4   2   51.39   23.80
   0  -4  -2   15.10   16.80
   0   4   2   20.70    9.90
   0   4  -2   23.90   11.60
  -1  -4  -2  222.08   25.40
   1  -4   2  247.68   28.00
   1  -4   2  220.38   19.10
  -1  -4  -2  212.78   26.40
  -1  -4  -2  207.28   23.20
  -1   4  -2  223.78   20.20
   2  -4   2  157.18   19.00
   2  -4   2  190.98   26.20
  -2  -4  -2  168.18   22.10
  -2  -4  -2  138.59   23.30
  -2  -4  -2  169.18   21.10
  -2   4  -2  161.48   18.50
  -3  -4  -2   76.19   20.10
  -3  -4  -2   99.89   15.40
   3  -4   2  102.99   24.10
   3  -4   2   69.09   17.50
  -3  -4  -2   78.29   18.20
  -3   4  -2   66.99   13.80
  -4  -4  -2    8.20   15.20
   4  -4   2   29.50   24.80
   4  -4   2    5.90   23.30
  -4  -4  -2   -4.20   20.10
  -4  -4  -2   17.90   11.50
  -4  -4  -2   15.30   12.70
   4  -4   2    1.30   18.30
  -4   4  -2   10.10   19.60
  -4   4  -2   31.90   13.40
   5  -4   2   31.70   22.50
  -5  -4  -2   23.50   23.00
   5  -4   2   32.20   28.40
   5  -4   2   23.10   31.40
   5   4   2   28.90   22.30
  -5   4  -2   22.60   20.00
  -5   4  -2   16.10   24.70
   6  -4   2  -22.70   26.20
   6  -4   2   71.09   40.40
  -6  -4  -2   14.50   15.60
  -6  -4  -2  -27.60   26.20
   6  -4   2   10.80   33.80
  -6   4  -2   68.39   32.30
  -6   4  -2   15.50   13.10
   6   4   2   69.29   27.60
   4  -5  -2   33.20   26.80
  -4  -5   2   26.70   18.10
  -4  -5   2    6.20   22.70
  -4   5   2   23.30   16.70
   3  -5  -2   -3.30   36.70
   3  -5  -2  -39.70   31.70
  -3  -5   2   16.40   22.70
  -3  -5   2   21.90   20.30
   3  -5  -2  -21.50   25.90
  -3  -5   2   23.90   17.80
  -3   5   2    9.60   14.40
  -2  -5   2   -6.80   17.70
   2  -5  -2   13.10   21.80
   2  -5  -2   10.90   28.70
   2  -5  -2   27.30   32.80
  -2  -5   2   36.20   21.30
  -2  -5   2  -13.90   22.80
   2  -5  -2   13.50   28.10
  -2   5   2    9.60   13.80
   1  -5  -2   -2.40   26.50
  -1  -5   2   15.80   18.10
   1  -5  -2    6.10   27.80
  -1  -5   2    0.40   21.60
   1  -5  -2   64.39   22.50
   1  -5  -2   38.80   27.40
  -1  -5   2   62.09   26.10
  -1   5   2   15.50   13.70
   1   5  -2    2.10   13.60
   0  -5   2   31.10   18.60
   0  -5   2   26.10   23.20
   0  -5  -2   74.89   28.00
   0  -5   2   22.20   25.90
   0  -5  -2   34.70   22.00
   0  -5  -2   46.50   24.50
   0  -5  -2   -8.00   26.20
   0   5  -2   25.90   14.60
   0   5   2   46.40   15.00
   1  -5   2  154.58   31.10
  -1  -5  -2  139.29   26.30
  -1  -5  -2   86.59   24.70
  -1  -5  -2   96.19   27.60
  -1  -5  -2  140.29   29.60
   1  -5   2   99.59   22.00
  -1   5  -2   80.29   18.40
   2  -5   2   11.60   30.30
  -2  -5  -2   32.70   28.10
   2  -5   2   16.70   31.70
   2  -5   2    9.90   22.50
  -3  -5  -2   41.60   28.60
  -3  -5  -2    6.00   27.10
   3  -5   2    8.40   25.00
   3  -5   2  -40.60   34.60
   3  -5   2   83.59   35.80
  -3  -5  -2    2.80   22.20
  -3   5  -2   -3.10   14.30
  -4  -5  -2   10.80   19.90
  -4  -5  -2  -24.30   29.90
   4  -5   2   35.80   29.00
   4  -5   2   91.19   40.30
  -4  -5  -2  105.59   28.30
  -4   5  -2   49.99   15.00
   9   0  -3    5.10   24.20
  -9   0   3  -11.10   10.40
   9   0  -3  -20.70   21.60
  -9   0   3    0.00   29.70
  -8   0   3   14.70   11.30
   8   0  -3    8.30   30.60
   8   0  -3   -0.80   18.00
  -8   0   3   47.60   26.10
  -8   0   3   -3.80   23.10
   7   0  -3    6.50   13.00
  -7   0   3  -14.90   17.90
  -7   0   3   14.90    9.80
  -7   0   3  -17.80   16.00
   7   0  -3    4.60   13.90
  -6   0   3   20.10   13.70
  -6   0   3    6.50    8.50
  -6   0   3    9.00   12.40
   6   0  -3   22.60   11.40
   6   0  -3    5.80    9.00
  -5   0   3   21.50   10.50
   5   0  -3   -2.30    8.00
   5   0  -3   17.90    6.50
  -5   0   3   12.20    8.70
  -5   0   3    7.80    6.30
  -4   0   3  532.85   25.40
   4   0  -3  519.15   24.60
  -4   0   3  535.25   23.30
   4   0  -3  534.85   22.90
  -4   0   3  547.55   24.10
  -3   0   3  409.86   19.60
   3   0  -3  390.76   17.40
   3   0  -3  409.76   19.20
  -3   0   3  418.06   18.00
  -2   0   3  127.49    8.90
   2   0  -3  130.39    9.00
   2   0  -3  117.79    7.30
  -1   0   3 2126.99   76.99
   1   0  -3 2138.59   78.29
   1   0  -3 2121.29   77.69
  -1   0   3 2137.69   78.39
   0   0  -3 1646.84   58.39
   0   0  -3 1625.94   59.69
   0   0   3 1634.84   59.69
   0   0   3 1608.14   59.59
   0   0  -3 1554.74   59.49
  -1   0  -3   13.30    2.90
   1   0   3   19.80    3.50
  -1   0  -3   19.50    4.00
  -1   0  -3   15.90    4.70
   1   0   3    7.00    4.30
  -2   0  -3   -4.80    3.20
   2   0   3    8.40    2.90
  -2   0  -3    2.20    4.20
  -2   0  -3   -6.00    3.80
   2   0   3    3.00    4.30
  -3   0  -3   16.90    6.50
  -3   0  -3    0.60    4.60
   3   0   3   10.60    3.80
   3   0   3   17.20    6.00
  -4   0  -3  750.12   33.50
  -4   0  -3  789.42   32.20
   4   0   3  751.22   30.20
   4   0   3  779.32   33.50
   5   0   3   46.90    9.40
   5   0   3   67.29   11.70
   5   0   3   75.29    8.40
  -5   0  -3   59.99    9.80
  -5   0  -3   53.69   12.00
   6   0   3  203.28   14.00
  -6   0  -3  187.68   22.10
   6   0   3  195.18   21.70
  -6   0  -3  204.78   16.70
   6   0   3  188.68   17.10
   7   0   3   87.39   14.10
   7   0   3  123.59   21.80
  -7   0  -3   85.09   14.20
   7   0   3  115.99   15.90
  -7   0  -3  114.59   21.20
  -8   0  -3   20.70   25.70
   8   0   3   31.30   16.50
   8   0   3  -21.80   23.30
   8   0   3   -7.50   12.50
  -8   0  -3   -1.90   10.80
   9   0   3   65.99   17.80
  -9   0  -3   33.40   13.10
   9   0   3  -54.09   31.20
   9   0   3   49.80   20.30
   9  -1  -3   -4.40   26.10
  -9  -1   3   74.39   30.10
   9  -1  -3   31.50   25.80
  -9  -1   3   12.30   11.00
  -9   1   3  -42.40   37.00
   9   1  -3   18.00   26.00
   9   1  -3  -16.50   21.40
  -9   1   3   -7.20   11.60
  -8  -1   3   13.50   34.50
   8  -1  -3   13.30   21.70
  -8  -1   3   61.69   23.20
   8  -1  -3   -4.10   18.60
  -8   1   3   16.20   12.10
  -8   1   3   -2.60   25.20
   8   1  -3   -0.90   30.50
   8   1  -3   -9.10   16.10
  -7  -1   3    8.50   10.20
   7  -1  -3   19.10   14.80
   7  -1  -3   11.30   17.10
  -7  -1   3  -13.80   16.70
  -7  -1   3   38.70   16.40
  -7   1   3   -0.70   19.90
   7   1  -3   26.30   14.10
   7   1  -3    6.30   12.50
  -7   1   3   35.20   21.60
  -7   1   3   16.80   10.40
  -6  -1   3  168.68   17.50
  -6  -1   3  171.48   19.80
   6  -1  -3  172.28   21.70
   6  -1  -3  169.68   17.30
  -6  -1   3  154.48   15.40
  -6   1   3  180.38   14.70
  -6   1   3  166.18   22.20
  -6   1   3  153.88   24.10
   6   1  -3  191.78   15.00
   6   1  -3  156.98   17.00
   5  -1  -3    2.20    7.80
   5  -1  -3   -4.70   10.70
  -5  -1   3   10.70    9.20
  -5  -1   3    3.80    7.80
  -5  -1   3   15.10    7.60
  -5   1   3    2.10   10.90
   5   1  -3   10.80    8.10
  -5   1   3  -11.00   11.40
  -5   1   3   12.10    6.40
   5   1  -3   13.70    5.90
   4  -1  -3  256.37   18.10
   4  -1  -3  278.57   15.50
  -4  -1   3  254.47   15.20
  -4  -1   3  249.78   13.30
  -4  -1   3  259.87   15.40
  -4   1   3  269.97   13.80
   4   1  -3  268.67   12.60
   4   1  -3  260.77   15.20
  -4   1   3  257.87   17.40
  -4   1   3  225.48   18.40
   3  -1  -3   61.69    8.00
   3  -1  -3   41.50    9.20
  -3  -1   3   52.79    7.50
   3   1  -3   52.19    4.90
   3   1  -3   58.89    8.20
  -3   1   3   42.80    6.30
  -3   1   3   61.79   10.80
   2  -1  -3  192.38   11.50
  -2  -1   3  184.38   10.70
   2  -1  -3  182.18   12.60
   2   1  -3  189.68   11.00
  -2   1   3  204.98   12.80
  -2   1   3  196.18    8.70
   1  -1  -3  597.44   25.60
  -1  -1   3  594.94   24.60
   1  -1  -3  608.04   25.60
  -1   1   3  591.94   25.70
   1   1  -3  664.93   25.00
   1   1  -3  595.04   25.00
   0  -1   3 2107.09   77.29
   0  -1  -3 2234.88   78.69
   0  -1   3 2056.89   78.79
   0  -1  -3 2179.78   79.39
   0   1   3 2199.78   79.29
   0   1  -3 2038.40   77.29
   0   1   3 2120.09   78.69
   0   1  -3 2085.79   78.99
   0   1  -3 2207.28   78.39
  -1  -1  -3 3520.55  119.99
   1  -1   3 3190.98  121.79
   1  -1   3 3161.78  120.89
  -1  -1  -3 3392.06  120.59
  -1  -1  -3 3440.46  122.49
  -1   1  -3 3396.46  122.39
  -1   1  -3 3410.16  121.19
   1   1   3 3174.58  120.59
  -1   1  -3 3303.17  120.99
   1   1   3 3437.56  122.49
  -2  -1  -3  155.48    8.90
   2  -1   3  137.99   10.10
  -2  -1  -3  152.98    7.40
  -2  -1  -3  142.79   12.00
  -2   1  -3  125.99   11.70
  -2   1  -3  147.49   10.10
  -2   1  -3  164.08    9.60
   2   1   3  143.49    7.30
   2   1   3  138.89   11.60
  -3  -1  -3  814.12   35.60
   3  -1   3  840.32   35.10
   3  -1   3  855.11   35.10
  -3  -1  -3  841.12   34.00
  -3   1  -3  860.31   35.40
   3   1   3  870.31   36.30
  -3   1  -3  899.91   34.50
   4  -1   3  134.99   12.30
  -4  -1  -3  138.49   14.30
  -4  -1  -3  134.99   11.50
   4  -1   3  152.68   13.30
  -4   1  -3  139.29   13.60
  -4   1  -3  149.19   11.30
   4   1   3  118.19   14.00
  -5  -1  -3  118.49   16.80
   5  -1   3  107.19   15.20
  -5  -1  -3   99.99   12.30
   5  -1   3  103.69   13.60
   5   1   3  114.89   16.70
  -5   1  -3  113.79   14.80
  -5   1  -3  109.09   11.50
  -6  -1  -3  -19.90   14.50
   6  -1   3   -2.40   12.90
  -6  -1  -3   -8.20    8.90
   6  -1   3   -8.50   11.50
   6   1   3    9.50   15.00
  -6   1  -3  -10.10    7.70
  -6   1  -3  -25.00   13.10
  -7  -1  -3    3.60   10.20
   7  -1   3   28.70   15.90
   7  -1   3   28.70   18.40
  -7  -1  -3  -26.10   18.50
   7  -1   3   14.50   17.30
  -7   1  -3    4.60   10.50
  -7   1  -3   -6.80   18.70
   7   1   3   27.00   20.00
  -8  -1  -3  215.68   21.10
   8  -1   3  182.08   29.00
  -8  -1  -3  218.98   31.20
   8  -1   3  277.67   36.00
   8  -1   3  208.78   29.50
  -8   1  -3  195.48   20.10
   8   1   3  280.17   38.70
  -8   1  -3  261.27   32.60
   9  -1   3  -35.00   26.30
   9  -1   3   13.30   28.70
  -8  -2   3    2.40   11.00
   8  -2  -3   27.50   23.10
  -8  -2   3   24.10   22.60
   8  -2  -3   41.10   28.70
  -8  -2   3   76.69   22.50
  -8   2   3   12.00   12.30
   8   2  -3    0.50   17.50
  -8   2   3   33.90   32.10
   8   2  -3  -12.90   18.70
  -7  -2   3    6.10   17.00
  -7  -2   3    9.50   16.40
   7  -2  -3   50.09   23.40
  -7  -2   3    8.60   11.90
   7  -2  -3   36.40   18.70
  -7   2   3   16.90   10.10
   7   2  -3   15.20   13.30
   7   2  -3   31.70   15.10
  -7   2   3   59.09   23.40
   6  -2  -3  353.56   31.20
  -6  -2   3  336.87   23.10
   6  -2  -3  309.17   24.60
  -6  -2   3  252.67   21.30
  -6  -2   3  343.67   21.00
  -6   2   3  288.37   18.70
   6   2  -3  295.37   21.80
   6   2  -3  341.77   19.50
  -6   2   3  354.66   30.30
  -5  -2   3  120.59   15.00
  -5  -2   3  142.29   12.30
  -5  -2   3  136.69   15.60
   5   2  -3  118.19   15.40
  -5   2   3  123.99   11.70
   5   2  -3  118.69   12.00
   4  -2  -3    3.10    8.30
   4  -2  -3    0.90   12.20
  -4  -2   3    2.50    7.20
  -4   2   3    9.00    5.90
   4   2  -3   -3.10    7.90
  -4   2   3   14.40   12.10
  -3  -2   3  185.98   12.60
   3  -2  -3  199.28   14.30
   3  -2  -3  169.38   18.10
  -3   2   3  192.88   17.80
  -3   2   3  194.98   11.30
   3   2  -3  205.58   14.10
   2  -2  -3  405.26   23.10
  -2  -2   3  420.46   19.60
   2  -2  -3  435.46   21.40
  -2   2   3  415.96   22.60
   2   2  -3  448.76   20.80
   2   2  -3  374.46   20.80
  -1  -2   3  997.90   40.00
   1  -2  -3  990.30   41.50
   1  -2  -3  966.60   41.40
   1   2  -3  993.70   40.90
  -1   2   3 1028.80   37.60
   1   2  -3 1007.90   40.50
  -1   2   3  981.20   41.20
   0  -2  -3  505.15   23.60
   0  -2  -3  515.65   24.70
   0  -2   3  531.25   23.70
   0  -2   3  487.45   20.30
   0   2  -3  505.95   20.70
   0   2  -3  493.85   23.20
   0   2  -3  503.05   24.40
   0   2   3  486.45   22.90
   1  -2   3  321.97   18.40
  -1  -2  -3  334.07   19.50
  -1  -2  -3  346.87   16.90
   1  -2   3  346.57   15.80
  -1   2  -3  340.97   16.20
  -1   2  -3  323.77   20.00
   1   2   3  317.77   16.20
  -1   2  -3  345.37   17.60
   1   2   3  328.07   18.50
  -2  -2  -3  544.85   23.20
   2  -2   3  597.34   24.90
  -2  -2  -3  569.34   24.00
   2  -2   3  537.95   26.90
  -2  -2  -3  553.54   27.60
  -2   2  -3  579.14   25.40
  -2   2  -3  539.95   25.10
   2   2   3  600.34   26.90
  -3  -2  -3   92.19   12.60
   3  -2   3   80.09   11.70
  -3  -2  -3   79.09   10.70
   3  -2   3   95.59   13.40
  -3   2  -3   90.19   11.50
   3   2   3   92.99   12.40
  -3   2  -3   89.79   10.50
  -4  -2  -3   -6.40   10.20
   4  -2   3    2.90   10.20
   4  -2   3   16.60   10.30
  -4  -2  -3   10.80    7.50
  -4   2  -3   -8.70    9.90
  -4   2  -3    8.00    6.90
   4   2   3    5.30   10.00
   5  -2   3   91.49   14.90
  -5  -2  -3   85.19   12.10
  -5  -2  -3  109.59   16.60
   5  -2   3  103.49   16.40
  -5   2  -3  104.59   16.50
   5   2   3   55.19   15.70
  -5   2  -3   73.59   11.80
   6  -2   3   26.70   19.40
  -6  -2  -3   22.20   17.00
  -6  -2  -3   18.20   11.30
   6  -2   3   10.40   19.10
   6  -2   3   44.10   16.90
   6   2   3   22.40   18.40
  -6   2  -3   68.99   19.10
  -6   2  -3    8.20    9.90
   7  -2   3    0.00   24.50
  -7  -2  -3   46.10   22.40
   7  -2   3   57.29   22.10
   7  -2   3   46.50   22.00
  -7  -2  -3   18.60   12.70
   7   2   3   50.29   25.70
  -7   2  -3   40.60   24.00
  -8  -2  -3   16.20   12.90
  -8  -2  -3   12.70   29.80
   8  -2   3  -11.60   28.40
   8  -2   3  -13.90   26.60
   8  -2   3   48.20   29.80
   8   2   3   33.90   34.10
  -8   2  -3   47.80   40.90
  -8   2  -3   19.20   11.50
  -8  -3   3  -17.30   11.80
  -8  -3   3    6.60   27.40
   8   3  -3   30.70   30.40
  -8   3   3    5.50   12.80
  -7  -3   3   26.70   12.00
   7  -3  -3   38.90   21.90
   7  -3  -3  105.59   32.80
  -7  -3   3   38.50   20.00
  -7  -3   3   44.20   18.30
   7   3  -3   20.40   18.60
   7   3  -3   53.09   14.30
  -7   3   3   29.00   12.60
   6  -3  -3   20.50   16.10
   6  -3  -3   31.00   27.20
  -6  -3   3   59.79   13.20
  -6  -3   3   14.80   11.60
  -6  -3   3   52.69   16.20
   6   3  -3   50.39   17.30
  -6   3   3   38.10   11.90
   5  -3  -3  243.68   24.90
  -5  -3   3  262.97   21.30
   5  -3  -3  291.67   35.30
  -5   3   3  253.57   18.30
   5   3  -3  284.17   23.30
  -4  -3   3  295.07   19.70
   4  -3  -3  289.47   23.20
   4  -3  -3  276.07   30.70
   4   3  -3  274.37   22.30
  -4   3   3  273.47   17.80
  -3  -3   3   44.00   10.50
   3  -3  -3   67.89   16.40
  -3   3   3   37.20    9.00
   3   3  -3   38.70   12.90
  -2  -3   3  200.48   16.40
   2  -3  -3  152.18   17.20
   2  -3  -3  165.18   21.70
  -2   3   3  183.08   13.20
   2   3  -3  186.98   18.10
   1  -3  -3  114.69   15.20
  -1  -3   3  121.29   15.20
  -1  -3   3  117.09    8.90
   1  -3  -3  114.69   17.90
   1   3  -3  116.29   16.80
   1   3  -3   92.29   13.40
  -1   3   3  115.49   10.90
   0  -3   3   31.70   11.10
   0  -3  -3   34.20   11.90
   0  -3  -3   38.60   12.10
   0  -3   3   44.50    7.20
   0   3  -3   33.90    9.10
   0   3   3   26.60    7.40
  -1  -3  -3   37.50   11.20
  -1  -3  -3   48.40   12.90
   1  -3   3   50.39    8.60
   1  -3   3   39.30   13.20
  -1   3  -3   28.40    8.80
  -1   3  -3   41.30    9.70
   2  -3   3  124.69   13.70
  -2  -3  -3  157.48   19.50
  -2  -3  -3  125.59   14.70
   2  -3   3  121.49   19.30
  -2   3  -3  155.28   15.70
   2   3   3  141.79   17.00
  -2   3  -3  137.89   14.70
  -3  -3  -3   38.40    8.50
  -3  -3  -3   36.00    9.30
   3  -3   3   34.60   11.40
  -3  -3  -3   17.40   13.50
  -3  -3  -3   24.30    9.00
   3  -3   3   19.70   23.30
  -3   3  -3   10.30   12.30
  -3   3  -3   27.40   10.00
   3   3   3   24.20   12.50
  -4  -3  -3    4.20    9.60
   4  -3   3    1.40   12.70
  -4  -3  -3    4.30   14.90
   4   3   3  -11.80   13.90
  -4   3  -3  -15.40    8.60
  -4   3  -3  -12.40   13.80
   5  -3   3  -15.40   16.40
   5  -3   3    1.50   19.70
   5  -3   3  -25.00   19.90
  -5  -3  -3  -33.60   18.00
  -5  -3  -3    2.30   11.00
  -5   3  -3  -12.00   17.90
   5   3   3   -4.00   29.00
  -5   3  -3    8.10   11.20
   6  -3   3   69.79   22.20
  -6  -3  -3   30.10   14.20
   6  -3   3   65.19   26.40
   6  -3   3   94.99   26.50
  -6  -3  -3   43.10   22.70
  -6   3  -3   34.30   18.70
   6   3   3   20.60   23.00
  -6   3  -3   59.69   23.70
   7  -3   3    4.70   29.70
  -7  -3  -3    4.90   14.30
  -7  -3  -3   -7.00   26.60
   7  -3   3   -3.00   26.20
   7  -3   3   -3.50   32.60
   7   3   3   -9.70   29.50
  -7   3  -3    9.50   10.50
  -7   3  -3   17.60   28.70
   6  -4  -3  132.19   47.50
   6  -4  -3   76.09   26.00
  -6  -4   3   94.59   22.00
  -6   4   3   55.49   16.50
  -5  -4   3   24.50   18.10
   5  -4  -3   31.40   32.90
   5  -4  -3   32.60   19.50
  -5   4   3   16.40   13.10
  -4  -4   3   -0.90   14.60
   4  -4  -3   16.50   17.90
   4  -4  -3  -15.90   26.00
  -4   4   3    0.60   11.40
   3  -4  -3   22.40   16.60
  -3  -4   3   -2.60   14.30
   3  -4  -3    0.90   22.50
  -3   4   3    7.50   11.50
  -2  -4   3   21.70    8.60
   2  -4  -3    6.60   15.70
   2  -4  -3  -15.30   19.70
   2  -4  -3    5.00   20.90
  -2  -4   3    4.30   11.80
  -2  -4   3   -2.20   15.80
   2   4  -3   -8.70   11.50
  -2   4   3   -0.20   10.00
   1  -4  -3   69.59   17.00
  -1  -4   3   94.09   22.50
  -1  -4   3   86.99   14.30
   1  -4  -3   97.59   21.90
  -1  -4   3   85.69   12.80
   1  -4  -3   87.79   20.80
  -1   4   3   58.29   11.60
   1   4  -3   48.20   11.90
   0  -4  -3  -27.70   18.80
   0  -4   3    8.30   10.90
   0  -4  -3  -19.30   16.30
   0  -4   3   -0.80   16.90
   0   4  -3   -9.80   10.70
   1  -4   3  187.18   18.80
  -1  -4  -3  162.88   24.80
   1  -4   3  166.28   27.70
  -1   4  -3  137.59   19.10
  -2  -4  -3  308.97   24.00
  -2  -4  -3  312.87   27.70
   2  -4   3  371.56   34.50
   2  -4   3  335.97   24.40
  -2   4  -3  345.47   24.10
   3  -4   3   29.30   15.90
  -3  -4  -3   20.20   15.70
   3  -4   3    8.20   22.00
  -3  -4  -3   48.00   21.30
  -3  -4  -3   17.80   14.00
  -3   4  -3   14.00   11.60
  -3   4  -3   15.40   17.10
  -4  -4  -3   11.90   12.80
   4  -4   3    4.70   19.60
  -4  -4  -3   10.20   11.00
  -4  -4  -3   10.40   22.00
  -4  -4  -3   13.90   13.10
   4  -4   3   20.30   26.50
  -4   4  -3   10.70   21.50
  -4   4  -3   16.30   13.80
   4   4   3   23.60   21.10
   5  -4   3   18.10   28.90
   5  -4   3   42.20   32.10
  -5  -4  -3  -17.00   24.20
  -5  -4  -3   -7.90   16.10
   5  -4   3   26.30   23.20
  -5   4  -3    6.50   12.10
   5   4   3   53.79   25.60
  -5   4  -3   56.29   27.40
  -6  -4  -3   33.20   17.60
  -6  -4  -3   36.10   28.80
   6  -4   3   52.09   36.30
   6  -4   3   81.59   52.29
   6  -4   3   46.70   30.60
   6   4   3   99.69   32.10
  -6   4  -3    2.10   11.90
  -6   4  -3   68.39   34.10
  -4  -5   3   13.10   23.70
   4  -5  -3  -51.69   30.90
  -4   5   3    8.00   16.80
   3  -5  -3    6.10   36.40
   3  -5  -3   34.30   25.50
   3  -5  -3   18.20   35.90
  -3  -5   3   46.70   24.70
  -3   5   3   24.40   15.00
   2  -5  -3  -39.60   32.90
  -2  -5   3   12.70   19.70
   2  -5  -3   37.80   23.10
  -2  -5   3  -30.90   22.90
   2  -5  -3   40.10   31.70
  -2  -5   3   -2.70   15.10
  -2   5   3   23.20   14.30
   2   5  -3   -7.60   14.50
   1  -5  -3   63.69   22.80
   1  -5  -3   43.10   27.20
  -1  -5   3    4.30   24.20
   1  -5  -3  -13.70   28.90
  -1  -5   3    2.10   20.50
   1  -5  -3    4.80   29.80
  -1  -5   3   19.20   17.00
   1   5  -3    6.30   10.80
  -1   5   3   19.50   13.00
   0  -5  -3    9.20   23.80
   0  -5   3   45.70   19.90
   0  -5   3   32.70   29.60
   0  -5   3    1.20   22.10
   0  -5  -3  -54.59   26.80
   0  -5  -3   30.30   26.80
   0  -5  -3   28.80   28.30
   0   5  -3   21.10   14.10
  -1  -5  -3  -14.20   27.60
  -1  -5  -3   20.40   23.40
  -1  -5  -3   27.10   29.00
   1  -5   3   -7.30   29.40
  -1   5  -3   -8.90   14.00
  -2  -5  -3   38.10   30.00
   2  -5   3   32.30   23.70
   2  -5   3   40.90   31.80
  -2   5  -3   13.90   14.40
  -3  -5  -3   39.20   26.00
  -3  -5  -3   61.89   23.60
   3  -5   3   54.49   36.00
   3  -5   3    7.60   25.50
  -3  -5  -3  112.19   31.60
  -3   5  -3   44.50   15.20
  -4  -5  -3   59.59   21.40
   4  -5   3   18.70   29.70
  -4  -5  -3   19.20   31.40
   4  -5   3   73.19   58.49
  -4  -5  -3   65.59   26.30
  -4  -5  -3   20.70   27.10
  -4   5  -3   47.30   15.20
  -9   0   4   44.00   32.30
   9   0  -4   -7.80   25.20
  -9   0   4    6.70   11.20
  -9   0   4   30.50   35.70
   9   0  -4   28.80   24.80
  -8   0   4   43.50   25.10
   8   0  -4   33.80   18.70
   8   0  -4   60.39   20.30
  -8   0   4   22.70   12.50
  -8   0   4    5.20   25.60
   7   0  -4    8.40   13.00
   7   0  -4   -7.20   15.90
  -7   0   4   25.90   19.50
  -7   0   4   11.10    9.70
  -7   0   4  -19.30   17.80
   6   0  -4    3.00   12.20
  -6   0   4    5.60    7.90
   6   0  -4   15.50    9.50
  -6   0   4   -0.80   14.50
  -6   0   4    0.90   13.10
   5   0  -4   -3.70    5.90
  -5   0   4   17.80   11.70
  -5   0   4   -0.50    6.40
   5   0  -4   -5.80    9.20
  -5   0   4   11.90    9.90
  -4   0   4  233.78   17.00
   4   0  -4  233.88   16.20
   4   0  -4  242.48   13.00
  -4   0   4  240.58   13.60
  -3   0   4 1074.79   40.20
  -3   0   4 1035.90   42.40
   3   0  -4 1017.00   40.10
   3   0  -4 1043.30   42.00
   2   0  -4    7.60    5.80
  -2   0   4   15.00    5.90
  -1   0   4  213.98   11.70
  -1   0   4  243.38   12.60
   1   0  -4  220.98   12.30
   1   0  -4  258.37   10.80
   1   0  -4  242.18   12.80
   0   0  -4   14.30    5.60
   0   0  -4   19.20    5.20
   0   0   4   16.20    4.70
   0   0  -4   21.80    3.70
   0   0   4   11.40    4.40
   1   0   4   71.99    6.10
  -1   0  -4   68.79    8.30
   1   0   4   83.79    8.50
  -1   0  -4   56.09    6.80
  -1   0  -4   61.39    5.50
   2   0   4  235.98   11.70
  -2   0  -4  230.78   14.10
   2   0   4  264.37   14.60
  -2   0  -4  251.77   12.10
  -2   0  -4  240.98   12.80
  -3   0  -4  441.86   19.60
  -3   0  -4  453.45   20.20
   3   0   4  425.06   22.00
   3   0   4  425.86   18.60
  -3   0  -4  424.16   21.40
   4   0   4  443.76   19.80
  -4   0  -4  453.55   24.10
  -4   0  -4  464.95   21.60
   4   0   4  466.65   24.50
  -5   0  -4  235.98   20.00
  -5   0  -4  227.68   15.70
   5   0   4  211.98   13.00
   5   0   4  218.68   20.00
   6   0   4  142.99   18.10
  -6   0  -4  198.98   17.20
  -6   0  -4  212.28   24.30
   6   0   4  220.08   24.20
   6   0   4  191.98   14.40
  -7   0  -4   -6.60   10.20
   7   0   4   -3.80   18.70
   7   0   4    2.40    9.90
   7   0   4    5.30   14.10
  -7   0  -4   -0.50   18.70
   8   0   4   17.40   12.80
   8   0   4  -15.50   25.80
  -8   0  -4   15.20   12.30
  -8   0  -4   55.49   27.80
   8   0   4    5.50   16.70
   9  -1  -4   39.00   30.10
  -9  -1   4   55.89   34.80
  -9  -1   4   52.19   32.90
  -9  -1   4   29.10   12.30
   9  -1  -4   12.30   28.60
   9   1  -4  -13.80   24.20
  -9   1   4  110.39   37.90
   9   1  -4  -13.50   25.40
  -9   1   4   21.70   13.60
   8  -1  -4   67.79   23.90
  -8  -1   4   41.10   24.90
  -8  -1   4   81.19   26.20
   8  -1  -4   50.59   21.90
  -8   1   4   87.19   31.30
  -8   1   4   21.40   12.60
   8   1  -4   62.49   20.30
   8   1  -4   42.00   18.20
  -8   1   4   87.39   27.20
   7  -1  -4   63.79   20.50
  -7  -1   4   79.39   18.50
  -7  -1   4   51.69   20.60
  -7  -1   4   55.79   12.40
   7  -1  -4   60.19   16.80
  -7   1   4  100.89   24.90
  -7   1   4   60.99   12.00
  -7   1   4   53.59   21.90
   7   1  -4   68.39   16.90
   7   1  -4   55.59   13.20
  -6  -1   4   29.50   14.70
   6  -1  -4   13.80   10.40
  -6  -1   4   20.90    9.80
  -6  -1   4    8.20   13.10
  -6   1   4   20.80    8.80
  -6   1   4    2.70   21.50
   6   1  -4   19.60   12.40
   6   1  -4   30.30    9.20
   5  -1  -4    6.00    7.60
  -5  -1   4    9.30    8.80
  -5  -1   4   16.60   10.40
  -5  -1   4    9.20    7.60
   5  -1  -4   11.10   12.10
  -5   1   4   25.40    7.30
  -5   1   4   25.90   13.40
   5   1  -4    9.10    9.50
   5   1  -4   19.50    6.20
  -4  -1   4   76.99   12.30
   4  -1  -4   97.29   14.00
   4  -1  -4   82.09   10.20
   4   1  -4   77.59   12.20
  -4   1   4   87.09    8.70
   4   1  -4   85.99    7.20
  -4   1   4  107.99   15.90
   3  -1  -4  204.18   13.10
  -3  -1   4  202.08   13.50
   3  -1  -4  218.18   15.70
  -3   1   4  219.58   10.80
  -3   1   4  203.88   16.10
   3   1  -4  212.08   13.80
   3   1  -4  205.28    9.50
  -2  -1   4  269.47   14.60
   2  -1  -4  250.97   15.60
   2   1  -4  275.17   14.90
  -2   1   4  271.07   11.30
  -2   1   4  288.57   16.40
   1  -1  -4   38.10    7.60
  -1  -1   4   42.40    7.00
  -1  -1   4   36.80    4.40
   1  -1  -4   47.00    8.10
   1   1  -4   48.80    4.80
   1   1  -4   34.70    6.20
   1   1  -4   44.40    7.50
  -1   1   4   35.70    7.60
   0  -1  -4  960.10   38.30
   0  -1   4 1004.80   37.30
   0  -1  -4  971.30   39.60
   0  -1   4  934.51   38.40
   0   1  -4  982.60   39.10
   0   1   4 1041.90   39.50
   0   1   4  991.00   38.60
   0   1  -4  945.91   36.90
   0   1  -4  997.70   38.00
   1  -1   4  564.24   24.60
  -1  -1  -4  583.54   22.20
  -1  -1  -4  553.04   26.00
   1  -1   4  602.24   24.00
  -1  -1  -4  587.64   23.60
  -1   1  -4  610.34   24.20
  -1   1  -4  559.54   25.20
   1   1   4  561.34   25.60
   1   1   4  571.94   23.60
  -1   1  -4  560.64   23.80
  -2  -1  -4  133.29    9.00
   2  -1   4  148.09   11.00
  -2  -1  -4  122.49   13.10
   2  -1   4  122.79   10.40
  -2  -1  -4  137.19    8.30
   2   1   4  118.69   12.80
  -2   1  -4  146.79    9.90
  -2   1  -4  123.19   12.40
   2   1   4  137.29    8.10
  -2   1  -4  128.99   10.60
   3  -1   4   37.60    7.70
   3  -1   4   32.00    7.20
  -3  -1  -4   32.60    6.90
  -3  -1  -4   28.90    5.10
  -3  -1  -4   25.30    9.00
  -3   1  -4   28.00    6.70
   3   1   4    6.20    8.80
  -3   1  -4   17.10    9.70
  -3   1  -4   39.00    8.60
   3   1   4   24.70    4.60
  -4  -1  -4  114.59   11.70
   4  -1   4  101.19   11.80
  -4  -1  -4  112.89   15.40
   4  -1   4  128.39   14.40
   4   1   4  133.09   15.10
  -4   1  -4   93.39   14.50
  -4   1  -4  118.89   11.10
   5  -1   4   32.00    9.80
  -5  -1  -4   25.90    8.40
  -5  -1  -4   29.00   13.10
   5   1   4   31.00   12.60
  -5   1  -4   36.80    9.00
  -5   1  -4   22.60   14.30
   6  -1   4   13.80   15.10
  -6  -1  -4    4.70    9.20
  -6  -1  -4   14.50   16.30
   6  -1   4   20.70   16.20
   6  -1   4   21.60   12.70
  -6   1  -4    9.40   16.50
  -6   1  -4   17.30    9.30
   6   1   4    3.90   16.70
  -7  -1  -4   67.99   21.60
   7  -1   4   72.49   21.50
   7  -1   4  106.19   22.10
   7  -1   4  105.99   19.10
  -7  -1  -4   73.49   13.70
  -7   1  -4   59.29   13.80
   7   1   4   97.69   23.30
  -7   1  -4   95.19   22.50
   8  -1   4   32.00   26.70
  -8  -1  -4  106.29   17.00
  -8  -1  -4   61.89   29.60
   8  -1   4  101.79   22.30
   8  -1   4  127.29   36.00
  -8   1  -4   75.39   14.00
   8   1   4  118.49   29.50
  -8   1  -4  109.49   29.30
   8  -2  -4   16.90   23.00
   8  -2  -4   83.49   29.80
  -8  -2   4   20.30   25.90
  -8  -2   4   17.90   11.20
  -8  -2   4   47.10   24.30
   8   2  -4   34.20   18.00
  -8   2   4   20.80   12.50
   8   2  -4    2.20   20.50
   7  -2  -4  -13.90   17.90
  -7  -2   4  -13.30   11.80
  -7  -2   4    6.00   19.60
  -7  -2   4    3.70   16.70
   7  -2  -4   37.70   23.60
  -7   2   4   60.59   27.40
   7   2  -4  -25.10   15.60
   7   2  -4    5.90   12.30
  -7   2   4    6.50   10.10
  -6  -2   4  221.08   23.70
   6  -2  -4  192.58   22.20
  -6  -2   4  161.78   18.10
   6  -2  -4  219.78   27.60
  -6  -2   4  226.18   18.00
   6   2  -4  181.78   15.10
  -6   2   4  183.88   15.30
  -6   2   4  260.27   33.40
   6   2  -4  181.28   21.60
   5  -2  -4  222.78   24.90
   5  -2  -4  165.88   19.60
  -5  -2   4  185.28   19.30
   5   2  -4  177.58   18.80
  -5   2   4  175.98   13.40
  -5   2   4  200.38   27.30
   4  -2  -4   67.79   16.50
   4  -2  -4   74.59   12.10
  -4  -2   4   42.20   10.20
  -4   2   4   78.19   16.30
  -4   2   4   49.60    7.50
   4   2  -4   56.99   11.40
   3  -2  -4  116.99   13.40
   3  -2  -4   95.89   14.20
  -3  -2   4  104.19   12.00
   3   2  -4   88.19   13.30
  -3   2   4  104.29   15.50
  -3   2   4   84.19    8.30
  -2  -2   4  275.87   15.80
   2  -2  -4  268.77   19.20
   2   2  -4  262.97   17.00
  -2   2   4  274.07   18.70
   2   2  -4  242.98   16.00
  -2   2   4  269.07   12.60
   1  -2  -4   83.99   12.70
   1  -2  -4   63.89    6.90
  -1  -2   4   90.29   11.00
   1  -2  -4  108.59   13.30
   1   2  -4   91.39   11.10
  -1   2   4   93.89   12.00
  -1   2   4   86.19    6.60
   1   2  -4   82.59   11.00
   0  -2   4  519.25   21.30
   0  -2   4  546.75   24.90
   0  -2  -4  532.45   26.50
   0  -2  -4  542.65   24.80
   0   2   4  530.85   24.30
   0   2  -4  512.85   21.50
   0   2  -4  521.75   26.10
   0   2  -4  489.75   24.20
   1  -2   4 1695.93   66.39
   1  -2   4 1620.84   63.69
  -1  -2  -4 1741.43   67.19
  -1  -2  -4 1687.03   64.39
  -1   2  -4 1696.33   65.39
   1   2   4 1749.03   66.69
  -1   2  -4 1744.73   67.39
   1   2   4 1681.73   64.59
  -1   2  -4 1720.43   63.99
   2  -2   4 1108.69   44.10
  -2  -2  -4 1085.09   46.80
   2  -2   4 1124.79   46.00
  -2  -2  -4 1113.99   42.50
  -2  -2  -4 1123.69   42.80
  -2   2  -4 1093.79   44.60
  -2   2  -4 1113.89   44.20
   2   2   4 1033.20   42.50
  -2   2  -4 1138.79   47.70
   2   2   4 1131.79   46.40
   3  -2   4   93.09   12.10
   3  -2   4   86.79   13.10
  -3  -2  -4  100.39   10.90
  -3  -2  -4   91.29    7.40
  -3  -2  -4   90.89   13.80
   3   2   4   85.19   12.90
  -3   2  -4   88.79   11.30
  -3   2  -4   96.39   13.20
   4  -2   4   42.50   12.90
  -4  -2  -4   34.80   13.10
  -4  -2  -4   28.40    8.80
   4  -2   4   16.30   10.10
  -4   2  -4   27.60    8.60
   4   2   4    9.20   12.20
  -4   2  -4   17.70   11.30
  -5  -2  -4    1.10   15.40
   5  -2   4   -3.90   13.30
  -5  -2  -4   14.80    9.50
   5  -2   4   27.10   14.60
  -5   2  -4   -3.00    8.30
  -5   2  -4   -9.30   14.00
   5   2   4   -7.80   27.00
  -6  -2  -4    6.40   18.80
   6  -2   4   48.90   21.10
   6  -2   4   78.19   19.00
   6  -2   4   21.00   18.20
  -6  -2  -4   25.40   11.60
  -6   2  -4   29.70   18.90
   6   2   4   36.80   21.00
  -6   2  -4   28.30   11.90
   7  -2   4  -23.50   20.90
  -7  -2  -4    5.50   13.60
   7  -2   4  -32.00   24.10
  -7  -2  -4    5.60   23.40
   7  -2   4   -5.10   23.10
  -7   2  -4   62.49   25.80
   7   2   4   61.69   27.90
  -7   2  -4   -9.00   10.60
   8  -2   4   65.49   31.40
   8  -2   4  -18.00   28.30
   8  -2   4   38.50   29.30
  -8  -2  -4   17.80   14.00
  -8  -2  -4   55.09   31.80
   8   2   4   97.99   36.10
  -8   2  -4   31.00   13.80
  -8   2  -4   76.59   40.10
   7  -3  -4   61.89   25.00
  -7  -3   4   90.59   23.20
   7  -3  -4   95.09   32.50
  -7  -3   4   48.80   13.80
   7   3  -4   58.19   22.40
  -7   3   4   52.39   14.30
  -6  -3   4   39.40   18.80
  -6  -3   4   47.90   22.20
   6  -3  -4   28.20   18.90
   6  -3  -4   92.29   27.20
  -6   3   4   29.90   11.70
   6   3  -4   46.10   19.30
   5  -3  -4  189.48   24.40
  -5  -3   4  165.78   21.80
   5  -3  -4  205.28   28.80
   5   3  -4  202.88   23.70
  -5   3   4  131.99   15.60
   4  -3  -4  228.38   22.20
  -4  -3   4  210.98   20.00
   4  -3  -4  202.48   30.00
   4   3  -4  192.58   22.30
  -4   3   4  177.28   15.80
   3  -3  -4   78.89   14.70
   3  -3  -4   54.69   18.10
  -3  -3   4   68.19   12.60
   3   3  -4   84.39   15.20
  -3   3   4   57.39    9.40
  -2  -3   4   48.90   12.30
   2  -3  -4   45.60   15.10
   2  -3  -4   74.79   14.00
   2  -3  -4   31.00   15.00
   2   3  -4   65.59   14.40
   2   3  -4   21.70    8.20
  -2   3   4   49.80    8.40
  -1  -3   4   66.79    6.90
   1  -3  -4   78.19   15.80
  -1  -3   4   89.59   13.70
   1  -3  -4   62.19   14.50
   1   3  -4   73.69   11.90
  -1   3   4   56.99    8.60
   1   3  -4   77.19   15.20
   0  -3   4   24.40    6.70
   0  -3  -4   17.30   12.10
   0  -3   4   18.80   11.60
   0  -3  -4   13.00   12.80
   0   3  -4   14.90    8.70
   0   3  -4    7.40   13.30
   1  -3   4   30.90    8.70
  -1  -3  -4   50.59   14.50
  -1  -3  -4   15.30   11.20
   1  -3   4   38.90   13.00
  -1   3  -4   36.00    9.50
  -1   3  -4   32.20    8.80
   2  -3   4  377.76   21.20
  -2  -3  -4  326.57   19.10
  -2  -3  -4  376.46   27.20
  -2  -3  -4  340.27   20.70
  -2   3  -4  311.97   21.10
  -2   3  -4  352.26   21.70
   2   3   4  355.76   24.50
   3  -3   4  140.19   17.90
   3  -3   4  148.89   20.80
  -3  -3  -4  166.18   24.20
  -3  -3  -4  150.58   15.50
  -3  -3  -4  130.89   13.90
  -3   3  -4  153.38   16.70
  -3   3  -4  141.09   19.20
   3   3   4  157.98   22.00
  -4  -3  -4    2.50   10.10
   4  -3   4   -5.40   17.60
   4  -3   4   -5.40   14.10
  -4  -3  -4   -9.40   16.50
   4   3   4   -0.10   20.70
  -4   3  -4  -21.20    8.90
  -4   3  -4   -6.90   14.10
   5  -3   4   89.49   19.90
  -5  -3  -4   92.59   14.50
   5  -3   4   90.89   23.80
  -5  -3  -4   61.59   21.40
  -5   3  -4   64.09   14.80
   5   3   4   82.29   22.10
  -5   3  -4   90.59   20.70
  -6  -3  -4   17.50   23.60
   6  -3   4    3.20   26.20
  -6  -3  -4    2.00   13.90
   6  -3   4  -37.70   20.20
   6  -3   4   30.40   25.50
  -6   3  -4   18.10   11.70
   6   3   4   24.20   25.10
  -6   3  -4   16.30   23.30
   7  -3   4   33.90   33.70
  -7  -3  -4  -35.90   30.10
   7  -3   4   25.60   31.10
  -7  -3  -4   20.10   15.20
   7  -3   4  -55.89   26.90
   7   3   4  113.89   36.40
  -7   3  -4    1.80   11.40
  -6  -4   4   42.50   27.00
   6  -4  -4   -2.50   26.60
   6   4  -4   19.60   33.10
  -6   4   4   -0.70   15.00
   5  -4  -4   49.00   24.30
  -5  -4   4   50.99   36.80
   5  -4  -4   67.19   35.60
  -5   4   4   29.80   13.90
   4  -4  -4  -10.80   28.80
   4  -4  -4    1.00   19.50
   4   4  -4   13.40   34.20
  -4   4   4    1.50   11.50
   3  -4  -4    2.80   16.40
  -3  -4   4    1.70   17.50
   3  -4  -4   -4.30   23.90
  -3   4   4   -1.90   11.40
   3   4  -4   35.20   21.00
   2  -4  -4    8.00   17.80
   2  -4  -4   13.80   21.40
   2  -4  -4  -10.20   22.10
  -2  -4   4   -7.20   16.20
  -2   4   4   -4.80    9.70
   2   4  -4   -6.90   19.30
   2   4  -4  -15.90   10.90
  -1  -4   4    2.10    9.30
   1  -4  -4   12.20   17.00
  -1  -4   4   32.20   16.60
   1  -4  -4   32.50   20.60
   1  -4  -4   -9.40   21.20
  -1  -4   4    9.30   12.10
   1   4  -4  -14.90   11.50
  -1   4   4    8.30    9.70
   0  -4   4   84.29   20.80
   0  -4  -4   58.99   22.20
   0  -4   4   53.89   11.90
   0  -4  -4   51.29   20.20
   0   4  -4   26.20   12.70
  -1  -4  -4  170.98   25.90
   1  -4   4  195.88   19.00
  -1  -4  -4  162.78   24.80
   1  -4   4  185.48   30.00
  -1   4  -4  132.49   19.50
   2  -4   4   96.89   17.20
  -2  -4  -4  106.89   23.90
   2  -4   4  111.39   23.90
  -2  -4  -4  101.29   19.20
  -3  -4  -4   48.00   14.00
  -3  -4  -4   65.29   16.90
   3  -4   4   92.79   26.80
  -3  -4  -4   78.29   24.50
   3  -4   4   63.29   19.80
  -3  -4  -4   71.89   15.30
  -3   4  -4   42.10   18.80
  -3   4  -4   60.09   14.60
  -4  -4  -4  -11.80   10.80
   4  -4   4   38.70   21.40
   4  -4   4    0.60   26.10
  -4  -4  -4    4.40   23.90
  -4  -4  -4   11.10   14.40
   4   4   4   13.80   23.80
  -4   4  -4   54.19   20.90
   5  -4   4   25.40   24.40
   5  -4   4   30.20   34.50
  -5  -4  -4   24.00   16.70
   5  -4   4   38.20   34.00
  -5  -4  -4  -19.10   26.20
  -5   4  -4   60.19   27.00
  -5   4  -4   34.00   14.50
   5   4   4   63.69   28.80
   6  -4   4  109.29   41.40
  -6  -4  -4   30.70   17.70
  -6  -4  -4    4.80   31.70
   6  -4   4   18.00   32.10
   6   4   4   96.89   37.10
  -6   4  -4   22.20   13.60
   4  -5  -4  -15.80   62.69
   4  -5  -4   20.00   29.60
  -4  -5   4  -31.90   25.50
  -4   5   4   11.10   17.70
   3  -5  -4   96.49   41.20
   3  -5  -4   35.40   25.30
  -3  -5   4  -10.70   24.30
   3  -5  -4    4.40   35.70
  -3   5   4   12.60   14.60
  -2  -5   4   31.00   26.50
   2  -5  -4  -28.50   24.70
   2  -5  -4   36.20   35.70
   2  -5  -4   71.09   35.50
   2   5  -4   -7.50   11.00
  -2   5   4   19.30   14.50
  -1  -5   4    4.50   16.70
   1  -5  -4   81.49   27.10
   1  -5  -4  -38.70   31.60
   1  -5  -4   43.30   30.60
  -1  -5   4  -31.10   24.40
  -1  -5   4   21.00   20.10
   1   5  -4    0.40   13.70
   0  -5  -4   35.20   26.20
   0  -5  -4   25.80   31.40
   0  -5   4    9.90   28.20
   0  -5  -4   72.39   30.20
   0  -5   4   12.40   19.00
   0   5  -4   13.30   14.50
  -1  -5  -4  100.39   27.00
   1  -5   4   88.79   33.90
   1  -5   4   32.50   25.90
  -1  -5  -4   56.99   32.30
  -1  -5  -4   32.20   27.60
  -1   5  -4   33.60   14.90
  -2  -5  -4  -10.20   32.10
   2  -5   4   57.29   33.90
   2  -5   4   14.20   24.40
  -2   5  -4  -10.30   12.20
  -3  -5  -4   80.59   34.80
  -3  -5  -4   16.30   19.20
  -3  -5  -4   54.99   25.30
   3  -5   4   87.09   37.30
   3  -5   4   23.00   27.90
  -3  -5  -4   39.50   26.40
  -3   5  -4   19.20   14.00
   9   0  -5   47.40   26.20
   9   0  -5    1.30   26.60
  -9   0   5   60.69   37.40
   8   0  -5   30.50   21.50
   8   0  -5   33.80   19.90
  -8   0   5   76.29   30.30
  -8   0   5    6.20   12.20
   7   0  -5   29.40   14.20
   7   0  -5   32.20   17.50
  -7   0   5   41.00   23.20
  -7   0   5   34.70   11.10
   6   0  -5   11.90   13.90
  -6   0   5   -5.40    8.10
  -6   0   5  -12.60   16.50
   6   0  -5    1.70    9.20
   5   0  -5   42.20    8.10
  -5   0   5   52.09   14.50
  -5   0   5   36.40    8.50
   5   0  -5   44.50   12.30
  -4   0   5   49.10   11.60
   4   0  -5   55.19   11.30
  -4   0   5   53.59    8.20
   4   0  -5   52.19    7.10
  -3   0   5   75.99    8.50
  -3   0   5   71.79   11.60
   3   0  -5   66.69    7.80
   3   0  -5   81.49   11.50
  -2   0   5   -0.10    6.50
   2   0  -5    0.90    6.20
   2   0  -5   12.70    6.70
  -1   0   5   -0.20    5.20
   1   0  -5   -5.00    5.30
   1   0  -5    0.10    4.00
  -1   0   5   -1.00    4.60
   1   0  -5    4.70    5.30
   0   0  -5  643.64   27.90
   0   0  -5  649.83   27.40
   0   0   5  654.63   27.30
   0   0  -5  667.73   25.60
   0   0   5  655.13   27.70
  -1   0  -5   71.39    9.10
  -1   0  -5   71.09    6.60
  -1   0  -5   62.29    8.60
   1   0   5   71.29    9.20
   1   0   5   65.19    7.20
  -2   0  -5   72.79    9.70
  -2   0  -5   72.39    7.40
   2   0   5   63.49    7.40
  -2   0  -5   74.09    9.40
   2   0   5   79.69   10.20
   3   0   5  830.72   35.30
  -3   0  -5  793.82   33.10
   3   0   5  752.52   31.30
  -3   0  -5  805.92   32.10
  -3   0  -5  757.82   34.40
   4   0   5  481.65   26.60
  -4   0  -5  455.05   25.90
   4   0   5  469.75   21.00
  -4   0  -5  480.15   22.40
   5   0   5   64.29   15.30
  -5   0  -5   44.90   14.20
   5   0   5   53.69    8.50
  -5   0  -5   46.30    9.70
   6   0   5   99.99   20.40
   6   0   5   81.79   11.10
  -6   0  -5  133.99   20.50
  -6   0  -5   82.29   12.90
   7   0   5   -0.30   21.40
   7   0   5   13.20   15.60
   7   0   5   -2.30   10.20
  -7   0  -5  -18.30   20.90
  -7   0  -5   -9.50   12.00
   8   0   5    3.70   12.60
   8   0   5   -7.10   28.50
   8   0   5   11.70   18.80
  -8   0  -5   -1.50   11.40
  -8   0  -5   36.60   29.60
   8  -1  -5   10.10   23.80
  -8  -1   5  -24.20   27.50
  -8  -1   5   10.50   12.30
   8  -1  -5  -27.80   20.20
   8   1  -5   18.90   21.40
  -8   1   5   40.50   33.60
  -8   1   5   -0.30   11.60
  -7  -1   5   29.70   11.20
  -7  -1   5   56.79   25.00
   7  -1  -5   50.89   17.40
   7  -1  -5   60.89   20.70
   7   1  -5   50.69   13.00
  -7   1   5   41.60   25.60
  -7   1   5   37.50   11.30
   6  -1  -5   -8.00   15.80
  -6  -1   5  -23.10   15.30
  -6  -1   5   -4.00    9.50
   6   1  -5  -11.00   13.50
   6   1  -5   10.60    8.70
  -6   1   5   22.90   19.80
  -6   1   5   -2.70    8.20
   5  -1  -5    9.90    9.30
   5  -1  -5    4.60   13.10
  -5  -1   5   12.50    8.30
  -5  -1   5   15.40   12.20
   5   1  -5   22.90   11.60
  -5   1   5   14.40    7.20
   5   1  -5   13.50    6.20
  -5   1   5    3.60   14.10
  -4  -1   5  129.99   16.00
   4  -1  -5  152.38   17.20
   4  -1  -5  132.29   13.00
  -4   1   5  129.59   10.30
  -4   1   5  148.59   18.80
   4   1  -5  145.79    8.90
   4   1  -5  156.58   15.20
   3  -1  -5  261.77   18.70
   3  -1  -5  272.37   16.10
  -3  -1   5  259.27   16.70
  -3   1   5  276.27   19.20
   3   1  -5  239.08   13.10
   3   1  -5  278.57   16.90
   3   1  -5  253.47   11.50
  -2  -1   5  791.02   34.00
   2  -1  -5  793.12   35.00
   2  -1  -5  780.62   38.20
   2   1  -5  817.62   34.30
   2   1  -5  810.22   31.10
  -2   1   5  873.51   35.80
  -1  -1   5  562.94   24.70
   1  -1  -5  558.74   26.00
  -1  -1   5  514.75   22.20
   1  -1  -5  535.85   25.20
  -1   1   5  563.84   25.40
   1   1  -5  545.25   22.10
   1   1  -5  562.64   25.40
   1   1  -5  549.05   23.80
   0  -1  -5  499.35   22.30
   0  -1   5  503.05   22.30
   0  -1   5  496.25   21.60
   0  -1  -5  446.36   24.10
   0   1  -5  490.55   20.60
   0   1   5  498.45   22.30
   0   1  -5  491.55   21.60
   0   1   5  479.25   23.40
   0   1  -5  485.15   23.30
  -1  -1  -5  244.58   17.70
  -1  -1  -5  275.57   14.30
   1  -1   5  272.57   15.00
   1  -1   5  274.37   15.20
  -1  -1  -5  254.37   11.60
   1   1   5  261.77   17.00
  -1   1  -5  258.87   14.30
   1   1   5  263.17   13.90
  -1   1  -5  273.47   14.60
  -1   1  -5  268.57   16.40
  -2  -1  -5  118.79   14.50
   2  -1   5  127.89   12.20
  -2  -1  -5  130.89    9.40
   2  -1   5  124.99   10.80
  -2  -1  -5  106.29    8.80
   2   1   5  116.69   13.20
  -2   1  -5  114.19   10.10
   2   1   5  111.19    8.90
  -2   1  -5  123.59   11.60
  -2   1  -5  116.69   13.90
   3  -1   5   15.80    6.90
   3  -1   5   15.80    8.40
  -3  -1  -5   16.90    6.30
  -3  -1  -5   22.30   10.10
  -3  -1  -5   13.70    6.10
  -3   1  -5    7.20    6.30
  -3   1  -5   14.90    8.60
   3   1   5    6.70    4.80
  -3   1  -5    0.30    9.60
   3   1   5   -5.90    8.90
   4  -1   5   22.80    8.70
   4  -1   5   29.20   10.90
  -4  -1  -5   23.70    7.70
  -4  -1  -5   23.00   11.50
  -4   1  -5   35.80   12.00
   4   1   5    9.30   12.00
   4   1   5   25.40    5.10
  -4   1  -5   23.30    8.00
   5  -1   5   89.29   13.60
  -5  -1  -5   70.69   11.60
   5  -1   5   86.09   15.90
  -5  -1  -5   97.89   17.00
  -5   1  -5   75.29   11.60
   5   1   5   82.79   18.20
  -5   1  -5   82.69   16.50
   6  -1   5   10.70   12.70
  -6  -1  -5   -8.20   17.30
   6  -1   5   23.30   17.50
  -6  -1  -5    5.80   10.30
  -6   1  -5    1.10    9.00
   6   1   5   -2.80   18.80
  -6   1  -5  -24.80   15.40
   7  -1   5  152.28   24.90
   7  -1   5  157.48   20.20
  -7  -1  -5  136.09   20.30
  -7  -1  -5  122.79   25.90
   7  -1   5  100.39   24.50
   7   1   5  166.38   29.40
  -7   1  -5  144.09   26.40
  -8  -1  -5   33.60   13.50
   8  -1   5  -32.20   29.40
  -8  -1  -5   -3.60   30.60
   8   1   5   81.89   32.80
  -8   1  -5   23.00   11.90
  -8   1  -5   50.39   53.19
  -8  -2   5  -10.70   10.40
   8  -2  -5   -1.50   23.20
  -8  -2   5   62.99   41.40
   8  -2  -5   11.70   30.80
   8   2  -5   20.80   16.80
   8   2  -5  -53.19   26.60
  -8   2   5   59.99   38.70
  -8   2   5   -5.50   11.80
  -7  -2   5   35.80   22.80
  -7  -2   5   20.20   16.90
   7  -2  -5    0.80   16.80
   7  -2  -5  -43.70   22.40
  -7   2   5    5.10    9.90
  -7   2   5   33.30   31.20
   7   2  -5  -29.20   18.80
  -6  -2   5    7.40    9.90
   6  -2  -5  -17.50   19.00
   6  -2  -5  -11.20   15.00
  -6  -2   5   25.70   17.10
  -6   2   5   31.10   25.30
  -6   2   5    8.80    8.40
   6   2  -5   -8.50   15.90
   5  -2  -5  121.29   20.70
  -5  -2   5  126.79   20.70
   5  -2  -5  149.19   18.10
   5   2  -5  128.29   19.80
  -5   2   5  140.79   12.40
  -5   2   5  162.38   24.60
  -4  -2   5  247.98   19.70
   4  -2  -5  245.28   19.40
  -4   2   5  255.67   13.90
   4   2  -5  263.37   20.60
   3  -2  -5  165.68   19.90
   3  -2  -5  169.88   17.20
  -3  -2   5  188.78   16.30
  -3   2   5  162.68   20.20
   3   2  -5  184.18   17.00
   2  -2  -5  106.09   16.00
  -2  -2   5  114.39   13.10
   2  -2  -5  117.09   14.20
  -2   2   5  121.79   16.10
   2   2  -5  112.69   14.70
   2   2  -5  112.99   12.40
   1  -2  -5  148.59   17.50
  -1  -2   5  164.08   13.60
   1  -2  -5  159.28   15.30
  -1   2   5  155.68   15.10
   1   2  -5  151.68   14.90
   1   2  -5  146.69   13.50
   0  -2  -5  159.58   17.70
   0  -2  -5  180.48   14.90
   0  -2   5  174.98   14.70
   0  -2   5  179.28   11.20
   0   2  -5  187.28   16.80
   0   2  -5  186.08   14.20
   0   2   5  181.88   14.30
   0   2  -5  184.58   10.70
  -1  -2  -5  717.13   30.10
   1  -2   5  689.73   31.50
   1  -2   5  675.53   28.80
  -1  -2  -5  653.93   27.30
  -1  -2  -5  710.13   33.90
  -1   2  -5  687.33   30.50
  -1   2  -5  684.83   33.30
  -1   2  -5  685.03   29.00
   1   2   5  677.63   29.70
   1   2   5  688.03   32.70
  -2  -2  -5  731.13   30.50
  -2  -2  -5  749.53   29.80
   2  -2   5  751.82   32.10
  -2  -2  -5  744.13   35.80
   2  -2   5  764.42   34.50
   2   2   5  756.52   35.20
  -2   2  -5  723.43   32.10
  -2   2  -5  755.92   35.90
  -2   2  -5  689.83   32.10
   2   2   5  718.63   30.40
   3  -2   5  119.99   15.60
   3  -2   5  106.19   14.70
  -3  -2  -5   79.39   15.00
  -3  -2  -5   81.99    9.30
  -3  -2  -5  111.19   11.50
  -3   2  -5   89.99   12.50
   3   2   5   70.09    8.60
  -3   2  -5  104.99   13.00
   3   2   5   86.69   14.70
   4  -2   5   55.29   15.40
   4  -2   5   42.80   13.60
  -4  -2  -5   49.30   10.10
  -4   2  -5   47.80   10.60
  -5  -2  -5   -3.70    9.50
  -5  -2  -5   -1.40   17.60
   5  -2   5   -4.80   14.80
   5  -2   5   -0.90   19.20
  -5   2  -5   -4.30   15.60
   5   2   5    1.80   18.00
  -5   2  -5   11.00    9.80
   6  -2   5   19.40   19.00
  -6  -2  -5   19.00   12.70
   6  -2   5   -0.20   18.80
  -6  -2  -5   -1.30   20.10
  -6   2  -5    1.10   11.30
   6   2   5   56.99   23.90
  -6   2  -5  -34.00   18.60
  -7  -2  -5   90.19   28.80
   7  -2   5   42.80   25.20
   7  -2   5   34.80   24.80
   7  -2   5    4.10   26.10
   7   2   5   77.89   30.50
  -7   2  -5   60.29   28.20
  -7   2  -5   22.40   12.20
   8  -2   5   61.79   29.70
   8  -2   5   73.79   35.80
   7  -3  -5  -10.90   20.10
  -7  -3   5    9.20   11.30
   7  -3  -5   15.90   34.80
  -7   3   5   37.90   14.10
   6  -3  -5    8.90   19.20
  -6  -3   5   -4.70   22.30
   6  -3  -5   -0.10   26.80
  -6   3   5   -1.60   10.40
   6   3  -5   24.20   24.10
  -5  -3   5  651.63   35.90
   5  -3  -5  645.64   37.50
   5  -3  -5  631.04   44.10
  -5   3   5  665.03   48.70
  -5   3   5  550.74   29.30
   5   3  -5  681.73   37.60
   4  -3  -5  127.19   19.50
   4  -3  -5  170.38   26.20
  -4  -3   5  139.59   20.80
   4   3  -5  149.19   20.50
  -4   3   5  100.59   23.80
  -4   3   5   84.59   12.20
  -3  -3   5   -6.50   11.90
   3  -3  -5   14.40   16.80
   3  -3  -5    1.70   13.80
   3   3  -5    3.40   14.70
  -3   3   5   -8.30    7.70
  -3   3   5    9.10   17.50
   2  -3  -5    9.30   24.90
   2  -3  -5   17.40   16.40
  -2  -3   5   12.40   11.40
   2   3  -5   11.50   10.10
  -2   3   5    8.50   15.20
   2   3  -5   -7.90   13.80
  -2   3   5    9.20    7.30
   1  -3  -5  128.59   20.60
  -1  -3   5  131.49   18.00
   1   3  -5  105.79   15.60
   1   3  -5  156.08   19.90
  -1   3   5  126.29   19.30
   0  -3  -5  150.78   19.70
   0  -3   5  110.79   11.40
   0  -3   5  131.89   18.30
   0  -3  -5  126.09   18.50
   0   3  -5  116.09   15.60
   0   3  -5  155.38   21.00
   0   3  -5   90.79   12.30
   0   3   5  122.79   17.00
  -1  -3  -5    1.30   15.00
  -1  -3  -5    9.40    7.50
   1  -3   5   16.60    8.30
  -1  -3  -5   -8.70   11.60
  -1   3  -5  -19.80   26.00
  -1   3  -5   -1.80    9.00
  -1   3  -5   -3.50    8.80
  -2  -3  -5  100.99   16.40
  -2  -3  -5  128.99   37.80
   2  -3   5  158.18   22.20
  -2  -3  -5  101.59   13.70
   2  -3   5  125.69   16.00
  -2   3  -5  118.39   16.60
  -2   3  -5   86.79   13.50
  -3  -3  -5  379.86   21.00
   3  -3   5  406.86   31.70
   3  -3   5  392.16   25.50
  -3  -3  -5  409.26   22.20
  -3  -3  -5  430.26   32.10
  -3   3  -5  397.56   26.10
   3   3   5  351.26   30.80
  -3   3  -5  410.06   24.90
   4  -3   5   45.50   16.40
  -4  -3  -5   50.69   12.20
   4  -3   5   45.10   20.90
  -4  -3  -5   21.70   19.70
  -4   3  -5   15.20   11.10
  -4   3  -5   57.09   17.20
   4   3   5   32.60   19.90
  -5  -3  -5   34.20   13.30
   5  -3   5   24.00   19.10
   5  -3   5    3.00   22.60
  -5  -3  -5   11.60   22.30
   5   3   5   49.40   24.40
  -5   3  -5   10.90   12.00
  -5   3  -5   54.59   20.70
   6  -3   5    7.30   24.20
  -6  -3  -5  -44.90   24.80
   6  -3   5   23.40   28.70
  -6  -3  -5   24.00   16.00
  -6   3  -5  -15.70   11.90
  -6   3  -5   25.60   25.20
   6   3   5  -19.80   28.50
  -7  -3  -5   11.50   15.30
   7  -3   5  -12.60   30.80
  -7  -3  -5  -43.20   33.40
   7  -3   5  -23.10   32.80
   7  -3   5   20.70   36.40
   7   3   5   84.29   38.30
  -7   3  -5   61.89   35.00
  -7   3  -5   11.80   13.30
   6  -4  -5  -21.60   23.60
  -6  -4   5   24.30   26.60
   6   4  -5   67.19   30.00
  -6   4   5    7.30   16.30
   5  -4  -5   -2.40   31.00
  -5  -4   5    7.20   22.30
   5  -4  -5   31.30   21.60
   5   4  -5   69.69   27.20
  -5   4   5    7.50   13.40
  -4  -4   5  -16.70   18.80
   4  -4  -5   52.29   28.90
   4  -4  -5    4.90   19.40
  -4   4   5    4.10   11.90
   4   4  -5    6.20   23.90
   3  -4  -5   -5.00   18.90
  -3  -4   5   -6.00   18.00
   3  -4  -5  -14.10   24.70
   3  -4  -5    4.30   24.80
  -3   4   5   -2.30   10.40
   3   4  -5   35.90   23.20
   2  -4  -5    6.40   23.00
  -2  -4   5   27.90   18.40
   2  -4  -5   39.40   20.70
   2  -4  -5   32.30   23.90
   2   4  -5   48.80   23.10
   2   4  -5    5.80   11.00
  -2   4   5   23.80   10.60
   1  -4  -5    0.40   21.10
   1  -4  -5    9.90   22.60
  -1  -4   5   23.30   18.30
   1   4  -5   15.60   11.90
   1   4  -5   62.09   23.80
   0  -4   5   69.49   20.90
   0  -4  -5   55.09   23.80
   0  -4   5   67.89   13.00
   1  -4   5   37.00   22.50
  -1  -4  -5   41.40   19.50
  -1  -4  -5   34.70   22.90
   1  -4   5   32.50   14.40
  -1   4  -5   43.10   14.50
  -2  -4  -5   46.40   23.90
  -2  -4  -5   16.10   12.40
   2  -4   5   12.50   24.80
   2  -4   5   10.80   15.80
  -2  -4  -5   24.20   18.40
  -2   4  -5   -6.70   16.50
  -2   4  -5   11.50   12.70
  -3  -4  -5   25.80   15.90
   3  -4   5   27.70   19.40
  -3  -4  -5   37.80   24.70
  -3  -4  -5   33.90   14.40
  -3  -4  -5   31.40   16.70
   3  -4   5   73.29   27.80
  -3   4  -5   13.70   19.70
  -3   4  -5    2.90   23.10
   4  -4   5  -25.20   22.50
  -4  -4  -5  -27.80   25.30
   4  -4   5  -24.30   31.00
  -4  -4  -5  -12.60   15.30
   4   4   5   28.60   27.10
  -4   4  -5  -12.10   12.80
  -4   4  -5   56.49   22.20
  -5  -4  -5  -50.89   29.80
   5  -4   5   -7.80   33.20
   5  -4   5   38.30   26.90
  -5  -4  -5   31.80   18.70
  -5   4  -5   16.60   11.60
  -5   4  -5   64.09   28.00
   5   4   5   26.00   33.60
  -3  -5   5  -53.89   26.30
   3  -5  -5   10.60   29.50
   3  -5  -5   54.69   48.60
   3  -5  -5    4.90   55.59
  -3   5   5   24.40   15.60
   2  -5  -5   -9.30   35.70
   2  -5  -5   90.19   38.60
   2  -5  -5   57.19   26.70
   1  -5  -5   40.70   36.10
   1  -5  -5   61.29   30.30
   1  -5  -5  -11.10   33.40
  -1  -5   5  -12.80   15.50
  -1  -5   5   12.10   27.50
  -1  -5   5   -8.80   18.60
   1   5  -5   -4.10   11.10
   0  -5  -5    8.40   29.40
   0  -5   5   92.19   31.70
   0  -5   5   22.70   20.00
   0  -5  -5   31.00   34.20
   0   5  -5    6.30   12.90
   1  -5   5   15.90   23.40
  -1  -5  -5   28.70   29.60
  -1  -5  -5  -47.00   33.10
   1  -5   5  -72.29   33.10
  -1   5  -5   21.90   13.30
  -2  -5  -5   24.70   35.30
  -2  -5  -5   24.50   34.00
  -2  -5  -5   -7.50   40.80
   2  -5   5   10.20   25.30
   2  -5   5    9.60   39.20
  -2   5  -5   -1.20   12.90
  -3  -5  -5   40.60   26.80
  -3  -5  -5   79.69   27.60
  -3  -5  -5    4.60   20.60
  -3  -5  -5   35.00   37.70
   3  -5   5  -22.40   29.30
  -3   5  -5   21.40   14.60
   8   0  -6   49.10   23.70
   8   0  -6   58.29   20.50
  -8   0   6   29.10   13.20
  -8   0   6   35.40   30.30
   7   0  -6   70.29   16.20
  -7   0   6   53.79   12.70
   7   0  -6   55.19   20.50
  -7   0   6   63.09   25.70
  -6   0   6  119.09   13.90
  -6   0   6  178.28   28.70
   6   0  -6  141.19   23.00
   6   0  -6  135.29   15.80
  -5   0   6   -9.00   14.10
   5   0  -6   -7.00    7.40
   5   0  -6  -11.90   11.70
  -5   0   6  -10.20    6.70
   4   0  -6   -6.90    5.70
  -4   0   6    5.20    6.50
   4   0  -6    9.00   11.50
  -4   0   6   -5.30   11.40
   3   0  -6   28.20    6.60
   3   0  -6   23.00    8.90
   3   0  -6   35.70   10.50
  -3   0   6   20.00   10.10
  -2   0   6   78.19   11.20
   2   0  -6   83.29   11.90
   2   0  -6   89.29   10.80
  -1   0   6   15.60    6.60
   1   0  -6   24.80    8.00
   1   0  -6   33.90    5.80
   1   0  -6   45.80    9.20
  -1   0   6   31.40    8.20
   0   0   6   25.00    6.60
   0   0  -6   37.60    8.20
   0   0  -6   24.10    8.00
   0   0   6   31.90    7.30
  -1   0  -6  229.58   14.90
   1   0   6  238.88   13.70
  -1   0  -6  240.78   12.40
   1   0   6  236.38   16.50
  -1   0  -6  222.58   16.30
   2   0   6    6.10    8.60
  -2   0  -6   14.20    7.80
  -2   0  -6   13.70    5.70
   2   0   6   15.40    5.40
  -2   0  -6   18.10    8.70
  -3   0  -6   27.20    9.60
   3   0   6   42.10   11.30
  -3   0  -6   36.10   10.80
  -3   0  -6   27.00    6.90
   3   0   6   33.80    6.80
   4   0   6   26.60   12.70
  -4   0  -6   21.10    7.90
   4   0   6   30.90    7.40
  -4   0  -6   43.70   15.50
  -4   0  -6   23.50   11.80
   5   0   6   36.60   16.40
  -5   0  -6   15.80    8.80
  -5   0  -6    1.70   14.80
   5   0   6    8.30    8.10
  -6   0  -6   12.20   18.30
   6   0   6    3.70    9.50
  -6   0  -6  -11.90    9.70
   6   0   6   -2.60   18.80
   7   0   6    9.90   18.00
   7   0   6   -8.10   11.10
  -7   0  -6   -1.60   23.50
   7   0   6    5.30   25.10
  -8   0  -6   40.90   38.60
   8   0   6   59.99   22.20
   8   0   6   69.09   34.00
   8  -1  -6   33.60   26.60
   8  -1  -6    2.30   23.70
  -8  -1   6    1.70   31.60
  -8  -1   6    8.30   11.20
  -8   1   6  -18.80   34.60
   8   1  -6  -35.20   22.50
  -8   1   6  -21.80   12.00
   8   1  -6  -39.20   16.60
   7  -1  -6   39.00   20.50
  -7  -1   6    6.50   11.10
  -7  -1   6   38.50   24.30
   7  -1  -6   14.10   15.30
   7   1  -6  -28.30   18.70
  -7   1   6    7.30   10.30
  -7   1   6   38.70   26.90
   7   1  -6    5.40   12.40
  -6  -1   6   16.80   10.50
   6  -1  -6    8.40   17.50
   6  -1  -6   -4.90   12.60
  -6   1   6    4.70   21.90
   6   1  -6    2.90    9.10
  -6   1   6    1.30    8.50
   5  -1  -6   32.80   10.50
  -5  -1   6   21.70   14.40
   5  -1  -6   20.10   15.00
  -5  -1   6   27.00    9.40
  -5   1   6   40.00   18.40
   5   1  -6   18.50    7.10
  -5   1   6   22.10    7.90
  -4  -1   6   17.90   12.00
   4  -1  -6    6.20    8.40
   4  -1  -6   15.60   12.80
  -4   1   6   25.20    6.50
  -4   1   6   17.80   13.20
   4   1  -6   26.50    5.20
   4   1  -6   20.30   10.90
   4   1  -6    7.90    7.80
   3  -1  -6  132.29   13.30
   3  -1  -6  137.69   16.50
  -3  -1   6  122.59   14.90
   3  -1  -6  135.79   16.00
   3   1  -6  131.09   10.70
  -3   1   6  144.49   17.40
   3   1  -6  133.49    8.20
  -3   1   6  132.89    9.20
   3   1  -6  141.69   15.20
   2  -1  -6  294.07   18.70
  -2  -1   6  264.67   17.10
   2  -1  -6  262.87   18.90
   2   1  -6  271.57   16.00
  -2   1   6  274.87   19.20
   2   1  -6  281.67   18.10
   2   1  -6  250.87   14.00
  -1  -1   6  195.48   12.20
   1  -1  -6  196.88   17.00
   1  -1  -6  228.28   15.80
  -1  -1   6  221.38   14.70
  -1   1   6  214.18   15.70
   1   1  -6  202.98   13.60
   1   1  -6  216.08   12.30
   1   1  -6  228.38   16.00
   0  -1   6  440.56   22.10
   0  -1  -6  462.15   22.30
   0  -1   6  443.76   21.20
   0  -1  -6  481.15   24.90
   0   1  -6  444.66   23.10
   0   1   6  471.85   22.20
   0   1  -6  449.56   20.90
   0   1  -6  433.06   20.40
   0   1   6  433.76   23.30
   1  -1   6   52.19    8.30
  -1  -1  -6   64.89   11.90
  -1  -1  -6   69.29    9.30
  -1  -1  -6   46.40    6.20
   1  -1   6   54.59    9.30
   1   1   6   69.19   11.60
  -1   1  -6   63.79    8.60
  -1   1  -6   56.29   10.20
   1   1   6   62.19    9.30
  -1   1  -6   63.89    9.20
   2  -1   6  105.49   13.50
  -2  -1  -6   86.49   13.20
   2  -1   6   95.49   11.40
  -2  -1  -6   77.79    8.60
  -2  -1  -6   88.79   10.40
   2   1   6  104.09   13.60
  -2   1  -6   89.69   10.40
   2   1   6   81.49    9.60
  -2   1  -6  134.49   15.10
  -2   1  -6   89.69   12.60
   3  -1   6   96.69   12.40
  -3  -1  -6   94.89   14.80
   3  -1   6   89.69   13.50
  -3  -1  -6   91.39   10.30
  -3  -1  -6   71.79   11.50
  -3   1  -6   88.99   12.20
   3   1   6   84.29    9.40
  -3   1  -6   84.39   11.10
  -3   1  -6  114.49   15.80
   3   1   6   80.89   14.70
  -4  -1  -6  114.69   17.70
  -4  -1  -6   87.79   13.50
   4  -1   6  134.09   21.20
   4  -1   6  107.99   14.20
  -4  -1  -6  116.49   12.80
   4   1   6   89.79    9.90
  -4   1  -6  103.89   12.90
   4   1   6   53.19   25.90
  -4   1  -6   92.79   22.70
   5  -1   6  127.49   16.90
  -5  -1  -6  127.39   19.60
  -5  -1  -6  137.69   15.10
   5  -1   6  147.19   19.50
   5   1   6  102.89   21.10
   5   1   6  114.19   10.50
  -5   1  -6  167.18   20.80
  -5   1  -6  129.49   15.30
  -6  -1  -6   50.39   21.10
   6  -1   6    5.30   19.40
  -6  -1  -6   34.30   12.10
   6  -1   6   37.40   15.00
   6   1   6   32.70   22.40
  -6   1  -6   20.80   10.90
  -6   1  -6   18.40   18.80
  -7  -1  -6   18.60   18.30
  -7  -1  -6  -17.50   26.00
   7  -1   6    6.00   17.80
   7  -1   6   14.30   28.20
   7  -1   6    3.60   24.30
  -7   1  -6   -1.80   11.90
  -7   1  -6  -18.30   25.10
   7   1   6   83.89   29.10
  -8  -1  -6    8.30   13.60
  -8  -1  -6  -11.00   41.40
   8  -1   6   43.70   29.50
   8  -1   6   43.90   31.20
   8   1   6   67.29   38.20
   8  -2  -6    8.10   36.30
  -8  -2   6   33.80   33.20
   8  -2  -6   19.10   23.70
  -8  -2   6   -9.30   11.00
   8   2  -6   -0.70   16.40
  -8   2   6   82.99   43.10
  -8   2   6    3.30   12.50
   8   2  -6  -32.50   25.70
   7  -2  -6    9.40   26.80
  -7  -2   6   17.30   25.70
   7  -2  -6   -9.10   19.80
  -7  -2   6   11.80   19.40
  -7   2   6   19.10   33.50
  -7   2   6    2.10   10.20
   7   2  -6  -35.00   20.50
  -6  -2   6   49.60   24.00
   6  -2  -6   39.50   14.80
  -6  -2   6   36.40   12.20
   6  -2  -6   39.30   22.20
  -6   2   6   22.50    9.10
   6   2  -6   33.80   19.90
  -6   2   6   59.19   27.10
   5  -2  -6  206.68   21.60
  -5  -2   6  217.38   25.20
   5  -2  -6  225.58   27.90
   5   2  -6  226.98   24.90
  -5   2   6  207.08   14.60
  -5   2   6  197.58   32.30
  -4  -2   6  390.26   24.90
   4  -2  -6  307.17   26.00
   4  -2  -6  398.86   28.90
   4   2  -6  390.26   25.70
  -4   2   6  331.67   30.60
  -4   2   6  325.57   17.20
  -3  -2   6  211.48   18.90
   3  -2  -6  217.78   24.80
   3  -2  -6  222.68   22.90
  -3   2   6  212.78   23.60
   3   2  -6  223.18   20.60
   2  -2  -6  370.16   24.70
  -2  -2   6  389.16   22.40
   2  -2  -6  343.97   26.20
   2   2  -6  379.56   24.20
   2   2  -6  403.06   21.10
  -2   2   6  347.47   25.40
   1  -2  -6   61.29   12.90
   1  -2  -6   41.90   12.60
  -1  -2   6   65.59   10.90
  -1  -2   6   43.70    6.50
   1   2  -6   56.39    6.10
   1   2  -6   53.79   10.20
  -1   2   6   50.89   12.00
   1   2  -6   56.49   12.30
   0  -2   6  141.59   15.10
   0  -2  -6  162.78   15.80
   0  -2  -6  150.58   19.40
   0  -2   6  143.79   12.20
   0   2  -6  152.58   17.30
   0   2   6  153.98   15.30
   0   2  -6  148.79   10.80
   0   2   6  133.69   17.10
   0   2  -6  156.48   14.10
   1  -2   6  129.19   15.30
  -1  -2  -6  120.09   14.00
   1  -2   6  107.19   12.80
  -1  -2  -6  115.79   16.70
  -1  -2  -6   99.89    8.10
  -1   2  -6  108.59   11.60
   1   2   6  106.79   13.10
  -1   2  -6   91.69   13.20
   1   2   6  124.69   16.00
  -1   2  -6  136.39   18.60
  -2  -2  -6   98.49   12.40
   2  -2   6  116.89   16.20
  -2  -2  -6   89.79    9.30
   2  -2   6  103.49   14.60
  -2  -2  -6   73.89   15.50
  -2   2  -6   90.89   16.30
   2   2   6   76.99   10.80
   2   2   6   77.59   15.10
  -2   2  -6  105.59   13.00
  -2   2  -6   72.99   11.60
  -3  -2  -6  116.79   23.90
  -3  -2  -6   97.69   13.30
   3  -2   6  154.28   18.60
  -3  -2  -6  124.59   12.10
   3  -2   6  142.89   17.80
  -3   2  -6  136.99   14.60
  -3   2  -6  141.39   22.30
  -3   2  -6  112.39   17.30
   3   2   6  107.49   11.60
   4  -2   6   62.79   15.30
  -4  -2  -6   79.89   18.80
  -4  -2  -6   64.59   12.20
  -4   2  -6   74.29   12.70
  -4   2  -6   68.99   15.50
   4   2   6   78.49   19.00
   5  -2   6   -0.40   17.20
  -5  -2  -6  -12.50   18.30
   5  -2   6  -10.60   16.10
  -5  -2  -6  -12.10   11.00
   5   2   6   10.20   20.70
  -5   2  -6   -5.50    9.70
  -5   2  -6    4.60   17.00
   6  -2   6   33.10   21.90
  -6  -2  -6   -2.20   12.50
   6  -2   6   12.70   21.00
  -6  -2  -6   25.50   23.40
  -6   2  -6   35.10   21.50
   6   2   6    5.60   26.50
   7  -2   6    7.70   25.80
  -7  -2  -6    0.10   14.70
  -7  -2  -6   15.30   31.00
   7  -2   6  -22.30   27.20
   7  -2   6   20.20   28.60
  -7   2  -6   -4.60   10.60
   7   2   6  -13.80   31.90
  -7   2  -6  -43.90   29.80
  -7  -3   6   44.80   28.10
  -7  -3   6   19.80   11.20
   7  -3  -6   15.00   27.00
   7   3  -6   77.29   29.40
  -7   3   6   11.60   13.60
  -6  -3   6   10.00   23.10
   6  -3  -6   20.30   30.00
   6  -3  -6   26.90   23.60
   6   3  -6    9.10   24.70
  -6   3   6   95.99   35.70
  -6   3   6   17.20   11.70
   5  -3  -6   75.69   27.40
   5  -3  -6   76.49   16.80
  -5  -3   6  106.99   21.00
  -5   3   6   50.39   28.40
  -5   3   6   58.09   12.50
   5   3  -6  101.49   22.80
  -4  -3   6   12.60   16.00
   4  -3  -6   33.80   22.30
   4  -3  -6    3.10   16.20
  -4   3   6   18.20   22.60
  -4   3   6    9.80    9.20
   4   3  -6   28.60   19.10
   3  -3  -6    6.10   16.30
   3  -3  -6    1.80   18.00
  -3  -3   6   -9.20   15.20
   3  -3  -6    9.40   18.90
  -3   3   6   -7.80   18.80
   3   3  -6  -14.90   16.40
   2  -3  -6    8.90   17.30
   2  -3  -6   -1.30   17.80
  -2  -3   6    0.80   14.70
  -2   3   6    2.20   15.90
   2   3  -6    3.10    9.30
   2   3  -6   -5.90   15.90
   1  -3  -6   39.80   16.00
  -1  -3   6   47.40   15.50
   1  -3  -6   65.49   19.20
   1   3  -6   57.19   17.20
  -1   3   6   39.70   14.80
   1   3  -6   12.90   11.40
   0  -3  -6   92.29   16.30
   0  -3  -6   80.39   19.00
   0  -3   6   98.59   17.40
   0  -3   6   78.29   10.20
   0   3  -6   86.69   20.00
   0   3   6   71.99   15.70
   0   3  -6   66.69    9.90
   0   3  -6   58.49   13.20
  -1  -3  -6    5.50    7.80
   1  -3   6    8.80    9.50
   1  -3   6   15.60   15.40
  -1  -3  -6   13.80   13.40
  -1  -3  -6  -17.80   17.10
   1   3   6   -5.20   11.70
  -1   3  -6   -9.20   10.00
  -1   3  -6   -2.90   15.90
  -1   3  -6   -3.90    9.70
   2  -3   6 1145.49   50.29
  -2  -3  -6 1222.88   49.99
   2  -3   6 1247.28   55.89
  -2  -3  -6 1184.78   47.50
  -2  -3  -6 1215.08   57.39
  -2   3  -6 1226.78   50.79
   2   3   6 1167.18   55.59
  -2   3  -6 1135.49   51.39
  -2   3  -6 1259.67   58.19
  -3  -3  -6  131.29   23.70
   3  -3   6  200.58   28.90
   3  -3   6  144.89   26.70
  -3  -3  -6  147.69   17.10
  -3  -3  -6  158.38   16.40
   3   3   6  173.78   24.70
  -3   3  -6  166.58   19.20
  -4  -3  -6   44.20   13.10
  -4  -3  -6   52.39   22.90
   4  -3   6   42.50   18.60
   4  -3   6   83.29   22.80
  -4   3  -6   48.40   18.40
   4   3   6   95.29   25.10
  -4   3  -6   41.30   13.70
  -5  -3  -6   25.10   14.50
   5  -3   6   50.09   26.20
  -5  -3  -6  -24.90   24.00
   5  -3   6  -19.40   21.30
  -5   3  -6   -0.10   21.10
   5   3   6   32.10   27.00
  -5   3  -6    6.10   11.20
  -6  -3  -6    2.40   17.10
  -6  -3  -6    4.10   29.40
   6  -3   6   47.70   29.60
   6  -3   6   17.70   25.30
   6   3   6   58.59   32.80
  -6   3  -6   15.00   12.70
  -6   3  -6   50.19   29.10
  -5  -4   6   42.40   25.90
   5  -4  -6   60.19   26.30
  -5   4   6    4.40   14.60
   5   4  -6   60.49   29.30
  -4  -4   6   37.50   22.50
   4  -4  -6   86.59   25.50
   4  -4  -6   52.59   32.50
   4  -4  -6   52.89   31.40
  -4   4   6   57.39   14.10
   4   4  -6   71.79   27.90
  -3  -4   6   38.30   21.20
   3  -4  -6   -7.50   22.00
   3  -4  -6   17.10   28.30
   3  -4  -6   15.80   27.70
  -3   4   6   24.60   11.20
   3   4  -6    5.30   24.00
   2  -4  -6   50.49   21.20
  -2  -4   6   17.50   19.00
   2  -4  -6   35.90   25.00
   2  -4  -6   16.60   26.60
   2   4  -6   34.70   24.20
   2   4  -6   -4.00   11.30
   1  -4  -6    7.10   24.70
  -1  -4   6   17.10   20.00
   1  -4  -6   65.99   24.40
   1   4  -6   15.90   11.50
   1   4  -6   51.69   24.20
   0  -4   6  -19.60   11.30
   0  -4   6   -6.70   21.70
   0  -4  -6  -20.20   21.10
   0  -4  -6   30.60   24.80
   0   4  -6  -17.70   23.10
   0   4  -6  -13.60   12.70
  -1  -4  -6   43.80   25.70
  -1  -4  -6    4.90   12.20
  -1  -4  -6    5.70   20.30
   1  -4   6   17.90   23.40
   1  -4   6  -12.40   14.60
  -1   4  -6   -7.90   12.70
  -2  -4  -6   -8.10   18.60
   2  -4   6   20.70   17.30
  -2  -4  -6   -3.10   13.40
  -2  -4  -6   60.09   27.00
   2  -4   6   22.50   25.30
  -2   4  -6   52.69   19.00
   3  -4   6   23.70   29.30
   3  -4   6    4.00   21.00
  -3  -4  -6   58.29   27.60
  -3  -4  -6   27.40   17.70
  -3  -4  -6   25.70   15.10
  -3   4  -6   27.10   13.40
  -3   4  -6   36.50   20.30
  -4  -4  -6   25.80   17.20
   4  -4   6    8.10   24.00
   4  -4   6   -3.50   30.70
  -4  -4  -6   17.90   30.50
   4   4   6    6.00   30.90
  -4   4  -6  -10.60   23.10
  -4   4  -6    3.50   12.70
  -5  -4  -6  -57.69   33.80
   5  -4   6   -9.90   29.30
  -5  -4  -6   -4.10   19.20
   5  -4   6   26.40   40.30
  -5   4  -6   -1.00   30.40
   5   4   6  -74.59   35.80
  -5   4  -6    3.40   14.50
   2  -5  -6   34.70   32.40
  -2  -5   6  -26.80   29.10
   2  -5  -6   21.90   39.50
   2  -5  -6   -2.70   56.19
   2   5  -6    0.80   14.10
   1  -5  -6   12.80   30.50
   1  -5  -6   61.99   36.90
   1  -5  -6   42.30   46.50
  -1  -5   6  -65.79   29.30
   1   5  -6   -2.80   10.90
   0  -5   6   18.10   33.40
   0  -5  -6   21.90   38.60
   0  -5  -6    7.10   32.90
   0   5  -6   19.40   14.80
  -1  -5  -6   66.99   39.10
  -1  -5  -6   86.59   32.80
   1  -5   6   68.79   35.10
  -2  -5  -6   93.19   30.70
  -2  -5  -6   64.49   31.10
  -2  -5  -6   -4.70   20.40
  -2  -5  -6   10.70   40.00
   2  -5   6   -0.90   27.10
  -2   5  -6    1.80   14.70
  -8   0   7    0.10   12.90
  -8   0   7    3.60   35.50
   8   0  -7    2.20   25.80
   8   0  -7   -1.50   20.60
   7   0  -7   71.09   22.50
   7   0  -7   15.40   17.60
  -7   0   7   19.70   11.20
  -7   0   7   33.60   28.20
   6   0  -7   -0.90   10.80
   6   0  -7    6.10   18.20
  -6   0   7    7.80   21.60
  -6   0   7  -10.60    8.60
   5   0  -7  -19.90   14.60
  -5   0   7  -21.90   17.20
  -5   0   7   -2.80    7.60
   5   0  -7    7.30    8.70
   4   0  -7   43.70   12.10
  -4   0   7   20.80   14.50
   4   0  -7   37.80   14.80
  -4   0   7   27.00    7.80
   4   0  -7   33.10    8.40
   3   0  -7   24.20   10.10
   3   0  -7   32.20   12.60
  -3   0   7   12.80   11.00
  -2   0   7   36.00   10.40
   2   0  -7   48.60   11.20
   2   0  -7   35.60    9.80
  -1   0   7   85.29   12.60
   1   0  -7  101.59   14.20
   1   0  -7  102.09    9.30
   1   0  -7  118.79   14.00
  -1   0   7   99.89   13.10
   0   0  -7  244.58   13.40
   0   0  -7  243.68   17.50
   0   0   7  270.77   17.60
   0   0  -7  261.67   17.20
   0   0   7  254.07   16.40
   1   0   7  674.23   29.30
  -1   0  -7  660.43   27.30
   1   0   7  679.23   31.30
  -1   0  -7  635.54   30.00
  -1   0  -7  630.24   30.60
  -2   0  -7   44.40   10.60
  -2   0  -7   46.90   11.20
   2   0   7   42.80    8.30
   2   0   7   37.20   11.70
  -2   0  -7   57.59    8.20
   3   0   7   15.40   12.40
  -3   0  -7    4.10    7.10
   3   0   7   -2.70    6.80
  -3   0  -7    5.50   10.00
  -3   0  -7   30.70   11.80
  -4   0  -7   -5.40    7.90
   4   0   7   10.40   14.10
   4   0   7    1.90    8.10
  -4   0  -7   14.40   13.40
  -5   0  -7   66.49   18.00
  -5   0  -7   67.29   12.40
   5   0   7  101.69   12.90
   5   0   7   67.49   19.50
  -6   0  -7   -8.60   11.10
  -6   0  -7   21.30   22.20
   6   0   7   -5.40   11.00
   6   0   7   14.50   21.70
   7   0   7   37.40   28.20
   7   0   7   -3.30   13.40
  -7   0  -7    9.60   13.10
  -7   0  -7  -20.40   27.50
   8  -1  -7   31.10   24.70
  -8  -1   7   -7.80   12.00
   8  -1  -7   -1.10   30.30
  -8  -1   7  -28.60   34.80
  -8   1   7  -15.30   12.20
   8   1  -7   -7.60   17.80
   8   1  -7  -23.40   26.10
  -8   1   7   50.89   37.70
  -7  -1   7   16.60   11.60
  -7  -1   7   45.40   27.30
   7  -1  -7  -23.00   23.10
   7  -1  -7   22.30   18.80
   7   1  -7   37.10   22.20
  -7   1   7   25.50   11.60
  -7   1   7   24.40   30.80
   7   1  -7   31.70   13.50
  -6  -1   7   51.89   21.80
  -6  -1   7   25.80   11.40
   6  -1  -7   58.59   15.50
   6  -1  -7   13.40   19.50
  -6   1   7   27.50    9.70
   6   1  -7   14.80   18.70
  -6   1   7   31.50   25.40
   6   1  -7   53.39   10.70
  -5  -1   7   15.40    9.70
  -5  -1   7   28.40   17.40
   5  -1  -7   -5.80   10.10
   5  -1  -7   11.50   17.20
  -5   1   7    3.30   19.90
   5   1  -7   24.00   15.10
   5   1  -7   39.90   11.60
  -5   1   7   16.90    8.10
   5   1  -7    6.50    7.30
   4  -1  -7  111.69   14.30
   4  -1  -7  106.79   17.20
  -4  -1   7  101.49   17.10
   4  -1  -7   93.39   16.80
   4   1  -7  107.59   18.40
   4   1  -7   85.19    9.00
  -4   1   7  122.69   20.80
  -4   1   7   91.29   10.30
   4   1  -7   97.39   11.50
   3  -1  -7  307.37   24.00
  -3  -1   7  343.27   23.00
   3  -1  -7  357.46   24.00
   3   1  -7  315.67   17.90
  -3   1   7  348.27   25.20
  -3   1   7  331.87   15.00
   3   1  -7  346.97   23.10
   3   1  -7  359.46   16.00
   2  -1  -7  -14.10    9.30
   2  -1  -7    1.60   10.10
  -2  -1   7    0.30    8.50
   2   1  -7    2.80    9.70
   2   1  -7    7.60    7.20
   2   1  -7    0.30    6.70
  -2   1   7   -8.40   10.40
   1  -1  -7  118.79   14.90
  -1  -1   7  103.99   13.50
  -1  -1   7   98.79   11.40
   1  -1  -7  117.69   14.50
  -1   1   7  102.79   14.60
   1   1  -7   91.29   11.70
   1   1  -7  112.59   14.90
   1   1  -7   98.39   11.20
   0  -1  -7   20.80    9.20
   0  -1  -7   18.70   11.20
   0  -1   7   21.00    8.20
   0  -1   7   20.90    8.10
   0   1  -7   13.60   10.00
   0   1  -7   12.40    7.30
   0   1   7   -0.90    9.60
   0   1   7   22.00    8.70
   0   1  -7   20.70    7.30
   1  -1   7   88.09   12.60
  -1  -1  -7   81.49   13.50
  -1  -1  -7   73.49   11.30
   1  -1   7   82.79   11.90
  -1  -1  -7   64.19    9.00
  -1   1  -7   69.89   12.60
  -1   1  -7   82.69   10.50
  -1   1  -7   76.49   10.80
   1   1   7   68.79   13.30
   1   1   7   76.29   11.90
   2  -1   7   61.69   12.60
  -2  -1  -7   57.89    7.40
  -2  -1  -7   57.09   13.90
   2  -1   7   47.30   10.00
  -2  -1  -7   54.89   10.60
  -2   1  -7   60.99   11.90
  -2   1  -7   83.99   14.10
   2   1   7   47.70   13.30
   2   1   7   41.60    9.10
  -2   1  -7   55.09    9.40
  -3  -1  -7   24.50   17.30
   3  -1   7   11.20   11.90
  -3  -1  -7    4.30    7.40
   3  -1   7   13.20    9.50
  -3  -1  -7   -0.70    9.40
  -3   1  -7  -14.80   10.50
  -3   1  -7   -5.00   12.90
  -3   1  -7    0.30    7.60
   3   1   7    7.30    7.90
  -4  -1  -7  251.37   20.20
   4  -1   7  293.37   20.30
  -4  -1  -7  268.77   26.20
  -4  -1  -7  277.97   17.80
   4  -1   7  258.17   25.40
  -4   1  -7  261.47   18.60
  -4   1  -7  279.67   24.00
   4   1   7  234.38   28.50
   4   1   7  257.07   16.50
  -4   1  -7  249.18   25.90
   5  -1   7  116.19   21.80
  -5  -1  -7  101.69   22.00
  -5  -1  -7  127.59   16.00
   5  -1   7  121.09   19.10
   5   1   7  128.69   24.00
   5   1   7   98.99   12.80
  -5   1  -7  109.79   14.70
  -5   1  -7  132.99   21.30
  -6  -1  -7   14.20   24.60
   6  -1   7  -22.10   22.70
   6  -1   7   15.80   15.90
  -6  -1  -7    5.60   12.60
   6   1   7   60.89   26.40
  -6   1  -7   17.30   22.60
  -6   1  -7   12.20   12.70
  -7  -1  -7  -16.60   30.20
   7  -1   7    3.10   22.50
   7  -1   7  -36.70   28.00
  -7  -1  -7   29.50   14.30
  -7   1  -7   -5.00   28.60
  -7   1  -7    9.60   12.00
   7   1   7   49.30   33.20
  -7  -2   7   37.70   29.30
   7  -2  -7   13.30   22.40
  -7  -2   7   20.80   12.80
   7  -2  -7   62.09   30.30
  -7   2   7    2.70   10.30
  -7   2   7  -13.60   34.50
  -6  -2   7    2.70   12.20
  -6  -2   7   -4.30   22.00
   6  -2  -7   37.30   18.60
   6  -2  -7    4.60   25.20
   6   2  -7  -21.60   20.00
  -6   2   7   13.60   29.10
  -6   2   7    7.30    9.40
   5  -2  -7   30.00   20.80
   5  -2  -7   38.90   16.80
  -5  -2   7   29.40   18.80
   5   2  -7   29.50   18.20
  -5   2   7   42.80   25.30
  -5   2   7   29.40    8.40
   4  -2  -7  344.77   31.70
  -4  -2   7  344.77   28.00
   4  -2  -7  377.46   30.70
   4  -2  -7  310.47   24.90
  -4   2   7  313.07   21.10
  -4   2   7  302.27   33.70
   4   2  -7  348.27   27.40
   3  -2  -7   15.70   16.30
   3  -2  -7   18.40   16.00
  -3   2   7   34.20   18.50
  -2  -2   7  105.29   17.10
   2  -2  -7  124.69   19.00
   2  -2  -7  104.79   19.80
  -2   2   7  128.99   20.80
   2   2  -7  101.59   14.00
   2   2  -7  109.59   18.20
  -1  -2   7  199.88   18.60
   1  -2  -7  177.78   22.80
  -1  -2   7  171.28   12.90
   1  -2  -7  192.58   19.70
   1   2  -7  193.08   11.50
  -1   2   7  157.18   20.00
   1   2  -7  178.38   20.20
   1   2  -7  150.68   15.80
   0  -2   7  115.29   14.00
   0  -2  -7  136.29   19.50
   0  -2   7  100.09   16.20
   0  -2  -7  113.39   17.10
   0   2  -7  103.39   14.10
   0   2  -7  112.09   11.60
   0   2   7  103.49   16.10
   0   2  -7  139.69   19.10
   0   2   7  133.19   17.40
  -1  -2  -7   94.39   15.70
   1  -2   7  104.29   15.80
  -1  -2  -7  100.19   27.40
   1  -2   7  104.09   13.00
  -1   2  -7   89.09   13.40
  -1   2  -7  116.99   23.70
  -1   2  -7   80.79   12.10
   1   2   7  103.69   13.80
   1   2   7  116.09   21.80
   2  -2   7  146.69   19.00
  -2  -2  -7  176.38   21.50
  -2  -2  -7  189.98   16.40
  -2  -2  -7  168.58   12.40
  -2   2  -7  159.48   17.40
   2   2   7  153.38   22.50
   2   2   7  183.58   16.20
  -2   2  -7  178.68   16.90
  -3  -2  -7  364.76   31.30
   3  -2   7  379.46   26.40
  -3  -2  -7  396.46   21.30
  -3  -2  -7  327.67   20.20
   3  -2   7  377.66   27.30
  -3   2  -7  358.76   25.00
   3   2   7  359.56   30.70
   3   2   7  378.46   20.80
  -3   2  -7  385.36   31.50
  -3   2  -7  372.56   23.20
  -4  -2  -7  122.59   15.50
   4  -2   7  136.49   20.40
   4  -2   7  125.89   19.60
  -4  -2  -7  161.18   15.60
  -4  -2  -7  135.29   22.40
  -4   2  -7  130.69   19.60
   4   2   7  145.69   13.10
  -4   2  -7  128.19   18.00
   4   2   7  158.18   24.40
   5  -2   7   63.89   21.30
  -5  -2  -7   20.80   12.60
   5  -2   7   42.50   19.30
  -5  -2  -7   12.00   21.80
  -5   2  -7   51.29   20.70
  -5   2  -7   34.10   13.90
   5   2   7   26.20   24.20
   6  -2   7    9.10   22.80
  -6  -2  -7   41.00   15.70
  -6  -2  -7    8.70   27.40
   6  -2   7  -14.80   24.50
  -6   2  -7   11.50   13.50
   6   2   7   53.19   29.70
  -6   2  -7   13.80   23.90
   7  -2   7  -33.70   30.20
  -7  -2  -7   20.70   17.20
  -7  -2  -7  -18.40   48.60
   7  -2   7   36.80   27.80
   7   2   7   31.70   36.70
  -7   2  -7   65.09   46.60
  -7   2  -7   14.80   14.00
  -6  -3   7  -10.50   26.40
   6  -3  -7   41.80   22.60
   6  -3  -7    7.30   32.90
  -6   3   7   -2.60   12.40
  -6   3   7   53.59   37.40
   6   3  -7    4.50   26.90
   5  -3  -7   12.80   18.20
   5  -3  -7   14.00   26.70
  -5  -3   7    1.40   21.30
   5   3  -7   61.29   25.60
  -5   3   7   85.79   32.40
  -5   3   7    1.10   11.60
   4  -3  -7  111.99   25.90
   4  -3  -7  102.49   19.80
  -4  -3   7  128.69   22.30
   4  -3  -7   95.89   24.60
  -4   3   7  136.59   30.00
   4   3  -7  171.38   25.90
   3  -3  -7  -17.10   18.80
   3  -3  -7   -5.40   18.10
   3  -3  -7  -44.90   21.00
  -3  -3   7   16.50   16.40
  -3   3   7    6.20   22.50
   3   3  -7   26.00   20.30
   2  -3  -7   21.60   19.80
   2  -3  -7    6.30   20.10
  -2  -3   7   -0.80   15.70
   2   3  -7   15.70   18.50
  -2   3   7   22.20   19.50
   1  -3  -7   45.60   23.00
  -1  -3   7   72.09   17.50
   1  -3  -7   38.00   21.00
   1   3  -7   48.00   13.10
   1   3  -7   37.90   18.40
   0  -3   7   12.20   15.70
   0  -3  -7   49.50   17.30
   0  -3   7   24.80   11.00
   0  -3  -7   -4.80   19.60
   0   3  -7   24.70    9.40
   0   3  -7   35.30   19.00
   0   3  -7   10.80   12.20
   0   3   7   34.00   16.00
   1  -3   7   90.89   18.60
  -1  -3  -7   94.79   23.10
   1  -3   7   98.79   14.50
  -1  -3  -7  124.19   18.20
   1   3   7   86.09   16.90
  -1   3  -7   96.49   14.10
  -1   3  -7   71.49   14.50
  -1   3  -7  121.79   24.70
  -2  -3  -7  148.19   21.50
  -2  -3  -7  147.49   14.50
   2  -3   7  110.49   17.70
   2  -3   7  137.39   21.30
  -2  -3  -7  111.49   23.80
   2   3   7  125.79   23.80
  -2   3  -7  161.08   21.10
   2   3   7  123.99   17.30
  -2   3  -7  176.38   27.40
  -2   3  -7  113.69   16.60
  -3  -3  -7   75.39   13.20
   3  -3   7   50.19   17.10
  -3  -3  -7   47.70   22.80
  -3  -3  -7   50.29   14.40
   3  -3   7  127.39   23.40
  -3   3  -7   63.89   15.00
   3   3   7   78.89   24.10
  -3   3  -7   78.49   17.70
  -4  -3  -7  -10.60   25.40
   4  -3   7  -11.00   19.40
   4  -3   7   41.10   24.10
  -4  -3  -7   25.60   13.80
   4   3   7  -17.20   24.70
  -4   3  -7   43.60   19.60
  -5  -3  -7  -38.00   28.00
  -5  -3  -7    5.00   16.10
   5  -3   7   -5.50   27.00
   5   3   7  -23.00   28.90
  -5   3  -7  -13.20   23.40
  -5   3  -7    9.90   12.20
  -6  -3  -7  -75.99   35.60
  -6  -3  -7   -1.30   20.00
   6  -3   7  -31.70   28.20
   6  -3   7    6.60   31.80
  -6   3  -7   -4.70   33.90
   6   3   7  -37.10   35.40
  -6   3  -7   -3.90   13.10
  -5  -4   7   48.20   29.00
   5  -4  -7   28.10   33.90
  -5   4   7  -10.70   16.40
   5   4  -7   19.50   33.80
   4  -4  -7   50.99   36.10
  -4  -4   7   67.99   26.90
   4  -4  -7  106.69   29.10
   4  -4  -7  176.18   36.60
   4   4  -7  134.09   32.50
   3  -4  -7   53.79   30.70
   3  -4  -7   54.09   34.50
  -3  -4   7    9.40   23.50
   3  -4  -7  -17.40   24.80
   3   4  -7   58.89   28.40
   2  -4  -7    7.10   28.40
  -2  -4   7  -15.50   21.70
   2  -4  -7   26.40   26.60
   2  -4  -7    8.60   23.40
   2   4  -7    0.60   11.60
   2   4  -7   28.60   26.20
   1  -4  -7  -13.90   23.30
  -1  -4   7  -22.40   22.00
   1  -4  -7   11.60   28.40
   1   4  -7   52.69   27.40
   0  -4  -7   45.20   29.50
   0  -4  -7  -17.90   23.20
   0  -4   7   28.20   24.30
   0  -4   7   27.80   14.50
   0   4  -7   -3.70   27.40
   1  -4   7   38.50   25.30
   1  -4   7    2.70   16.50
  -1  -4  -7   13.20   12.90
  -1  -4  -7   46.90   29.90
  -1   4  -7   -4.30   13.40
  -1   4  -7   23.20   16.70
  -1   4  -7   13.20   31.70
  -2  -4  -7  -13.40   20.80
   2  -4   7   53.29   27.10
  -2  -4  -7   28.20   14.60
  -2  -4  -7   61.59   30.80
  -2   4  -7   18.60   14.30
  -3  -4  -7   31.30   19.60
   3  -4   7   37.20   23.00
  -3  -4  -7   26.40   16.60
  -3  -4  -7   84.69   33.70
   3  -4   7   28.10   31.10
   3   4   7   55.49   30.00
  -3   4  -7   30.70   14.00
  -3   4  -7   38.80   22.30
   4  -4   7  -25.50   25.40
   4  -4   7   27.60   39.20
  -4  -4  -7   35.70   19.40
   4   4   7   60.79   35.10
  -4   4  -7   39.90   26.70
  -4   4  -7    1.30   14.00
   8   0  -8   13.80   22.60
  -8   0   8  -34.50   39.40
   8   0  -8   50.49   32.60
  -8   0   8   -4.10   13.80
   7   0  -8  -13.00   28.20
  -7   0   8  -12.80   31.30
  -7   0   8  -13.80   11.30
   7   0  -8   -4.90   24.80
   6   0  -8   25.40   13.10
  -6   0   8   29.90   25.00
   6   0  -8   30.20   20.30
  -6   0   8   28.30   10.60
   6   0  -8   20.90   18.80
  -5   0   8    7.50    8.80
   5   0  -8    4.40    9.70
   5   0  -8   -7.60   15.30
  -5   0   8   -5.60   20.20
   5   0  -8  -30.00   17.00
   4   0  -8   -2.40   13.40
   4   0  -8    3.40    8.50
  -4   0   8    7.50    8.10
  -4   0   8   28.20   17.40
   4   0  -8   21.90   14.90
   3   0  -8   67.19   13.50
   3   0  -8   49.10   25.40
   2   0  -8  -12.20   10.30
   2   0  -8  -14.20   10.90
  -2   0   8   -5.90   11.20
   1   0  -8   -0.60   10.50
  -1   0   8  -16.20    9.30
   1   0  -8   -1.00   10.30
   1   0  -8   -6.20    6.40
  -1   0   8   -0.10    9.30
   0   0  -8  110.89   15.80
   0   0  -8  114.39   16.20
   0   0  -8  113.49   11.10
   0   0   8  106.69   14.80
   0   0   8  117.09   16.60
  -1   0  -8  147.69   16.60
   1   0   8  132.09   16.20
  -1   0  -8  120.09   12.10
   1   0   8  111.29   14.00
  -1   0  -8  121.69   17.20
  -2   0  -8   18.20    8.20
  -2   0  -8   21.20   12.50
   2   0   8   22.50    9.20
   2   0   8   14.80   13.00
  -2   0  -8   28.10   12.40
   3   0   8   -4.90   14.80
  -3   0  -8    5.50   13.10
  -3   0  -8    7.70   13.20
   3   0   8   -5.30    9.10
  -3   0  -8    4.90    8.40
   4   0   8   29.00   18.70
  -4   0  -8    6.90    9.80
  -4   0  -8   12.30   15.60
   4   0   8    5.00   10.70
  -4   0  -8  -15.70   16.20
  -5   0  -8   -6.60   10.30
   5   0   8   17.10   22.70
   5   0   8   23.00   12.10
  -5   0  -8   -0.10   19.30
   6   0   8  -22.10   26.10
  -6   0  -8  -24.10   25.00
  -6   0  -8  -26.20   12.40
   6   0   8   15.30   13.60
  -7   0  -8  -24.50   32.40
   7   0   8   54.19   17.10
  -7   0  -8   24.60   13.80
   7   0   8   54.89   33.20
  -7  -1   8   17.60   31.00
  -7  -1   8   12.70   12.90
   7  -1  -8  -18.00   19.10
   7  -1  -8   16.20   26.50
   7   1  -8    4.50   13.90
  -7   1   8   -1.30   12.00
  -7   1   8   75.89   35.20
   7   1  -8  -19.50   23.00
   7   1  -8   15.20   19.70
   6  -1  -8  115.19   25.40
  -6  -1   8   34.90   12.40
  -6  -1   8  126.99   27.30
   6  -1  -8   76.89   16.40
   6   1  -8   55.99   11.50
  -6   1   8  107.29   30.50
   6   1  -8   34.60   20.80
   6   1  -8   56.29   16.80
  -6   1   8   63.69   11.30
   5  -1  -8   78.59   21.20
  -5  -1   8   43.50   11.10
  -5  -1   8   57.19   20.80
   5  -1  -8   28.80   16.90
   5  -1  -8   40.20   18.80
  -5   1   8   53.19   23.70
   5   1  -8   34.80    8.10
   5   1  -8   34.20   13.40
  -5   1   8   31.80    9.30
   5   1  -8   55.09   19.40
   4  -1  -8  224.48   20.80
   4  -1  -8  218.28   27.00
   4  -1  -8  243.08   26.40
  -4  -1   8  289.27   28.10
   4   1  -8  254.77   18.80
  -4   1   8  230.18   30.80
   4   1  -8  253.27   25.00
   4   1  -8  253.47   13.90
  -4   1   8  207.38   14.10
   3  -1  -8  424.56   29.20
  -3  -1   8  421.06   30.70
   3  -1  -8  370.26   28.30
   3   1  -8  406.66   26.80
   3   1  -8  363.06   21.70
  -3   1   8  433.46   31.00
   2  -1  -8  111.19   16.90
   2  -1  -8  124.69   18.80
  -2  -1   8  134.39   21.30
   2   1  -8   94.99   13.30
   2   1  -8   78.09   17.30
   2   1  -8   91.99   12.20
  -2   1   8  123.59   19.00
   1  -1  -8   29.40   12.80
   1  -1  -8   34.60   14.00
  -1  -1   8   14.90    9.10
  -1  -1   8   17.30   10.40
   1   1  -8   33.50   13.00
   1   1  -8   31.40    9.30
   1   1  -8   25.90    9.10
  -1   1   8   43.80   12.70
   0  -1  -8   44.20   14.60
   0  -1   8   16.70    9.70
   0  -1   8   18.50   10.40
   0  -1  -8   37.60   12.30
   0   1  -8   31.20    9.10
   0   1  -8   31.10   13.20
   0   1   8   36.70   12.80
   0   1   8   29.10   10.90
   0   1  -8   26.90    9.50
  -1  -1  -8  150.78   21.20
  -1  -1  -8  149.79   16.60
   1  -1   8  129.89   15.60
   1  -1   8   91.59   15.30
  -1   1  -8  113.99   13.70
  -1   1  -8  133.59   14.30
  -1   1  -8  113.19   18.90
   1   1   8  118.39   15.50
   1   1   8  141.19   17.50
   2  -1   8   54.89   14.40
  -2  -1  -8   23.10   15.90
  -2  -1  -8   46.50    8.80
  -2  -1  -8   40.70   12.90
   2  -1   8   50.89   12.30
  -2   1  -8   37.60   10.10
  -2   1  -8   58.59   15.40
   2   1   8   62.99   11.80
  -2   1  -8   49.30   13.10
  -3  -1  -8   65.79   14.40
   3  -1   8   74.19   13.00
  -3  -1  -8   49.99   10.30
  -3  -1  -8   63.69   17.70
   3  -1   8  120.19   31.40
   3   1   8   79.49   12.30
  -3   1  -8   54.99   15.80
  -3   1  -8   67.49   11.20
  -3   1  -8   88.29   19.00
   3   1   8   49.40   18.20
  -4  -1  -8   27.00   18.00
   4  -1   8   47.80   14.00
  -4  -1  -8   49.00   15.90
   4  -1   8   25.80   17.90
  -4  -1  -8   27.80   10.60
  -4   1  -8   58.89   23.40
   4   1   8   21.60   11.00
   4   1   8   47.00   22.00
  -4   1  -8   22.40   11.00
  -4   1  -8   47.60   18.40
  -5  -1  -8    2.70   21.10
  -5  -1  -8   14.50   12.10
   5  -1   8   20.60   21.60
   5   1   8   36.00   24.40
   5   1   8   -1.00   10.90
  -5   1  -8   17.30   12.20
  -5   1  -8   15.70   19.30
   6  -1   8  -28.70   25.50
  -6  -1  -8  -50.79   26.10
  -6  -1  -8   10.80   13.80
   6  -1   8    4.40   17.60
  -6   1  -8    6.60   18.30
  -6   1  -8    1.20   25.70
   6   1   8    2.50   10.90
   6   1   8   -5.70   28.60
  -7  -1  -8  -13.40   47.10
  -7  -1  -8   29.30   16.80
   7  -1   8  -22.60   33.10
   7  -1   8    6.00   21.40
  -7   1  -8   15.40   14.00
   7   1   8   53.39   38.80
  -7   1  -8   17.30   43.90
  -7  -2   8   35.70   33.20
   7  -2  -8   10.90   22.90
  -7  -2   8   30.90   13.40
  -7   2   8   15.00   39.60
  -7   2   8   24.80   12.10
  -6  -2   8   20.30   13.80
   6  -2  -8   31.60   28.20
   6  -2  -8   21.10   20.50
  -6  -2   8   15.80   26.20
   6   2  -8  -32.40   22.20
  -6   2   8  -50.09   29.80
  -6   2   8   16.90   10.20
  -5  -2   8  -30.90   20.90
   5  -2  -8   33.70   22.70
   5  -2  -8  -21.80   22.60
   5  -2  -8   10.80   17.40
  -5   2   8   -5.60    8.20
   5   2  -8  -17.80   18.70
   4  -2  -8   -2.40   20.00
   4  -2  -8    8.50   17.20
   4  -2  -8   13.30   20.50
  -4  -2   8   30.10   18.80
  -4   2   8   26.80   22.60
   4   2  -8    7.60   17.90
   3  -2  -8  103.29   19.90
   3  -2  -8   99.79   22.10
  -3  -2   8  100.39   17.70
  -3   2   8  110.19   23.90
   3   2  -8  104.39   19.40
   2  -2  -8   84.29   17.70
   2  -2  -8   86.69   20.00
  -2  -2   8  113.79   18.60
  -2   2   8  106.99   19.60
   2   2  -8   84.89   13.40
   2   2  -8   75.09   16.80
   1  -2  -8  113.29   19.30
  -1  -2   8  107.59   17.00
  -1  -2   8   81.49   10.60
   1  -2  -8   95.79   20.30
  -1   2   8   81.09   17.10
   1   2  -8   57.19   12.50
   1   2  -8   77.89   11.20
   1   2  -8   69.59   16.80
   0  -2   8   40.90   13.70
   0  -2  -8   69.29   15.50
   0  -2  -8   29.20   18.10
   0  -2   8   23.30   11.30
   0   2  -8   38.60   11.20
   0   2   8   50.59   14.40
   0   2  -8    4.80   15.50
   0   2  -8   49.00   10.20
   0   2   8   33.90   16.20
   1  -2   8   -8.70   12.20
   1  -2   8   17.20   12.90
  -1  -2  -8   28.10   13.30
  -1  -2  -8    4.10   16.90
  -1   2  -8  -20.90   16.50
  -1   2  -8   -7.90   10.30
   1   2   8   -2.80   12.30
  -1   2  -8   -2.60    9.70
   1   2   8    9.30   15.80
  -2  -2  -8   49.99   19.00
   2  -2   8   74.09   16.10
  -2  -2  -8   48.30    9.10
  -2  -2  -8   27.20   14.00
  -2   2  -8   71.79   21.00
   2   2   8   56.79   19.20
  -2   2  -8   44.80   12.20
  -2   2  -8   52.99   14.00
   2   2   8   61.69   13.40
   3  -2   8  478.15   30.20
  -3  -2  -8  399.36   21.60
  -3  -2  -8  348.87   33.60
   3  -2   8  343.37   29.40
  -3  -2  -8  381.06   24.80
  -3   2  -8  368.86   28.30
  -3   2  -8  461.05   35.40
   3   2   8  397.76   34.80
   3   2   8  383.46   24.20
  -3   2  -8  421.36   25.70
  -4  -2  -8   -5.60   20.80
  -4  -2  -8    7.20   11.80
   4  -2   8    0.40   19.40
   4  -2   8   20.60   18.70
  -4  -2  -8   22.40   13.70
   4   2   8   -7.40   22.00
  -4   2  -8   10.20   11.40
  -4   2  -8   19.80   25.00
  -4   2  -8    1.40   17.40
   4   2   8   12.90   11.10
  -5  -2  -8  -21.30   25.10
   5  -2   8  -11.60   23.20
  -5  -2  -8   32.00   14.40
   5  -2   8   20.30   20.40
   5   2   8   61.39   29.00
  -5   2  -8   -2.00   21.50
   6  -2   8   10.50   25.90
   6  -2   8   32.50   29.30
  -6  -2  -8    2.10   31.10
  -6  -2  -8   55.39   18.30
   6   2   8  106.99   34.40
  -6   2  -8   39.20   14.20
  -6   2  -8   41.50   28.90
   6  -3  -8   33.50   25.60
  -6  -3   8  -20.10   30.30
   6   3  -8   -7.50   32.90
  -6   3   8   -0.60   15.00
  -6   3   8   32.80   41.60
   5  -3  -8   12.20   31.40
  -5  -3   8   -3.70   26.00
   5  -3  -8   19.40   22.40
   5  -3  -8   10.40   31.10
   5   3  -8   61.59   28.00
  -5   3   8   51.79   35.70
  -4  -3   8   13.40   22.40
   4  -3  -8   70.29   28.70
   4  -3  -8   -5.30   28.30
   4  -3  -8   25.50   20.50
  -4   3   8   87.19   31.60
   4   3  -8   21.00   23.90
   3  -3  -8   41.50   24.30
  -3  -3   8   26.30   20.20
   3  -3  -8   12.50   24.60
   3  -3  -8   16.80   21.70
   3   3  -8   30.30   22.50
  -3   3   8   37.30   26.50
   2  -3  -8    2.70   22.90
   2  -3  -8   26.70   21.70
  -2  -3   8   32.60   19.90
   2   3  -8   -0.60   10.80
  -2   3   8   37.20   23.00
   2   3  -8   26.80   22.80
  -1  -3   8  191.68   27.30
   1  -3  -8  189.88   26.30
   1  -3  -8  209.28   27.70
   1   3  -8  167.38   21.30
  -1   3   8  195.18   30.00
   1   3  -8  180.28   27.30
   0  -3   8    4.10   17.10
   0  -3  -8   12.00   22.10
   0  -3  -8    3.00   30.60
   0  -3   8   -2.30   12.90
   0   3  -8    4.20   10.50
   0   3  -8  -12.60   12.00
   0   3  -8    4.00   21.60
  -1  -3  -8   73.39   24.20
   1  -3   8   70.29   16.20
   1  -3   8   73.49   20.90
  -1  -3  -8   71.99   19.70
  -1   3  -8   48.00   23.80
  -1   3  -8   55.09   14.30
   1   3   8   67.59   18.60
  -1   3  -8   82.89   14.80
  -2  -3  -8   38.00   18.00
   2  -3   8   33.60   17.30
  -2  -3  -8   52.09   24.10
   2  -3   8   54.79   22.80
  -2  -3  -8   53.79   11.00
  -2   3  -8   28.50   13.90
   2   3   8   60.09   17.80
   2   3   8   38.20   23.30
  -2   3  -8   82.19   16.90
  -2   3  -8   58.19   25.10
  -3  -3  -8  136.19   18.80
  -3  -3  -8  144.09   17.40
   3  -3   8  116.39   22.60
  -3  -3  -8  162.08   30.30
   3  -3   8  116.59   26.00
  -3   3  -8  184.38   33.30
   3   3   8  137.19   29.60
  -3   3  -8  145.59   21.90
   3   3   8  147.59   21.50
  -3   3  -8  115.59   20.30
  -4  -3  -8   -7.50   27.50
  -4  -3  -8   10.00   14.60
   4  -3   8   16.40   23.30
   4  -3   8   -4.10   25.30
  -4  -3  -8    2.10   13.80
  -4   3  -8   33.00   21.30
  -4   3  -8    6.70   14.00
   4   3   8   40.90   30.60
  -5  -3  -8  -21.20   17.40
   5  -3   8   12.10   27.80
  -5  -3  -8  -56.19   33.10
   5  -3   8  -45.20   26.60
  -5   3  -8   15.00   26.70
   5   3   8   60.79   36.90
  -5   3  -8   15.50   13.80
  -4  -4   8   22.90   29.80
   4  -4  -8   10.60   28.90
   4  -4  -8   71.89   55.89
  -4   4   8   51.99   41.80
   4   4  -8   86.19   36.10
   3  -4  -8   48.40   34.50
   3  -4  -8   17.50   38.40
   3  -4  -8   57.89   30.20
   3   4  -8   74.99   32.90
  -3   4   8   58.09   36.00
   2  -4  -8   56.59   34.00
  -2  -4   8    6.10   25.30
   2  -4  -8   43.40   30.80
   2   4  -8   -5.50   12.90
   2   4  -8   47.20   30.70
  -2   4   8  -15.40   30.70
   1  -4  -8    4.20   31.40
   1  -4  -8   25.50   27.70
   1   4  -8   52.69   30.90
   1   4  -8  -10.10   13.80
  -1   4   8   -6.20   28.50
   0  -4   8   39.60   16.80
   0  -4  -8   62.79   33.10
   0  -4   8    7.90   26.20
   0  -4  -8   11.00   27.00
   0   4  -8    5.10   31.50
   0   4  -8   20.80   14.90
   1  -4   8   23.30   20.00
   1  -4   8   -1.30   26.10
  -1  -4  -8    6.80   33.60
  -1  -4  -8   70.29   26.70
  -1   4  -8   50.59   36.10
  -1   4  -8   46.60   18.10
  -1   4  -8   -4.90   13.40
   2  -4   8   19.30   22.50
  -2  -4  -8   30.50   16.20
  -2  -4  -8   66.99   25.20
   2  -4   8   14.40   31.80
  -2  -4  -8   23.10   35.40
  -2   4  -8    5.80   13.60
  -2   4  -8   19.40   20.90
   3  -4   8  192.88   39.60
  -3  -4  -8  128.19   42.90
  -3  -4  -8  160.28   22.10
   3  -4   8  103.99   28.00
  -3  -4  -8  124.59   24.40
   3   4   8   70.79   34.60
  -3   4  -8  133.59   26.60
  -3   4  -8   74.39   16.80
  -7   0   9   -3.00   12.10
   7   0  -9   -7.30   17.60
  -7   0   9    5.40   35.70
   7   0  -9  -13.00   29.20
   7   0  -9   16.70   25.30
  -6   0   9   -8.60   30.70
   6   0  -9   -6.60   22.30
  -6   0   9    0.40   10.40
   6   0  -9   20.90   25.00
   6   0  -9   -4.10   13.20
  -5   0   9   26.80    9.80
   5   0  -9   41.90   12.50
   5   0  -9   35.80   21.60
   5   0  -9   50.39   18.90
  -5   0   9   38.80   25.70
  -4   0   9   18.00    9.20
   4   0  -9   21.90   16.00
   4   0  -9   19.90   18.90
  -4   0   9   21.60   20.30
   4   0  -9   29.10   12.20
  -3   0   9  373.76   31.50
   3   0  -9  357.46   29.30
   3   0  -9  339.47   25.90
  -2   0   9  302.57   26.40
   2   0  -9  307.77   26.50
   2   0  -9  292.17   24.70
   1   0  -9    6.40    7.80
   1   0  -9   -2.70   12.80
  -1   0   9    8.00   11.40
   0   0  -9   65.69    9.90
   0   0  -9   69.19   15.20
   0   0  -9   85.29   16.10
   0   0   9   62.39   15.20
   0   0   9   59.99   13.50
  -1   0  -9  118.89   17.00
   1   0   9  109.29   17.20
  -1   0  -9  116.39   12.50
   1   0   9  105.29   14.70
  -1   0  -9  103.99   16.60
  -2   0  -9   -0.70   14.20
  -2   0  -9   13.50    9.60
   2   0   9   21.30   16.90
  -2   0  -9    7.70   14.20
   2   0   9   10.20   11.30
  -3   0  -9    2.10   15.90
  -3   0  -9   11.50   10.10
  -3   0  -9    7.70   16.10
   3   0   9    5.00   18.00
   3   0   9   -5.90   11.80
  -4   0  -9   14.40   18.60
  -4   0  -9   80.89   21.70
   4   0   9   47.00   14.20
  -4   0  -9   31.00   12.30
   4   0   9   46.80   22.60
  -5   0  -9  110.09   25.20
  -5   0  -9   33.50   13.30
   5   0   9   41.80   15.70
   5   0   9   54.99   28.00
  -5   0  -9   55.19   25.30
  -6   0  -9   15.00   21.90
   6   0   9   85.09   33.30
   6   0   9   60.79   17.80
  -6   0  -9   -1.80   31.20
  -7  -1   9   26.50   14.20
  -7  -1   9    0.10   35.30
   7  -1  -9    7.50   21.20
   7  -1  -9   72.79   30.70
   7  -1  -9  104.89   39.90
   7   1  -9   54.89   22.50
  -7   1   9   84.19   40.40
  -7   1   9    1.20   12.10
   7   1  -9  -29.90   28.00
   7   1  -9    3.30   15.80
  -6  -1   9   25.20   29.40
   6  -1  -9    5.10   24.40
  -6  -1   9    0.30   11.40
   6  -1  -9   44.30   27.00
   6  -1  -9   19.50   17.00
   6   1  -9    5.90   11.40
  -6   1   9   -1.40   10.70
   6   1  -9   12.70   23.30
  -6   1   9  -16.40   32.70
   6   1  -9    4.00   17.50
   5  -1  -9   73.19   23.30
  -5  -1   9   23.30   11.40
   5  -1  -9   42.00   16.30
   5  -1  -9   26.50   22.90
  -5  -1   9   24.30   23.50
   5   1  -9   21.30    9.40
  -5   1   9   37.40   27.40
   5   1  -9   43.10   14.90
   5   1  -9   25.00   21.70
  -5   1   9   25.40    9.70
   4  -1  -9  144.09   23.60
  -4  -1   9  158.98   25.10
   4  -1  -9  103.59   20.90
   4  -1  -9  108.49   21.90
   4   1  -9  130.79   12.60
  -4   1   9  189.28   28.00
   4   1  -9  149.19   22.80
  -4   1   9  106.99   11.50
   4   1  -9  114.89   15.70
  -3  -1   9  173.88   26.20
   3  -1  -9  164.58   34.00
   3  -1  -9  140.99   21.30
  -3   1   9  171.68   25.50
   3   1  -9  142.59   17.20
   3   1  -9  179.98   24.10
  -2  -1   9  -18.70   14.40
   2  -1  -9   18.00   16.10
   2  -1  -9    9.40   17.00
  -2   1   9  -11.10   16.20
   2   1  -9    5.00   15.50
   2   1  -9   30.50   10.90
   1  -1  -9   50.19   17.10
  -1  -1   9   32.60   11.40
  -1  -1   9   10.50   13.30
   1   1  -9   41.50   11.40
   1   1  -9    8.80   14.70
   1   1  -9   30.40   10.60
   0  -1  -9   27.90   14.80
   0  -1   9   23.80   13.90
   0  -1   9   23.70   13.30
   0   1  -9   32.80   16.40
   0   1   9   26.80   27.10
   0   1  -9   17.70   10.30
   0   1  -9   20.60   11.80
   0   1   9   23.50   13.00
   1  -1   9   76.99   16.10
  -1  -1  -9   34.20   15.90
   1  -1   9   63.19   16.30
  -1  -1  -9   91.69   15.80
  -1  -1  -9   84.29   12.20
   1   1   9   74.19   17.90
  -1   1  -9   84.79   19.10
   1   1   9   77.99   15.40
  -1   1  -9   56.39   11.50
  -1   1  -9   79.19   14.40
  -2  -1  -9   38.30   17.90
   2  -1   9   27.30   18.70
  -2  -1  -9   49.50   15.50
   2  -1   9   52.89   15.70
  -2  -1  -9   44.10   10.20
  -2   1  -9   54.59   12.20
  -2   1  -9   50.39   18.50
   2   1   9   71.69   14.30
  -2   1  -9   56.89   19.70
   2   1   9   44.00   18.40
   3  -1   9  118.29   18.00
   3  -1   9  121.39   21.80
  -3  -1  -9   95.79   20.40
  -3  -1  -9  117.49   18.40
  -3  -1  -9   98.19   12.90
  -3   1  -9   93.79   14.10
   3   1   9  101.99   22.30
  -3   1  -9   95.19   18.50
  -3   1  -9  137.59   23.50
   3   1   9  115.99   19.10
  -4  -1  -9  170.68   18.10
   4  -1   9  159.78   23.50
  -4  -1  -9  153.58   24.80
  -4  -1  -9  197.18   25.10
   4   1   9  161.48   27.00
   4   1   9  193.08   20.80
  -4   1  -9  234.18   33.20
  -4   1  -9  170.28   24.10
  -4   1  -9  203.88   20.20
  -5  -1  -9   20.90   14.10
  -5  -1  -9   88.79   20.90
   5  -1   9   23.60   18.40
  -5  -1  -9   34.70   24.70
   5  -1   9   59.39   25.20
  -5   1  -9   29.10   23.00
  -5   1  -9   34.70   15.40
   5   1   9   30.20   28.60
   5   1   9   58.29   15.20
  -6  -1  -9    5.10   17.30
  -6  -1  -9  -42.70   50.39
   6  -1   9    3.70   29.50
   6   1   9    5.30   34.40
   6   1   9   19.40   14.80
  -6   1  -9  -32.50   30.90
  -6   1  -9    3.80   14.10
   6  -2  -9  -22.80   35.00
  -6  -2   9    9.90   29.80
   6  -2  -9   25.90   21.80
   6  -2  -9   42.60   31.10
  -6   2   9   -3.30   11.00
  -6   2   9   17.20   35.40
   6   2  -9  -33.20   27.40
   5  -2  -9   48.90   27.20
  -5  -2   9   17.60   25.70
   5  -2  -9   18.70   27.10
   5  -2  -9   20.10   20.00
  -5   2   9    9.30   33.10
   5   2  -9    9.80   22.60
   4  -2  -9   17.20   23.40
  -4  -2   9    5.70   21.20
   4  -2  -9   39.40   25.40
   4  -2  -9   37.70   20.50
  -4   2   9   17.90   26.80
   4   2  -9   10.80   20.60
  -3  -2   9   26.70   18.50
   3  -2  -9   36.90   21.70
   3  -2  -9    3.70   21.20
   3   2  -9   23.10   19.50
  -3   2   9   56.99   25.80
   2  -2  -9    2.60   19.30
   2  -2  -9  -18.50   19.30
  -2  -2   9   19.30   16.90
   2   2  -9  -10.40   17.10
   2   2  -9   15.90   11.60
  -2   2   9   -2.40   20.70
   1  -2  -9   -2.80   19.70
  -1  -2   9    4.10   11.00
   1  -2  -9   -3.60   16.90
  -1  -2   9    5.60   16.50
   1   2  -9    4.40   17.10
   1   2  -9   25.70   12.10
  -1   2   9   10.90   19.00
   1   2  -9   16.50    9.70
   0  -2   9   53.69   14.30
   0  -2   9   51.09   17.10
   0  -2  -9   62.19   20.30
   0   2   9   50.89   23.60
   0   2  -9   55.29   21.80
   0   2   9   62.29   18.70
   0   2  -9   51.29   12.20
   0   2  -9   32.80   12.50
  -1  -2  -9   47.60   16.50
   1  -2   9   43.80   16.70
   1  -2   9   33.60   17.00
  -1  -2  -9   24.60   20.10
  -1   2  -9    8.00   19.50
   1   2   9   16.80   15.70
  -1   2  -9   30.20   13.10
   1   2   9   56.49   20.50
  -1   2  -9   28.70   12.10
  -2  -2  -9    5.60    9.10
   2  -2   9   14.20   17.40
   2  -2   9   25.20   17.70
  -2  -2  -9    4.20   20.20
  -2  -2  -9   -8.00   14.90
  -2   2  -9    7.80   15.60
   2   2   9   -3.30   15.40
   2   2   9    6.00   20.00
  -2   2  -9   -8.50   11.90
  -2   2  -9   29.50   21.50
  -3  -2  -9   36.90   12.00
   3  -2   9   39.90   19.60
   3  -2   9   53.59   18.60
  -3  -2  -9   27.30   22.60
  -3  -2  -9   58.19   17.90
   3   2   9   80.09   16.60
  -3   2  -9   32.80   12.90
  -3   2  -9   62.19   26.80
   3   2   9   55.39   23.30
  -3   2  -9   72.99   18.90
   4  -2   9   59.39   21.80
  -4  -2  -9   18.10   25.40
   4  -2   9   12.20   22.80
  -4  -2  -9   57.99   18.40
  -4  -2  -9   40.00   14.40
  -4   2  -9   32.70   15.50
  -4   2  -9   55.69   21.50
  -4   2  -9   51.69   28.80
   4   2   9   26.70   26.90
   4   2   9   41.70   15.50
   5  -2   9   58.89   26.50
  -5  -2  -9   54.19   17.20
   5  -2   9   42.70   28.30
  -5  -2  -9   41.00   29.70
  -5   2  -9   37.10   25.10
  -5   2  -9   53.99   16.00
   5   2   9   53.39   32.50
   6  -2   9    8.70   28.30
   5  -3  -9   57.39   23.70
   5  -3  -9   26.80   43.10
  -5  -3   9   40.70   30.00
   5   3  -9   28.50   33.40
  -5   3   9  118.29   42.70
   4  -3  -9   -4.40   32.80
   4  -3  -9   71.19   26.30
  -4  -3   9    7.20   24.90
   4  -3  -9    6.90   32.80
   4   3  -9   25.70   28.90
  -4   3   9  -17.90   32.20
  -3  -3   9   38.50   24.90
   3  -3  -9   34.40   21.70
   3  -3  -9   56.89   26.70
   3  -3  -9   17.80   29.20
   3   3  -9   23.50   26.30
  -3   3   9   -3.70   28.60
   2  -3  -9   80.19   25.20
  -2  -3   9   66.09   22.70
   2  -3  -9   10.70   27.40
   2   3  -9   23.10   24.20
   2   3  -9   23.50   15.80
  -2   3   9   34.50   26.50
   1  -3  -9   86.49   24.60
   1  -3  -9   21.60   27.70
  -1  -3   9   65.69   23.10
   1   3  -9    9.00   23.40
  -1   3   9   84.99   25.30
   0  -3  -9   24.20   26.50
   0  -3   9   81.19   17.10
   0  -3  -9   65.49   23.50
   0  -3   9   16.10   21.50
   0   3  -9   64.79   25.60
   0   3   9   66.29   23.00
   0   3  -9   43.30   13.30
   0   3  -9   26.90   14.70
   1  -3   9    0.50   21.80
   1  -3   9   38.70   18.70
  -1  -3  -9   50.69   27.90
  -1  -3  -9   66.29   32.50
  -1   3  -9   35.50   14.90
  -1   3  -9   23.40   15.10
  -1   3  -9    4.90   25.80
  -2  -3  -9   44.10   28.30
   2  -3   9   73.39   34.80
  -2  -3  -9   -0.20   19.90
   2  -3   9   15.80   23.20
   2   3   9   56.79   20.60
  -2   3  -9   16.60   16.60
   2   3   9   16.50   27.00
  -2   3  -9   97.59   32.50
   3  -3   9   19.00   25.60
  -3  -3  -9  -12.10   18.80
   3  -3   9   22.70   23.90
  -3  -3  -9   31.20   14.40
  -3  -3  -9   -1.00   30.80
   3   3   9   31.30   18.90
  -3   3  -9   29.90   36.00
  -3   3  -9   47.80   21.10
   3   3   9   47.60   30.10
  -3   3  -9   21.10   15.30
   4  -3   9    5.80   28.20
  -4  -3  -9   25.80   16.90
   4  -3   9   -2.20   27.60
  -4  -3  -9  -11.50   35.80
  -4  -3  -9    6.00   18.70
  -4   3  -9   19.10   14.40
   4   3   9    0.20   33.60
  -4   3  -9   33.30   24.40
  -3  -4   9   55.89   32.40
   3  -4  -9   37.90   49.30
   3   4  -9   55.59   43.90
  -3   4   9   36.40   41.30
   2  -4  -9   49.99   35.40
  -2  -4   9   19.30   29.90
  -2   4   9    7.40   35.50
   2   4  -9   -8.10   11.70
   2   4  -9   69.89   37.70
  -1  -4   9   -1.80   29.20
   1  -4  -9   31.90   32.10
  -1   4   9   -5.80   34.90
   1   4  -9    9.30   13.80
   1   4  -9   65.19   36.60
   0  -4   9   -8.30   29.50
   0  -4  -9    2.80   29.70
   0  -4   9    5.40   19.30
   0  -4  -9   50.89   56.89
   0   4  -9  -20.00   13.60
   0   4  -9   46.70   47.10
   0   4   9  -12.70   31.20
   1  -4   9   25.90   24.10
   1  -4   9  -29.90   30.00
  -1  -4  -9   81.29   30.70
  -1   4  -9    3.30   14.70
  -1   4  -9   61.99   20.60
   2  -4   9   42.60   27.80
  -2  -4  -9   40.90   31.80
  -2  -4  -9   89.79   41.60
   2  -4   9   85.89   40.40
  -2   4  -9   38.50   16.80
  -2   4  -9   50.79   23.80
  -7   0  10   -1.10   43.00
  -6   0  10   36.90   35.80
  -6   0  10    6.70   12.10
   6   0 -10  -44.90   27.30
   6   0 -10   13.40   30.50
   5   0 -10   84.59   22.50
  -5   0  10  103.09   31.80
  -5   0  10   63.89   12.10
   5   0 -10   96.89   16.10
   5   0 -10   47.40   24.90
   4   0 -10   34.50   14.80
  -4   0  10    0.00   10.20
  -4   0  10   36.50   26.00
   4   0 -10   14.00   18.60
   4   0 -10   31.00   20.60
   3   0 -10   99.39   21.00
  -3   0  10  128.89   23.80
   3   0 -10  105.89   19.70
   2   0 -10  556.04   34.60
   2   0 -10  476.25   33.20
  -2   0  10  485.55   36.40
   1   0 -10   -4.20   14.90
   1   0 -10  -12.00   16.90
   1   0 -10    5.30    9.30
  -1   0  10    1.60   14.40
  -1   0  10   -0.60   15.40
   0   0  10   15.60   16.80
   0   0 -10   -1.40    9.90
   0   0  10    9.70   14.40
   0   0 -10   15.20   15.50
   0   0 -10   11.20   16.20
  -1   0 -10  -13.40   16.20
   1   0  10  -13.90   13.60
  -1   0 -10   10.60   10.30
   1   0  10    3.60   16.80
  -1   0 -10    6.80   15.10
   2   0  10   -3.00   15.10
  -2   0 -10   12.30   17.50
  -2   0 -10    7.20   18.50
  -2   0 -10   -1.90   11.50
   2   0  10  -16.60   18.70
   3   0  10   14.10   21.40
  -3   0 -10  -30.50   17.40
  -3   0 -10   -3.50   22.00
  -3   0 -10   -5.50   11.90
  -4   0 -10  106.19   16.90
   4   0  10  115.99   29.00
   4   0  10  149.79   34.50
  -4   0 -10  207.68   47.90
  -4   0 -10  104.99   25.20
  -5   0 -10  -27.60   28.00
  -5   0 -10   18.10   16.20
  -5   0 -10   96.69   40.90
   5   0  10   20.10   29.70
  -6   0 -10  -27.60   16.30
   6   0  10   17.00   54.09
   6  -1 -10   48.30   29.20
   6  -1 -10   37.70   19.70
  -6  -1  10   66.19   34.90
   6  -1 -10   36.20   31.20
  -6  -1  10   -5.60   12.40
   6   1 -10  -13.70   27.50
   6   1 -10   16.10   20.10
   6   1 -10   22.90   13.40
  -6   1  10    3.60   11.20
  -6   1  10    6.00   37.40
   5  -1 -10    8.80   18.70
   5  -1 -10   -2.00   24.20
  -5  -1  10   29.20   27.30
  -5  -1  10   14.00   11.70
   5  -1 -10   35.20   28.30
  -5   1  10   30.10   31.70
   5   1 -10   38.60   10.70
   5   1 -10    6.50   24.40
   5   1 -10    0.30   17.10
  -5   1  10   16.50   10.10
  -4  -1  10   20.20   23.20
   4  -1 -10   70.19   24.20
   4  -1 -10   31.60   21.90
   4  -1 -10   38.80   18.50
   4   1 -10   24.60    9.50
   4   1 -10   33.50   21.10
  -4   1  10   28.60   26.10
   4   1 -10   14.30   15.00
  -3  -1  10  109.99   22.10
   3  -1 -10  100.19   22.10
   3  -1 -10  100.49   22.80
   3   1 -10   58.19   14.70
   3   1 -10   73.89   22.10
  -3   1  10   89.39   26.00
   2  -1 -10   14.10   19.00
  -2  -1  10   44.20   19.10
   2  -1 -10   42.00   20.30
  -2   1  10   49.80   21.90
   2   1 -10   43.30   19.30
   2   1 -10   28.00   13.90
   1  -1 -10  -29.50   17.30
  -1  -1  10  -16.00   13.50
  -1  -1  10   -2.10   16.80
   1  -1 -10    2.10   18.30
   1   1 -10   -1.90   12.80
   1   1 -10    0.30   10.80
   1   1 -10   11.70   18.50
  -1   1  10   31.90   19.00
   0  -1 -10    9.40   16.40
   0  -1  10  -14.70   14.80
   0  -1 -10  -10.50   18.10
   0  -1  10    4.50   15.90
   0   1 -10   -3.40   13.30
   0   1 -10  -14.40   16.80
   0   1  10    0.70   18.80
   0   1  10  -23.00   16.20
   0   1 -10    4.90   10.90
  -1  -1 -10   -7.60   18.20
   1  -1  10   36.50   16.20
  -1  -1 -10    8.40    9.10
  -1  -1 -10   20.30   25.40
   1  -1  10   18.80   17.30
  -1   1 -10    1.20   18.50
  -1   1 -10    9.00   11.60
   1   1  10    5.60   19.40
  -1   1 -10  -10.20   14.00
  -2  -1 -10   85.99   13.00
   2  -1  10  103.19   19.00
  -2  -1 -10   81.99   20.70
   2  -1  10   79.09   21.00
  -2  -1 -10  115.89   21.00
  -2   1 -10   75.99   15.20
   2   1  10  113.49   18.90
   2   1  10  111.09   23.30
  -2   1 -10  115.99   23.80
  -2   1 -10   81.19   19.20
  -3  -1 -10   39.10   20.90
   3  -1  10   66.49   24.00
  -3  -1 -10   34.80   21.90
   3  -1  10   63.29   18.80
  -3  -1 -10   44.80   13.50
  -3   1 -10   46.50   14.40
  -3   1 -10   80.59   26.30
   3   1  10   32.20   24.40
   3   1  10   45.80   17.60
  -3   1 -10   58.29   19.50
  -4  -1 -10  215.68   29.40
  -4  -1 -10  151.28   29.60
  -4  -1 -10  202.38   21.10
   4  -1  10  183.88   28.50
   4  -1  10  152.88   30.50
   4   1  10  220.88   33.20
  -4   1 -10  124.99   25.10
   4   1  10  190.58   25.40
  -4   1 -10  191.88   23.10
  -4   1 -10  240.98   33.70
  -5  -1 -10  -10.20   15.50
   5  -1  10  -13.30   21.10
  -5  -1 -10   51.59   25.00
   5  -1  10   57.89   31.10
  -5  -1 -10  -18.90   32.60
  -5   1 -10   10.50   26.80
   5   1  10   17.60   32.30
  -5   1 -10   59.49   33.30
   5   1  10   36.30   18.50
  -6  -2  10    0.70   35.50
   6  -2 -10   25.00   38.80
   6  -2 -10    6.90   22.90
  -6  -2  10    8.50   12.50
   6   2 -10  -38.90   30.50
  -6   2  10   27.00   57.99
   5  -2 -10    7.20   20.20
   5  -2 -10  -27.30   31.30
   5  -2 -10   35.70   32.50
  -5  -2  10   41.00   30.60
  -5   2  10   35.20   35.70
   5   2 -10  -14.60   28.30
   4  -2 -10    5.20   27.40
   4  -2 -10  -24.90   25.60
   4  -2 -10   19.40   20.90
  -4  -2  10   -6.80   24.10
  -4   2  10   37.80   32.90
   4   2 -10  -19.50   24.90
   3  -2 -10   19.00   25.00
   3  -2 -10  -23.00   24.50
  -3  -2  10   -4.00   21.80
  -3   2  10   -4.70   26.90
   3   2 -10    4.80   22.90
   2  -2 -10   -5.80   23.50
   2  -2 -10  -12.00   21.30
  -2  -2  10  -28.30   21.10
   2   2 -10    9.70   10.60
   2   2 -10  -19.50   12.40
   2   2 -10    6.20   20.40
  -2   2  10  -27.50   23.00
   1  -2 -10   15.60   23.20
   1  -2 -10   24.40   21.80
  -1  -2  10    2.00   13.80
  -1  -2  10  -12.80   18.70
  -1   2  10   24.50   22.50
   1   2 -10    3.00   13.30
   1   2 -10   -0.60   12.20
   1   2 -10    0.30   20.10
   0  -2 -10   68.29   21.30
   0  -2  10  103.59   18.20
   0  -2 -10   96.99   24.80
   0  -2  10   74.39   19.70
   0   2 -10   67.49   24.10
   0   2 -10   76.19   15.80
   0   2  10   62.29   22.00
   0   2 -10   93.59   15.50
   1  -2  10   -2.80   18.60
   1  -2  10   16.00   18.60
  -1  -2 -10   25.00   22.80
  -1  -2 -10   -6.70   19.60
  -1   2 -10   14.40   21.90
  -1   2 -10   10.30   14.00
   1   2  10   36.30   22.90
  -1   2 -10    3.50   15.00
   1   2  10  -26.60   23.00
  -2  -2 -10   92.79   26.70
  -2  -2 -10   67.49   12.00
   2  -2  10   96.49   22.20
  -2  -2 -10   80.69   22.20
   2  -2  10   68.29   22.30
  -2   2 -10   83.89   16.90
  -2   2 -10   56.79   18.60
   2   2  10  107.29   28.70
  -2   2 -10  120.49   28.70
   2   2  10   82.59   20.70
  -3  -2 -10   -2.40   20.00
  -3  -2 -10    9.00   26.10
   3  -2  10   41.30   24.50
   3  -2  10   27.10   22.20
  -3  -2 -10   18.60   13.40
  -3   2 -10    7.50   16.50
   3   2  10    5.70   29.50
  -3   2 -10  -34.20   27.40
   3   2  10   11.90   18.70
  -3   2 -10   23.30   20.50
  -4  -2 -10   15.80   28.40
  -4  -2 -10   39.60   22.00
   4  -2  10   26.50   28.90
  -4  -2 -10    5.50   15.50
   4  -2  10  -18.40   23.00
  -4   2 -10   66.19   33.90
  -4   2 -10   23.80   24.30
  -4   2 -10    5.60   14.70
   4   2  10   38.10   30.90
   4   2  10   13.50   19.00
   5  -2  10   -7.80   26.00
  -5  -2 -10   32.90   25.90
  -5  -2 -10    9.60   18.60
   5  -2  10   22.00   33.70
   5   2  10   30.10   55.49
  -5   2 -10    5.80   29.60
   5   2  10   48.70   19.40
  -5   2 -10    2.80   14.20
  -4  -3  10  -14.20   30.70
   4  -3 -10   54.99   28.40
   4  -3 -10  117.99   57.19
   4   3 -10   75.89   35.60
  -4   3  10   76.59   39.60
  -3  -3  10   16.60   27.40
   3  -3 -10  -10.60   33.60
   3  -3 -10   11.50   31.50
   3   3 -10   -2.40   31.40
  -3   3  10   14.10   33.70
   2  -3 -10   42.20   34.10
  -2  -3  10   58.49   27.20
   2  -3 -10   28.60   29.60
   2   3 -10   13.60   19.90
  -2   3  10   67.69   31.10
   2   3 -10    0.60   28.60
   1  -3 -10   86.09   27.80
  -1  -3  10   68.69   25.60
   1  -3 -10  101.09   32.10
   1   3 -10  110.19   33.20
   1   3 -10   66.39   17.10
  -1   3  10   97.99   30.10
   0  -3  10   41.50   25.10
   0  -3  10   25.80   19.40
   0  -3 -10   16.10   25.30
   0  -3 -10   58.79   31.10
   0   3 -10   -5.90   29.80
   0   3 -10   13.10   15.10
   0   3  10   13.30   27.90
   0   3 -10   -9.50   16.20
   1  -3  10   -5.50   25.40
  -1  -3 -10   44.40   31.60
   1  -3  10   47.20   22.90
  -1  -3 -10    6.40   24.50
  -1   3 -10   -7.60   32.00
  -1   3 -10   16.60   17.30
   1   3  10   50.59   25.80
  -2  -3 -10  -66.09   33.40
   2  -3  10   22.50   25.70
   2  -3  10  -20.30   24.30
  -2  -3 -10  -22.50   30.80
  -2   3 -10   11.50   33.10
  -2   3 -10    8.40   19.90
   2   3  10  -15.70   31.60
  -2   3 -10    2.80   15.50
   3  -3  10  -20.40   27.60
  -3  -3 -10  -27.20   22.90
  -3  -3 -10    2.00   15.90
  -3  -3 -10    2.70   49.20
   3  -3  10  -19.50   28.10
  -3   3 -10    0.50   22.50
  -3   3 -10   -6.10   14.00
   3   3  10   24.70   23.70
   3   3  10   16.80   36.70
  -3   3 -10   49.99   41.00
  -6   0  11   -7.40   12.30
   6   0 -11  -20.30   36.20
   6   0 -11   84.79   29.10
  -6   0  11    2.50   41.40
   6   0 -11   30.40   18.60
   5   0 -11    1.90   30.00
   5   0 -11    3.10   25.20
   5   0 -11   19.70   31.40
  -5   0  11   27.80   36.10
  -5   0  11    1.30   11.10
  -4   0  11   49.20   29.90
   4   0 -11   10.40   17.20
  -4   0  11    2.30   10.50
   4   0 -11   11.50   32.50
   4   0 -11   -2.30   25.90
   3   0 -11  489.15   40.60
  -3   0  11  617.64   45.40
   3   0 -11  544.15   42.90
   2   0 -11  175.68   38.60
   2   0 -11  110.49   22.80
  -2   0  11  168.48   27.20
  -1   0  11   24.30   22.30
  -1   0  11   14.30   19.60
   1   0 -11    4.70   17.00
   1   0 -11  -22.60   18.40
   0   0 -11    9.20   11.90
   0   0  11  -27.40   18.80
   0   0 -11   32.70   18.40
   0   0 -11  -16.30   19.70
   0   0  11    3.60   18.90
  -1   0 -11   10.20   21.20
  -1   0 -11   31.50   13.30
  -1   0 -11   51.49   19.60
   1   0  11   22.30   19.10
   1   0  11   61.49   21.70
  -2   0 -11   23.60   19.80
   2   0  11   22.30   18.40
  -2   0 -11   39.70   23.60
   2   0  11   18.80   22.40
  -2   0 -11   10.10   14.10
   3   0  11    5.00   18.90
   3   0  11   12.90   26.30
  -3   0 -11   11.10   15.10
  -3   0 -11    8.10   24.60
  -3   0 -11  -22.70   22.00
  -4   0 -11   56.29   30.00
   4   0  11   46.50   21.20
   4   0  11   61.19   30.50
  -4   0 -11   23.90   17.20
  -4   0 -11   14.90   27.10
   5   0  11  150.48   39.00
  -5   0 -11  138.09   25.10
   5   0  11  214.08   31.90
  -5   0 -11  138.09   48.80
  -6  -1  11   39.90   41.40
   6   1 -11  -13.20   35.00
  -5  -1  11   13.50   32.70
  -5  -1  11    7.90   13.10
   5  -1 -11   20.80   20.80
   5  -1 -11   12.40   33.20
   5  -1 -11   15.70   28.00
   5   1 -11   14.80   20.60
  -5   1  11   36.30   37.20
   5   1 -11  -45.30   27.30
   5   1 -11   31.70   13.20
  -4  -1  11   33.50   28.70
   4  -1 -11   16.80   29.20
   4  -1 -11   38.40   21.50
   4  -1 -11   60.09   25.70
   4   1 -11   23.90   26.00
   4   1 -11  -16.10   16.50
   4   1 -11   18.10   11.70
  -4   1  11   99.39   34.50
   3  -1 -11   49.00   24.00
  -3  -1  11   57.19   25.30
   3  -1 -11   17.00   25.70
   3   1 -11   37.70   16.70
  -3   1  11   55.09   28.70
   3   1 -11   10.40   24.40
  -2  -1  11   77.99   24.80
   2  -1 -11   62.19   23.30
   2  -1 -11   24.60   23.10
   2   1 -11   46.00   16.10
   2   1 -11   38.80   20.90
  -2   1  11   72.99   27.00
  -1  -1  11   32.40   20.90
   1  -1 -11   31.40   22.00
  -1  -1  11   36.30   17.70
   1  -1 -11   29.00   21.80
  -1   1  11   35.20   23.70
   1   1 -11   31.90   20.20
   1   1 -11   37.20   14.10
   1   1 -11    4.90   15.50
   0  -1  11    0.30   19.00
   0  -1  11   20.60   18.90
   0  -1 -11   73.09   22.10
   0  -1 -11   18.80   20.50
   0   1 -11    4.80   22.40
   0   1 -11  -18.10   15.80
   0   1  11   22.30   21.80
   0   1  11   -1.50   21.20
   0   1 -11   -0.10   13.30
  -1  -1 -11   16.70   21.20
  -1  -1 -11   19.00   11.50
   1  -1  11   55.89   22.20
  -1  -1 -11   34.10   22.30
   1  -1  11   51.49   19.90
  -1   1 -11   12.90   17.50
   1   1  11   35.70   20.70
  -1   1 -11   13.80   22.60
  -1   1 -11   16.80   14.10
   1   1  11  -21.10   23.30
   2  -1  11   48.40   24.10
  -2  -1 -11  -20.90   20.90
  -2  -1 -11   -3.10   13.60
  -2  -1 -11   24.10   23.40
   2  -1  11   19.80   20.20
  -2   1 -11   36.00   24.70
   2   1  11   31.50   27.40
   2   1  11   24.40   21.50
  -2   1 -11   27.70   15.50
  -2   1 -11    0.60   19.20
  -3  -1 -11   26.30   15.40
  -3  -1 -11   58.79   25.50
   3  -1  11   62.99   21.90
   3  -1  11   11.80   26.40
  -3  -1 -11  -10.00   25.40
   3   1  11   45.70   22.20
  -3   1 -11   21.00   15.70
  -3   1 -11   50.59   29.60
   3   1  11   43.10   28.10
  -3   1 -11   10.90   22.10
   4  -1  11    4.40   23.10
  -4  -1 -11  -10.30   32.20
  -4  -1 -11    1.00   16.90
   4  -1  11   67.79   30.60
   4   1  11   34.30   43.50
  -4   1 -11   31.90   33.70
  -4   1 -11   35.50   19.10
   4   1  11   53.29   33.50
  -4   1 -11   -1.60   26.00
  -5  -1 -11   67.29   32.90
   5  -1  11   21.60   25.70
  -5   1 -11   34.30   37.80
   5   1  11   48.60   23.40
  -5  -2  11   21.60   37.20
   5  -2 -11   40.30   28.60
   5  -2 -11  -17.90   36.10
  -5   2  11  147.99   59.89
   4  -2 -11   56.79   27.10
   4  -2 -11   42.70   32.40
   4  -2 -11    2.00   31.20
  -4  -2  11   41.90   31.50
  -4   2  11   32.70   36.80
   4   2 -11  -13.30   27.60
   3  -2 -11    6.20   30.20
  -3  -2  11   19.60   26.90
   3  -2 -11   28.30   30.40
  -3   2  11   23.10   33.90
   3   2 -11   36.60   27.20
  -2  -2  11   -9.20   23.60
   2  -2 -11   26.10   26.80
   2  -2 -11  -11.00   26.80
   2   2 -11   25.40   29.60
  -2   2  11  -31.40   28.90
   2   2 -11    2.50   13.00
   2   2 -11    2.40   15.00
   1  -2 -11   36.50   27.30
  -1  -2  11    5.40   17.20
   1  -2 -11   11.90   24.60
  -1  -2  11   22.60   24.20
   1   2 -11   44.50   27.70
  -1   2  11   35.30   27.80
   1   2 -11  -14.20   14.40
   1   2 -11   24.00   15.60
   0  -2  11    4.60   22.70
   0  -2 -11  -19.00   22.80
   0  -2 -11   23.80   27.10
   0  -2  11   33.20   20.50
   0   2 -11   20.10   16.90
   0   2  11   11.00   25.50
   0   2 -11   50.39   28.80
   0   2 -11    7.00   15.70
  -1  -2 -11   -6.50   26.70
   1  -2  11   -6.80   21.20
  -1  -2 -11  -27.10   22.10
   1  -2  11    0.70   30.20
  -1   2 -11    9.50   15.80
  -1   2 -11  -12.80   20.50
   1   2  11    3.60   27.40
  -1   2 -11   -1.90   27.50
   1   2  11  -27.40   24.30
  -2  -2 -11    0.20   23.50
   2  -2  11   12.30   26.10
   2  -2  11    8.90   23.60
  -2  -2 -11    1.10   30.30
  -2   2 -11    1.10   16.70
   2   2  11   25.70   24.30
   2   2  11   33.80   31.30
  -2   2 -11   35.60   32.00
  -2   2 -11   29.10   20.80
   3  -2  11   11.90   24.60
  -3  -2 -11   12.10   16.50
  -3  -2 -11  -20.30   45.60
   3  -2  11   31.80   30.20
  -3   2 -11   29.10   36.70
  -3   2 -11  -15.20   23.00
   3   2  11   54.29   35.20
   3   2  11   70.99   45.00
  -4  -2 -11   -9.80   18.20
  -4  -2 -11  -20.50   26.20
   4  -2  11   20.50   33.80
   4  -2  11  -20.90   27.70
  -4   2 -11    8.00   16.00
  -4   2 -11   26.30   29.90
   4   2  11  -11.10   24.20
   4   2  11  -12.00   76.39
   3  -3 -11   29.60   42.60
  -3  -3  11  -12.70   32.40
  -3   3  11   17.20   38.70
  -2  -3  11  -15.90   29.70
   2  -3 -11   33.90   35.40
  -2   3  11   54.49   36.20
   2   3 -11   -6.20   17.10
  -1  -3  11  -24.20   29.00
   1  -3 -11   79.29   56.29
   1  -3 -11   -3.40   32.50
  -1   3  11    0.10   33.70
   1   3 -11   12.50   16.10
   0  -3 -11   54.69   49.60
   0  -3  11   -8.80   29.30
   0  -3 -11   15.30   30.90
   0  -3  11   47.30   23.50
   0   3  11   89.19   34.30
   0   3 -11    6.10   17.00
   0   3 -11   11.30   17.90
   0   3 -11   12.80   51.59
  -1  -3 -11  -59.49   27.70
   1  -3  11   -0.40   32.20
   1  -3  11   21.90   44.20
  -1  -3 -11   63.19   41.20
   1   3  11   17.70   31.00
  -1   3 -11   -8.20   32.60
  -1   3 -11   -7.90   16.70
   2  -3  11  -30.90   29.00
   2  -3  11   37.30   30.60
  -2  -3 -11  -46.90   27.40
  -2   3 -11   20.00   23.70
   2   3  11   -1.90   28.90
  -2   3 -11   36.50   17.30
   2   3  11   81.99   41.20
  -2   3 -11   48.80   44.50
  -5   0  12   29.40   13.30
   5   0 -12   99.89   28.70
  -5   0  12   43.60   47.10
   5   0 -12    4.60   19.50
  -4   0  12   35.70   36.20
   4   0 -12   60.99   26.30
   4   0 -12  -55.49   37.60
   4   0 -12   11.10   20.50
  -4   0  12   -3.40   12.10
  -3   0  12   40.30   30.80
   3   0 -12   11.70   23.50
   3   0 -12   26.50   28.60
   2   0 -12  -33.70   21.10
  -2   0  12  -25.70   27.50
   2   0 -12  -17.90   23.40
   1   0 -12  -21.00   23.50
   1   0 -12    3.80   21.20
  -1   0  12    3.20   24.40
   0   0  12   13.10   24.20
   0   0 -12  -26.90   24.00
   0   0 -12    3.20   13.90
   0   0 -12  -21.60   20.80
   0   0  12   23.00   23.30
   1   0  12    1.90   23.40
  -1   0 -12    5.20   21.30
   1   0  12  -18.40   25.10
  -1   0 -12    0.90   15.20
  -1   0 -12    5.00   25.00
   2   0  12    3.50   27.40
  -2   0 -12    2.50   24.60
  -2   0 -12   31.00   28.40
   2   0  12   42.10   24.50
  -2   0 -12   20.60   17.80
  -3   0 -12   13.10   28.00
   3   0  12   21.40   25.00
   3   0  12   30.70   32.00
  -3   0 -12    6.90   18.60
  -4   0 -12  305.17   47.80
   4   0  12  241.18   42.70
  -4   0 -12  297.57   30.60
   4   0  12  316.77   37.20
  -4   0 -12  194.18   41.20
  -4  -1  12   -2.30   32.80
   4  -1 -12   32.60   24.50
   4  -1 -12   10.80   28.90
  -4   1  12   32.30   39.40
   4   1 -12    4.60   20.90
   4   1 -12   17.30   15.30
   3  -1 -12  -12.50   31.90
   3  -1 -12   28.90   27.00
  -3  -1  12   74.69   30.40
  -3   1  12   48.70   35.70
   3   1 -12   -3.40   28.70
   3   1 -12   23.30   19.30
   2  -1 -12   64.79   30.90
   2  -1 -12  101.39   27.50
  -2  -1  12  106.19   29.30
  -2   1  12  178.38   34.70
   2   1 -12   76.39   26.90
   2   1 -12   38.90   20.00
  -1  -1  12  116.69   30.90
   1  -1 -12   98.69   26.80
   1  -1 -12  107.29   28.80
  -1  -1  12   86.19   26.60
   1   1 -12   86.89   35.40
   1   1 -12   75.19   17.30
   1   1 -12   48.10   27.50
  -1   1  12  138.59   32.50
   0  -1  12   28.60   24.20
   0  -1  12    3.60   22.50
   0  -1 -12   57.39   25.50
   0  -1 -12   13.00   25.40
   0   1  12   77.59   28.10
   0   1 -12   25.60   17.10
   0   1 -12   11.90   26.80
   0   1  12   -0.40   26.70
   0   1 -12   21.40   19.40
   1  -1  12   77.39   23.90
  -1  -1 -12   27.10   26.80
   1  -1  12   36.30   25.60
  -1  -1 -12    7.00   25.50
  -1   1 -12   32.70   17.70
   1   1  12    8.20   26.00
  -1   1 -12   37.40   21.10
   1   1  12   83.59   28.90
  -1   1 -12   38.70   30.30
  -2  -1 -12    1.50   27.00
   2  -1  12    6.70   23.90
   2  -1  12   10.30   29.20
  -2  -1 -12    3.60   17.00
  -2  -1 -12   -8.00   28.10
  -2   1 -12   20.50   23.00
  -2   1 -12    6.50   18.10
  -2   1 -12   46.60   31.90
   2   1  12   34.30   30.60
   2   1  12   22.30   26.20
  -3  -1 -12  -19.50   46.10
  -3  -1 -12   37.00   29.40
   3  -1  12   53.89   32.60
   3  -1  12   -1.90   25.90
  -3  -1 -12   36.90   19.20
   3   1  12    1.90   26.30
  -3   1 -12  -23.60   26.30
  -3   1 -12   75.79   36.10
  -3   1 -12  -15.60   20.00
   3   1  12  101.09   36.10
  -3  -2  12   29.80   32.60
   3  -2 -12   47.90   35.50
   3   2 -12   16.60   36.80
  -3   2  12   61.59   40.20
   2  -2 -12  -24.00   33.20
   2  -2 -12   29.60   32.50
  -2  -2  12  -46.30   28.30
  -2   2  12   56.79   35.60
   2   2 -12  -18.70   57.59
   2   2 -12    4.90   16.80
   2   2 -12   10.80   19.60
   1  -2 -12   62.89   31.90
   1  -2 -12   69.89   33.90
  -1  -2  12    8.30   28.80
   1   2 -12    6.80   18.40
   1   2 -12   14.70   18.20
   1   2 -12   56.59   34.80
  -1   2  12   23.10   32.60
   0  -2 -12  -29.90   31.10
   0  -2  12   27.30   29.40
   0  -2  12   -1.10   28.60
   0  -2 -12  -61.09   28.40
   0   2 -12   -0.80   18.90
   0   2  12  -25.10   31.60
   0   2 -12   -3.50   33.10
   0   2 -12    1.20   24.70
  -1  -2 -12   27.80   33.10
   1  -2  12   -1.00   26.60
  -1  -2 -12  -12.90   27.00
   1  -2  12   58.59   28.80
  -1   2 -12    7.70   21.80
   1   2  12   71.89   31.20
  -1   2 -12   12.90   19.90
   1   2  12    9.70   33.50
  -1   2 -12   25.70   34.80
  -2  -2 -12  -52.79   27.80
  -2  -2 -12  -31.90   35.30
   2  -2  12    9.70   28.90
   2  -2  12   22.30   30.90
  -2   2 -12   26.60   44.20
  -2   2 -12   13.20   23.70
   2   2  12   12.50   30.40
   2   2  12   14.20   36.90
   3   0 -13  -27.70   25.50
  -3   0  13   99.09   39.30
   2   0 -13   -9.00   36.50
  -2   0  13   65.59   34.80
   2   0 -13   58.59   26.30
  -1   0  13   65.89   31.80
   1   0 -13  -41.00   23.80
   1   0 -13  -56.19   28.00
   0   0 -13   11.50   31.90
   0   0 -13   -4.40   24.70
   0   0  13  -12.20   27.70
   0   0  13    9.30   29.90
   0   0 -13   14.50   17.70
  -1   0 -13   -0.10   18.20
   1   0  13  -27.50   30.60
  -1   0 -13  -47.90   31.40
   1   0  13   22.30   29.00
  -1   0 -13  -38.70   25.50
  -2   0 -13   60.49   35.80
   2   0  13   -3.80   29.30
   2   0  13   -5.60   34.90
  -2   0 -13  -11.20   28.50
  -2   0 -13   14.80   19.70
   3  -1 -13   18.70   33.40
  -3   1  13  102.59   48.90
   3   1 -13  -31.50   27.50
  -2  -1  13  132.89   36.10
   2  -1 -13   85.79   31.70
  -2   1  13  128.59   40.80
   1  -1 -13   74.39   33.10
   1  -1 -13   15.00   29.50
  -1  -1  13   81.19   31.60
   1   1 -13   49.40   20.10
  -1   1  13   96.89   35.80
   0  -1  13    3.10   29.90
   0  -1 -13   40.90   31.20
   0  -1 -13  -19.10   31.50
   0  -1  13  -27.20   29.90
   0   1 -13   21.90   23.60
   0   1 -13   15.60   37.20
   0   1 -13   50.29   20.90
   0   1  13   84.69   33.80
   0   1  13   36.90   32.60
  -1  -1 -13   34.80   32.10
  -1  -1 -13    2.10   31.80
   1  -1  13   91.49   33.30
   1  -1  13   59.39   28.40
  -1   1 -13   16.10   24.50
   1   1  13   78.79   34.80
   1   1  13   28.20   32.60
  -1   1 -13  -15.20   20.50
  -1   1 -13   14.20   35.00
   2  -1  13   85.69   35.40
  -2  -1 -13  -19.80   33.50
   2  -1  13    4.70   28.70
   2   1  13    4.00   39.40
   2   1  13  -26.60   32.10
  -2   1 -13   49.70   39.40
  -2   1 -13   14.20   22.20
   0   0   0    0.00    0.00
_computing_structure_solution     'SHELXT 2014/5 (Sheldrick, 2014)'
;
_shelx_hkl_checksum     51127
_shelx_res_file
;
    jl113_0m.res created by SHELXL-2014/7
TITL jl113_0m_a.res in P2(1)
CELL 0.71073 7.9282 4.8428 11.4440 90.000 94.032 90.000
ZERR 2.00 0.0049 0.0034 0.0071 0.000 0.047 0.000
LATT -1
SYMM -x, y+1/2, -z
SFAC C H N O
UNIT 22 18 2 2
LIST 4 ! automatically inserted. Change 6 to 4 for CHECKCIF!!
TEMP 20.000
SIZE 0.056 0.230 0.990
ACTA
L.S. 10
FMAP 2
PLAN -2 0 0.00
HTAB
BOND $H
CONF
REM #####
REM #####
WGHT    0.016400    0.140800
FVAR       1.57276
O1    4    0.825380   -0.040063    0.505647    11.00000    0.04069    0.04443 =
         0.05109    0.00847   -0.00471    0.00775
N1    3    0.870762    0.171485    0.431250    11.00000    0.04035    0.03820 =
         0.04566   -0.00467   -0.00516    0.00136
C1    1    0.755903    0.495945    0.289481    11.00000    0.03287    0.02922 =
         0.03261   -0.00718   -0.00216   -0.00701
C2    1    0.899766    0.515624    0.229466    11.00000    0.03517    0.05365 =
         0.04767   -0.01434    0.00861   -0.00519
AFIX  43
H2    2    0.990338    0.398735    0.249359    11.00000   -1.20000
AFIX   0
C3    1    0.912900    0.707172    0.139332    11.00000    0.05080    0.07980 =
         0.04275   -0.01207    0.02105   -0.01819
AFIX  43
H3    2    1.012762    0.720681    0.101667    11.00000   -1.20000
REM #####
REM #####
AFIX   0
C4    1    0.780121    0.873699    0.106604    11.00000    0.06379    0.05053 =
         0.03638   -0.00453    0.01108   -0.01728
AFIX  43
H4    2    0.788830    0.996975    0.045009    11.00000   -1.20000
AFIX   0
C4'   1    0.629594    0.862401    0.164537    11.00000    0.04624    0.03721 =
         0.02874   -0.00700   -0.00273   -0.00755
C5    1    0.492395    1.038293    0.133824    11.00000    0.06020    0.03711 =
         0.04096    0.00764   -0.01142   -0.00930
AFIX  43
H5    2    0.500887    1.162564    0.072561    11.00000   -1.20000
AFIX   0
C6    1    0.348463    1.032275    0.190651    11.00000    0.04891    0.04943 =
         0.07019    0.00777   -0.01304    0.00599
AFIX  43
H6    2    0.258488    1.147904    0.167731    11.00000   -1.20000
AFIX   0
C7    1    0.337015    0.849063    0.284621    11.00000    0.03491    0.04829 =
         0.05961    0.00934   -0.00021    0.00160
AFIX  43
H7    2    0.239255    0.846102    0.325006    11.00000   -1.20000
AFIX   0
C8    1    0.466304    0.676016    0.317569    11.00000    0.03614    0.03946 =
         0.03984    0.00768   -0.00243    0.00168
AFIX  43
H8    2    0.455729    0.555777    0.379996    11.00000   -1.20000
AFIX   0
C8'   1    0.617194    0.675950    0.258194    11.00000    0.02950    0.02673 =
         0.02872   -0.00841   -0.00158   -0.00366
C11   1    0.741291    0.282630    0.378510    11.00000    0.03227    0.02922 =
         0.04369   -0.00829    0.00345    0.00202
AFIX  43
H11   2    0.634290    0.226429    0.397185    11.00000   -1.20000
AFIX   0
H1    2    0.922027   -0.128523    0.527689    11.00000    0.10185
HKLF 4 1 1 0 0 0 1 0 0 0 1
REM  jl113_0m_a.res in P2(1)
REM R1 =  0.0551 for     957 Fo > 4sig(Fo)  and  0.1179 for all    1570 data
REM    122 parameters refined using      1 restraints
END
WGHT      0.0164      0.1408
REM Instructions for potential hydrogen bonds
EQIV $1 -x+2, y-1/2, -z+1
HTAB O1 N1_$1
REM Highest difference peak  0.154,  deepest hole -0.149,  1-sigma level  0.040
Q1    1   0.2987  0.4031  0.6248  11.00000  0.05    0.15
Q2    1   0.6609  0.5021  0.4458  11.00000  0.05    0.15
;
_shelx_res_checksum     14048
data_II
_database_code_depnum_ccdc_archive 'CCDC 1821856'
_audit_creation_method     'SHELXL-2014/7'
_chemical_name_systematic
;
(<i>E</i>)-Phenanthrene-9-carbaldehyde oxime
;
_chemical_name_common     '<i>E</i>-phenanthrene-9-carbaldehyde oxime'
_chemical_formula_moiety     'C15 H11 N O'
_chemical_formula_sum     'C15 H11 N O'
_chemical_formula_iupac     'C15 H11 N O'
_chemical_formula_weight     221.25
_chemical_melting_point     ?
_shelx_space_group_comment
;
The symmetry employed for this shelxl refinement is uniquely defined
by the following loop, which should always be used as a source of
symmetry information in preference to the above space-group names.
They are only intended as comments.
;
_space_group_crystal_system     monoclinic
_space_group_name_H-M_alt     'P 21'
_space_group_name_Hall     'P 2yb'
loop_
    _space_group_symop_operation_xyz
    'x, y, z'
    '-x, y+1/2, -z'
_cell_length_a     8.2397(8)
_cell_length_b     4.9728(5)
_cell_length_c     13.9332(14)
_cell_angle_alpha     90
_cell_angle_beta     106.680(7)
_cell_angle_gamma     90
_cell_volume     546.88(10)
_cell_formula_units_Z     2
_cell_measurement_reflns_used     2141
_cell_measurement_theta_min     2.58
_cell_measurement_theta_max     24.89
_cell_measurement_temperature     295(2)
_exptl_crystal_description     'block'
_exptl_crystal_colour     'colourless'
_exptl_crystal_size_max     0.157
_exptl_crystal_size_mid     0.090
_exptl_crystal_size_min     0.054
_exptl_crystal_density_diffrn     1.344
_exptl_crystal_density_meas     ?
_exptl_crystal_density_method     ?
_exptl_crystal_F_000     232
_exptl_absorpt_coefficient_mu     0.085
_exptl_absorpt_correction_type     multi-scan
_exptl_absorpt_process_details
;
(SADABS; Bruker, 2016)
;
_shelx_estimated_absorpt_T_min     0.987
_shelx_estimated_absorpt_T_max     0.995
_exptl_absorpt_correction_T_min     0.6982
_exptl_absorpt_correction_T_max     0.7452
_diffrn_ambient_temperature     295(2)
_diffrn_radiation_type     MoK\a
_diffrn_radiation_wavelength     0.71073
_diffrn_measurement_device_type     'Bruker D8 Quest'
_diffrn_measurement_method     '\f and \w scans'
_diffrn_detector_area_resol_mean     ?
_diffrn_reflns_number     7330
_diffrn_reflns_av_R_equivalents     0.0528
_diffrn_reflns_theta_min     2.580
_diffrn_reflns_theta_max     25.344
_diffrn_reflns_theta_full     25.242
_diffrn_measured_fraction_theta_max     0.999
_diffrn_measured_fraction_theta_full     0.999
_diffrn_reflns_limit_h_min     -9
_diffrn_reflns_limit_h_max     9
_diffrn_reflns_limit_k_min     -5
_diffrn_reflns_limit_k_max     5
_diffrn_reflns_limit_l_min     -16
_diffrn_reflns_limit_l_max     16
_diffrn_standards_number     0
_diffrn_standards_interval_count     0
_diffrn_standards_interval_time     0
_diffrn_standards_decay_%     ?
_refine_special_details     ?
_reflns_number_total     1988
_reflns_number_gt     1509
_reflns_threshold_expression     'I > 2\s(I)'
_refine_ls_structure_factor_coef     Fsqd
_refine_ls_matrix_type     full
_refine_ls_R_factor_all     0.0634
_refine_ls_R_factor_gt     0.0400
_refine_ls_wR_factor_gt     0.0833
_refine_ls_wR_factor_ref     0.0933
_refine_ls_goodness_of_fit_ref     1.041
_refine_ls_restrained_S_all     1.041
_refine_ls_number_reflns     1988
_refine_ls_number_parameters     159
_refine_ls_number_restraints     1
_refine_ls_hydrogen_treatment     mixed
_refine_ls_weighting_scheme     calc
_refine_ls_weighting_details
                      'w=1/[\s^2^(Fo^2^)+(0.0478P)^2^] where P=(Fo^2^+2Fc^2^)/3'
_atom_sites_solution_hydrogens     mixed
_atom_sites_solution_primary     ?
_atom_sites_solution_secondary     ?
_refine_ls_shift/su_max     0.000
_refine_ls_shift/su_mean     0.000
_refine_diff_density_max     0.147
_refine_diff_density_min     -0.148
_refine_ls_extinction_method
;
SHELXL2016 (Sheldrick, 2015b)
;
_refine_ls_extinction_coef     0.058(11)
_refine_ls_extinction_expression
                                  'Fc^*^=kFc[1+0.001xFc^2^\l^3^/sin(2\q)]^-1/4^'
loop_
    _atom_type_symbol
    _atom_type_description
    _atom_type_scat_dispersion_real
    _atom_type_scat_dispersion_imag
    _atom_type_scat_source
    'C' 'C' 0.0033 0.0016
                         'International Tables Vol C Tables 4.2.6.8 and 6.1.1.4'
    'H' 'H' 0.0000 0.0000
                         'International Tables Vol C Tables 4.2.6.8 and 6.1.1.4'
    'N' 'N' 0.0061 0.0033
                         'International Tables Vol C Tables 4.2.6.8 and 6.1.1.4'
    'O' 'O' 0.0106 0.0060
                         'International Tables Vol C Tables 4.2.6.8 and 6.1.1.4'
_computing_data_collection
;
APEX3 (Bruker, 2016)
;
_computing_cell_refinement
;
SAINT (Bruker, 2016)
;
_computing_data_reduction
;
SAINT (Bruker, 2016)
;
_computing_structure_solution
;
SHELXT2014 (Sheldrick, 2015a)
;
_computing_structure_refinement
;
SHELXL2014 (Sheldrick, 2015b)
;
_computing_molecular_graphics
;
SHELXL2014 (Sheldrick, 2015b)
;
_computing_publication_material     ?
loop_
    _atom_site_type_symbol
    _atom_site_label
    _atom_site_fract_x
    _atom_site_fract_y
    _atom_site_fract_z
    _atom_site_U_iso_or_equiv
    _atom_site_adp_type
    _atom_site_calc_flag
    _atom_site_occupancy
    _atom_site_disorder_assembly
    _atom_site_disorder_group
    O O1 0.3294(3) 1.0407(5) 0.49418(15) 0.0446(6) Uani d 1 . .
    N N1 0.4084(3) 0.8293(5) 0.55737(16) 0.0371(6) Uani d 1 . .
    C C11 0.3086(4) 0.7264(5) 0.6016(2) 0.0340(7) Uani d 1 . .
    H H11 0.197024 0.785637 0.585614 0.041 Uiso calc 1 . .
    C C9 0.3660(3) 0.5157(6) 0.67732(18) 0.0322(7) Uani d 1 . .
    C C10 0.5314(4) 0.5027(7) 0.7316(2) 0.0366(7) Uani d 1 . .
    H H10 0.607395 0.622514 0.716727 0.044 Uiso calc 1 . .
    C C10' 0.5935(3) 0.3140(6) 0.81023(19) 0.0349(7) Uani d 1 . .
    C C1 0.7655(4) 0.3096(7) 0.8651(2) 0.0472(8) Uani d 1 . .
    H H1 0.840812 0.427685 0.848577 0.057 Uiso calc 1 . .
    C C2 0.8232(4) 0.1335(8) 0.9426(2) 0.0510(9) Uani d 1 . .
    H H2 0.937339 0.131717 0.978623 0.061 Uiso calc 1 . .
    C C3 0.7116(4) -0.0423(7) 0.9676(2) 0.0481(9) Uani d 1 . .
    H H3 0.751583 -0.162219 1.020293 0.058 Uiso calc 1 . .
    C C4 0.5438(4) -0.0424(6) 0.9159(2) 0.0445(8) Uani d 1 . .
    H H4 0.470941 -0.162230 0.933886 0.053 Uiso calc 1 . .
    C C4' 0.4792(4) 0.1366(6) 0.83561(19) 0.0333(7) Uani d 1 . .
    C C5' 0.3013(4) 0.1442(6) 0.77844(19) 0.0334(7) Uani d 1 . .
    C C5 0.1811(4) -0.0332(6) 0.7975(2) 0.0431(8) Uani d 1 . .
    H H5 0.215809 -0.156417 0.849626 0.052 Uiso calc 1 . .
    C C6 0.0153(4) -0.0300(7) 0.7419(3) 0.0499(9) Uani d 1 . .
    H H6 -0.061247 -0.149898 0.756119 0.060 Uiso calc 1 . .
    C C7 -0.0389(4) 0.1524(7) 0.6641(2) 0.0499(9) Uani d 1 . .
    H H7 -0.151904 0.154288 0.626056 0.060 Uiso calc 1 . .
    C C8 0.0728(4) 0.3292(7) 0.6429(2) 0.0424(8) Uani d 1 . .
    H H8 0.034520 0.451063 0.590667 0.051 Uiso calc 1 . .
    C C8' 0.2453(3) 0.3306(6) 0.69893(19) 0.0317(7) Uani d 1 . .
    H H 0.413(4) 1.109(7) 0.475(2) 0.061(12) Uiso d 1 . .
loop_
    _atom_site_aniso_label
    _atom_site_aniso_U_11
    _atom_site_aniso_U_22
    _atom_site_aniso_U_33
    _atom_site_aniso_U_12
    _atom_site_aniso_U_13
    _atom_site_aniso_U_23
    O1 0.0474(13) 0.0426(14) 0.0448(12) 0.0035(11) 0.0145(10) 0.0153(11)
    N1 0.0446(14) 0.0344(14) 0.0343(13) 0.0040(13) 0.0142(11) 0.0020(12)
    C11 0.0375(16) 0.0301(17) 0.0356(15) 0.0031(14) 0.0127(13) -0.0001(13)
    C9 0.0408(16) 0.0295(16) 0.0284(14) 0.0016(16) 0.0131(12) -0.0015(14)
    C10 0.0416(16) 0.0334(17) 0.0352(14) -0.0037(15) 0.0116(12) 0.0008(15)
    C10' 0.0427(16) 0.0307(16) 0.0313(14) 0.0026(15) 0.0106(12) -0.0056(14)
    C1 0.0453(18) 0.046(2) 0.0475(18) 0.0005(19) 0.0093(14) 0.0020(17)
    C2 0.0461(19) 0.053(2) 0.0475(19) 0.0078(18) 0.0024(15) -0.0014(17)
    C3 0.060(2) 0.044(2) 0.0371(17) 0.0147(18) 0.0089(15) 0.0060(15)
    C4 0.0555(19) 0.041(2) 0.0390(17) 0.0035(17) 0.0168(14) 0.0040(15)
    C4' 0.0464(17) 0.0265(15) 0.0294(14) 0.0033(15) 0.0149(13) -0.0035(13)
    C5' 0.0432(16) 0.0297(15) 0.0306(14) 0.0021(15) 0.0157(12) -0.0040(14)
    C5 0.0552(19) 0.036(2) 0.0441(18) -0.0002(17) 0.0247(15) 0.0039(15)
    C6 0.0458(19) 0.047(2) 0.065(2) -0.0071(18) 0.0282(16) 0.0019(18)
    C7 0.0401(18) 0.051(2) 0.059(2) -0.0031(18) 0.0148(15) 0.0046(19)
    C8 0.0440(18) 0.0402(18) 0.0413(17) 0.0011(17) 0.0096(14) 0.0018(16)
    C8' 0.0386(15) 0.0285(15) 0.0305(14) 0.0027(15) 0.0139(12) -0.0031(14)
_geom_special_details
;
 All esds (except the esd in the dihedral angle between two l.s. planes)
 are estimated using the full covariance matrix.  The cell esds are taken
 into account individually in the estimation of esds in distances, angles
 and torsion angles; correlations between esds in cell parameters are only
 used when they are defined by crystal symmetry.  An approximate (isotropic)
 treatment of cell esds is used for estimating esds involving l.s. planes.
;
loop_
    _geom_bond_atom_site_label_1
    _geom_bond_atom_site_label_2
    _geom_bond_site_symmetry_2
    _geom_bond_distance
    _geom_bond_publ_flag
    O1 N1 . 1.405(3) ?
    O1 H . 0.88(3) ?
    N1 C11 . 1.268(3) ?
    C11 C9 . 1.466(4) ?
    C11 H11 . 0.9300 ?
    C9 C10 . 1.357(3) ?
    C9 C8' . 1.448(4) ?
    C10 C10' . 1.422(4) ?
    C10 H10 . 0.9300 ?
    C10' C1 . 1.405(4) ?
    C10' C4' . 1.408(4) ?
    C1 C2 . 1.365(4) ?
    C1 H1 . 0.9300 ?
    C2 C3 . 1.384(5) ?
    C2 H2 . 0.9300 ?
    C3 C4 . 1.363(4) ?
    C3 H3 . 0.9300 ?
    C4 C4' . 1.409(4) ?
    C4 H4 . 0.9300 ?
    C4' C5' . 1.454(4) ?
    C5' C5 . 1.408(4) ?
    C5' C8' . 1.416(4) ?
    C5 C6 . 1.364(4) ?
    C5 H5 . 0.9300 ?
    C6 C7 . 1.385(4) ?
    C6 H6 . 0.9300 ?
    C7 C8 . 1.365(4) ?
    C7 H7 . 0.9300 ?
    C8 C8' . 1.412(4) ?
    C8 H8 . 0.9300 ?
loop_
    _geom_angle_atom_site_label_1
    _geom_angle_atom_site_label_2
    _geom_angle_atom_site_label_3
    _geom_angle_site_symmetry_1
    _geom_angle_site_symmetry_3
    _geom_angle
    _geom_angle_publ_flag
    N1 O1 H . . 102(2) ?
    C11 N1 O1 . . 110.9(2) ?
    N1 C11 C9 . . 121.2(3) ?
    N1 C11 H11 . . 119.4 ?
    C9 C11 H11 . . 119.4 ?
    C10 C9 C8' . . 119.6(2) ?
    C10 C9 C11 . . 120.0(3) ?
    C8' C9 C11 . . 120.4(2) ?
    C9 C10 C10' . . 122.9(3) ?
    C9 C10 H10 . . 118.6 ?
    C10' C10 H10 . . 118.6 ?
    C1 C10' C4' . . 119.8(3) ?
    C1 C10' C10 . . 120.9(3) ?
    C4' C10' C10 . . 119.2(2) ?
    C2 C1 C10' . . 120.6(3) ?
    C2 C1 H1 . . 119.7 ?
    C10' C1 H1 . . 119.7 ?
    C1 C2 C3 . . 119.9(3) ?
    C1 C2 H2 . . 120.1 ?
    C3 C2 H2 . . 120.1 ?
    C4 C3 C2 . . 120.9(3) ?
    C4 C3 H3 . . 119.5 ?
    C2 C3 H3 . . 119.5 ?
    C3 C4 C4' . . 120.9(3) ?
    C3 C4 H4 . . 119.5 ?
    C4' C4 H4 . . 119.5 ?
    C10' C4' C4 . . 117.9(2) ?
    C10' C4' C5' . . 119.2(2) ?
    C4 C4' C5' . . 122.9(3) ?
    C5 C5' C8' . . 118.0(2) ?
    C5 C5' C4' . . 122.2(3) ?
    C8' C5' C4' . . 119.8(2) ?
    C6 C5 C5' . . 122.0(3) ?
    C6 C5 H5 . . 119.0 ?
    C5' C5 H5 . . 119.0 ?
    C5 C6 C7 . . 119.9(3) ?
    C5 C6 H6 . . 120.1 ?
    C7 C6 H6 . . 120.1 ?
    C8 C7 C6 . . 120.3(3) ?
    C8 C7 H7 . . 119.8 ?
    C6 C7 H7 . . 119.8 ?
    C7 C8 C8' . . 121.2(3) ?
    C7 C8 H8 . . 119.4 ?
    C8' C8 H8 . . 119.4 ?
    C8 C8' C5' . . 118.6(3) ?
    C8 C8' C9 . . 122.0(3) ?
    C5' C8' C9 . . 119.3(2) ?
loop_
    _geom_torsion_atom_site_label_1
    _geom_torsion_atom_site_label_2
    _geom_torsion_atom_site_label_3
    _geom_torsion_atom_site_label_4
    _geom_torsion_site_symmetry_1
    _geom_torsion_site_symmetry_2
    _geom_torsion_site_symmetry_3
    _geom_torsion_site_symmetry_4
    _geom_torsion
    _geom_torsion_publ_flag
    O1 N1 C11 C9 . . . . -175.3(2) ?
    N1 C11 C9 C10 . . . . 27.6(4) ?
    N1 C11 C9 C8' . . . . -156.1(2) ?
    C8' C9 C10 C10' . . . . -0.2(4) ?
    C11 C9 C10 C10' . . . . 176.1(3) ?
    C9 C10 C10' C1 . . . . -179.3(3) ?
    C9 C10 C10' C4' . . . . -1.9(4) ?
    C4' C10' C1 C2 . . . . 0.4(5) ?
    C10 C10' C1 C2 . . . . 177.9(3) ?
    C10' C1 C2 C3 . . . . 0.0(5) ?
    C1 C2 C3 C4 . . . . -0.2(5) ?
    C2 C3 C4 C4' . . . . 0.0(5) ?
    C1 C10' C4' C4 . . . . -0.5(4) ?
    C10 C10' C4' C4 . . . . -178.1(3) ?
    C1 C10' C4' C5' . . . . 179.7(3) ?
    C10 C10' C4' C5' . . . . 2.2(4) ?
    C3 C4 C4' C10' . . . . 0.3(4) ?
    C3 C4 C4' C5' . . . . -179.9(3) ?
    C10' C4' C5' C5 . . . . 177.8(3) ?
    C4 C4' C5' C5 . . . . -1.9(4) ?
    C10' C4' C5' C8' . . . . -0.5(4) ?
    C4 C4' C5' C8' . . . . 179.7(3) ?
    C8' C5' C5 C6 . . . . 0.2(4) ?
    C4' C5' C5 C6 . . . . -178.2(3) ?
    C5' C5 C6 C7 . . . . -0.1(5) ?
    C5 C6 C7 C8 . . . . -0.1(5) ?
    C6 C7 C8 C8' . . . . 0.3(5) ?
    C7 C8 C8' C5' . . . . -0.2(4) ?
    C7 C8 C8' C9 . . . . 179.7(3) ?
    C5 C5' C8' C8 . . . . -0.1(4) ?
    C4' C5' C8' C8 . . . . 178.4(3) ?
    C5 C5' C8' C9 . . . . -179.9(2) ?
    C4' C5' C8' C9 . . . . -1.5(4) ?
    C10 C9 C8' C8 . . . . -178.0(3) ?
    C11 C9 C8' C8 . . . . 5.7(4) ?
    C10 C9 C8' C5' . . . . 1.9(4) ?
    C11 C9 C8' C5' . . . . -174.4(2) ?
loop_
    _geom_hbond_atom_site_label_D
    _geom_hbond_atom_site_label_H
    _geom_hbond_atom_site_label_A
    _geom_hbond_site_symmetry_A
    _geom_hbond_distance_DH
    _geom_hbond_distance_HA
    _geom_hbond_distance_DA
    _geom_hbond_angle_DHA
    O1 H N1 2_656 0.88(3) 1.99(3) 2.852(3) 169(3)
_shelx_hkl_file
;
  -1   0   0 1223.08   33.60
  -1   0   0 1285.67   33.60
  -1   0   0 1221.28   33.80
  -2   0   0   15.30    1.70
   2   0   0   17.70    1.90
   2   0   0   17.40    2.10
  -2   0   0   15.90    1.80
  -2   0   0   16.60    1.90
   3   0   0  236.78    8.20
  -3   0   0  251.67    9.00
  -3   0   0  247.18    8.40
  -3   0   0  243.18    8.50
   3   0   0  243.28    9.00
   4   0   0  225.38    9.50
  -4   0   0  229.58    8.70
  -4   0   0  234.18    9.20
   4   0   0  225.08    8.50
  -4   0   0  213.08    8.50
   5   0   0   11.90    2.80
   5   0   0    0.70    3.10
  -5   0   0   11.90    2.90
  -5   0   0   10.10    2.90
  -5   0   0    5.30    2.50
  -6   0   0   15.70    3.70
   6   0   0   17.70    3.80
  -6   0   0   12.80    4.10
   6   0   0   15.10    4.10
  -6   0   0   14.40    3.70
  -7   0   0   -0.70    4.70
  -7   0   0   -2.50    3.70
   7   0   0    0.30    3.70
  -7   0   0   -3.50    3.20
   8   0   0   14.70    5.70
  -8   0   0   17.30    6.70
  -8   0   0   27.80    6.00
  -8   0   0   21.00    5.30
   8   0   0   25.00    7.50
  -9   0   0    1.80    7.30
   9   0   0    3.80    6.10
  -9   0   0    3.70    5.60
  -9   0   0    1.70    7.00
   0  -1   0    0.60    1.20
   0  -1   0   -0.30    0.90
   0   1   0   -1.40    1.00
   0   1   0   -1.30    0.70
   1  -1   0  308.57    9.20
  -1  -1   0  313.17    9.40
   1  -1   0  303.27    9.90
  -1   1   0  302.07    9.90
  -1   1   0  333.77    9.90
  -1   1   0  294.27    9.20
   1   1   0  323.77    9.50
  -2  -1   0  203.78    6.70
  -2  -1   0  203.28    7.60
   2  -1   0  201.58    6.80
   2  -1   0  209.68    7.50
  -2   1   0  203.38    7.50
   2   1   0  202.08    6.90
  -2   1   0  200.18    6.80
  -2   1   0  212.48    7.50
   3  -1   0   78.09    4.20
   3  -1   0   70.79    4.40
  -3  -1   0   77.19    4.50
  -3  -1   0   85.99    4.00
   3   1   0   72.09    3.90
  -3   1   0   73.39    4.50
  -3   1   0   75.89    4.00
  -3   1   0   72.59    4.50
   3   1   0   77.29    5.10
   4  -1   0  292.17   10.90
  -4  -1   0  290.07   11.30
  -4  -1   0  289.47   10.10
   4  -1   0  287.37   10.80
  -4  -1   0  304.07   10.40
  -4   1   0  283.97   10.40
  -4   1   0  299.97   11.10
  -4   1   0  291.97   11.00
   4   1   0  292.07   10.10
   4   1   0  285.97   11.90
   5  -1   0   32.00    4.40
   5  -1   0   28.40    4.10
  -5  -1   0   26.50    4.40
  -5  -1   0   23.10    3.50
  -5  -1   0   25.30    3.30
  -5   1   0   27.30    3.70
   5   1   0   25.70    3.40
  -5   1   0   24.60    4.00
   5   1   0   14.40    4.40
  -5   1   0   20.70    3.80
  -6  -1   0   86.19    6.30
  -6  -1   0   73.89    5.90
  -6  -1   0   94.09    8.00
   6  -1   0   71.29    6.60
   6  -1   0   73.69    7.10
   6   1   0   81.29    7.30
  -6   1   0   73.19    6.30
  -6   1   0   69.69    6.30
   6   1   0   76.19    5.80
  -6   1   0   70.59    6.80
   7  -1   0   26.90    6.20
  -7  -1   0   15.10    4.60
  -7  -1   0   25.50    6.10
  -7  -1   0   25.30    4.90
   7  -1   0   18.20    5.90
  -7   1   0   14.50    5.10
  -7   1   0   19.00    5.60
   7   1   0   25.00    4.70
  -7   1   0   14.10    4.70
   8  -1   0   51.99    7.30
   8  -1   0   58.89    9.10
  -8  -1   0   44.80    6.60
  -8  -1   0   34.70    6.90
  -8   1   0   42.50    7.10
  -8   1   0   29.90    6.00
  -8   1   0   45.80    7.70
   8   1   0   34.30    7.20
  -9  -1   0   -5.40    8.20
  -9  -1   0    9.70    6.80
  -9  -1   0    2.50    5.10
   9  -1   0    7.30    8.80
   9  -1   0   -4.30    6.60
  -9   1   0   15.40    7.80
  -9   1   0    0.70    7.70
   9   1   0    7.80    6.00
  -9   1   0    3.40    5.60
   0  -2   0  213.18    8.10
   0  -2   0  199.98    7.50
   0   2   0  215.68    8.00
   1  -2   0   59.89    3.30
   1  -2   0   63.19    4.10
  -1   2   0   74.09    4.50
  -1   2   0   66.79    3.50
  -1   2   0   73.19    4.30
   2  -2   0   89.59    4.10
  -2  -2   0   79.39    5.20
  -2  -2   0   84.69    4.40
   2  -2   0   82.59    5.30
  -2   2   0   87.79    4.10
  -2   2   0   89.99    5.40
   2   2   0   91.59    4.70
  -2   2   0   87.29    5.10
  -3  -2   0   25.10    2.80
   3  -2   0   24.60    2.90
   3  -2   0   23.10    3.70
  -3  -2   0   26.50    3.90
  -3   2   0   24.90    3.50
  -3   2   0   33.60    4.20
  -3   2   0   28.80    2.80
   4  -2   0    5.10    2.30
   4  -2   0    2.30    2.90
  -4  -2   0   -2.80    2.70
  -4  -2   0    0.80    1.90
  -4   2   0   -0.70    2.80
  -4   2   0    5.30    2.10
  -4   2   0   -1.00    2.70
   4   2   0    2.70    2.20
  -5  -2   0   95.39    7.70
   5  -2   0   97.59    6.70
   5  -2   0   93.19    7.10
  -5  -2   0  100.79    5.80
  -5   2   0   94.49    7.50
   5   2   0   94.69    6.00
  -5   2   0   77.19    6.70
  -5   2   0   93.69    6.10
   6  -2   0  380.36   15.20
  -6  -2   0  386.66   14.20
  -6  -2   0  369.16   14.20
   6  -2   0  388.76   17.80
  -6   2   0  394.86   16.30
  -6   2   0  367.46   15.80
  -6   2   0  371.16   14.40
   6   2   0  393.16   14.50
   7  -2   0   -4.90    5.10
  -7  -2   0    3.00    4.40
  -7  -2   0   -2.70    3.60
   7  -2   0   -4.40    4.50
  -7  -2   0   -5.90    5.90
  -7   2   0    2.30    4.30
  -7   2   0   -4.40    5.20
  -7   2   0    0.30    4.30
   7   2   0    7.10    4.20
  -8  -2   0   15.90    5.20
  -8  -2   0    4.30    8.00
   8  -2   0   -8.00    6.50
   8  -2   0   -0.40    6.50
  -8  -2   0   10.80    6.10
  -8   2   0    2.70    7.30
  -8   2   0   -1.20    5.90
  -8   2   0    4.30    5.10
   8   2   0    9.70    4.90
   0  -3   0   -3.10    1.80
   0  -3   0   -4.50    1.50
   0   3   0   -1.50    2.20
  -1  -3   0  118.89    6.60
   1  -3   0  112.19    7.00
  -1  -3   0  122.89    6.70
   1  -3   0  119.69    5.60
  -1   3   0  115.19    6.80
   1   3   0  120.09    6.40
  -1   3   0  125.29    7.10
  -2  -3   0  837.72   26.00
   2  -3   0  839.12   26.30
   2  -3   0  791.22   24.10
  -2  -3   0  814.42   25.50
   2   3   0  819.12   25.20
  -2   3   0  822.12   24.60
  -2   3   0  839.22   26.60
  -2   3   0  818.22   26.10
  -3  -3   0   25.10    4.60
   3  -3   0   23.70    3.10
  -3  -3   0   18.80    3.30
   3  -3   0   24.10    4.70
  -3   3   0   20.80    4.50
  -3   3   0   24.90    3.10
  -3   3   0   15.70    4.70
   3   3   0   25.00    3.70
  -4  -3   0  105.89    6.50
  -4  -3   0  104.89    8.20
   4  -3   0  107.89    6.20
   4  -3   0  101.69    7.20
  -4   3   0  104.39    6.00
  -4   3   0   91.59    7.50
  -4   3   0  107.99    8.50
   5  -3   0    1.80    3.40
   5  -3   0    6.80    4.60
  -5  -3   0    2.10    5.80
  -5  -3   0    0.10    3.30
  -5   3   0   -3.10    3.50
  -5   3   0   10.80    4.40
  -5   3   0    4.50    2.90
  -6  -3   0   73.99    7.30
  -6  -3   0   75.19    8.50
   6  -3   0   84.29    8.10
   6  -3   0   70.49    8.40
  -6   3   0   90.69   10.30
  -6   3   0   76.19    8.20
  -6   3   0   74.19    6.90
  -7  -3   0   59.19    7.00
  -7  -3   0   74.29   10.60
  -7  -3   0   51.49    6.50
   7  -3   0   62.09    7.80
   7  -3   0   62.79    7.90
  -7   3   0   45.10    7.60
  -7   3   0   65.09    7.60
  -7   3   0   68.59   10.10
   8  -3   0   -7.40    7.90
  -8  -3   0   -4.00    5.70
  -8  -3   0    7.20    9.80
   8  -3   0   10.00    7.20
  -8  -3   0    8.30    5.00
  -8   3   0   13.20    7.10
  -8   3   0    0.30    6.00
  -8   3   0   -8.50    8.60
   0  -4   0   28.80    4.40
   0  -4   0   27.40    5.50
   0   4   0   25.50    4.80
  -1  -4   0   40.50    5.30
   1  -4   0   44.90    5.00
  -1  -4   0   49.60    6.10
   1  -4   0   48.00    5.80
  -1   4   0   38.10    5.60
   1   4   0   50.19    6.00
  -2  -4   0   15.90    5.00
   2  -4   0   16.20    5.10
  -2  -4   0    9.20    4.30
   2  -4   0   10.30    3.10
  -2  -4   0   12.70    4.40
  -2   4   0   11.60    4.60
  -2   4   0    5.80    5.00
   2   4   0   10.70    3.80
  -3  -4   0   27.40    5.90
   3  -4   0   24.10    5.90
  -3  -4   0   23.50    6.10
  -3  -4   0   19.60    5.20
  -3  -4   0   26.50    4.60
   3  -4   0   24.60    3.80
  -3   4   0   21.50    5.00
   3   4   0   21.40    4.60
  -3   4   0   23.10    4.00
  -3   4   0   20.30    5.40
   4  -4   0   23.90    4.10
   4  -4   0   34.80    6.50
  -4  -4   0   32.10    5.20
  -4   4   0   25.00    5.80
  -4   4   0   26.60    6.00
  -4   4   0   33.60    4.60
   5  -4   0   18.00    4.80
  -5  -4   0   20.60    4.60
   5  -4   0   24.70    6.90
  -5  -4   0   24.00    7.60
  -5   4   0   26.20    8.00
  -5   4   0   22.90    6.10
  -5   4   0   28.90    4.80
   6  -4   0   76.59    8.90
  -6  -4   0   57.79   12.30
  -6  -4   0   72.99   10.90
   6  -4   0   73.49    9.90
  -6   4   0   95.49    8.20
  -6   4   0   74.29    9.60
  -6   4   0   68.29   11.20
  -7  -4   0   21.80   10.00
   7  -4   0    9.90    7.00
   7  -4   0   19.00    9.20
  -7  -4   0   10.60    6.90
  -7   4   0   24.90    6.70
  -7   4   0    6.40    8.10
  -7   4   0   12.10    6.40
   0  -5   0    4.00    4.50
   0  -5   0    1.20    5.80
   0   5   0   -0.60    4.20
   1  -5   0    7.70    4.00
  -1  -5   0   -2.90    5.20
  -1  -5   0    6.20    5.00
  -1  -5   0    0.70    4.90
   1  -5   0    2.40    6.10
   1   5   0   -0.70    4.40
  -1   5   0    3.90    4.50
  -2  -5   0   -2.20    5.90
   2  -5   0    8.20    6.40
  -2  -5   0    9.80    5.10
   2  -5   0   -4.20    4.10
  -2  -5   0    4.50    5.70
  -2   5   0   10.00    5.10
   2   5   0    9.30    5.00
  -3  -5   0   10.00    7.30
   3  -5   0   25.80    7.50
   3  -5   0   11.10    4.20
  -3  -5   0   19.10    5.90
  -3  -5   0   18.70    7.10
  -3  -5   0   16.40    7.10
  -3   5   0   23.10    7.80
  -3   5   0    8.70    5.90
   3   5   0   12.00    5.20
  -4  -5   0   39.90    9.50
   4  -5   0   35.40    5.30
  -4  -5   0   53.29    7.70
  -4  -5   0   41.90    8.50
  -4  -5   0   56.59    9.40
   4  -5   0   45.30    9.00
  -4   5   0   39.10    7.90
  -4   5   0   46.40    9.00
   5  -5   0    4.90    5.40
  -5  -5   0   -2.40    8.00
  -5  -5   0    2.70    6.40
   5  -5   0   -5.60    8.90
  -5  -5   0   20.40   10.00
  -5  -5   0   10.40    8.10
  -5   5   0   11.30   10.00
  -5   5   0    4.60    5.50
   9   0  -1   -7.40    5.00
  -9   0   1   -0.30    6.10
  -9   0   1    5.70    7.90
  -9   0   1   -1.60    4.50
  -8   0   1    1.90    5.30
  -8   0   1    2.10    5.60
   8   0  -1   -0.50    4.80
  -8   0   1   -1.90    4.00
   7   0  -1    0.80    5.00
  -7   0   1   -0.90    3.90
  -7   0   1    6.20    3.70
  -7   0   1    5.10    4.10
   7   0  -1    3.80    3.60
   6   0  -1    0.10    3.00
  -6   0   1    1.30    2.90
  -6   0   1    3.60    3.00
   6   0  -1   -0.60    3.70
  -6   0   1    1.30    3.30
   5   0  -1   55.89    4.70
   5   0  -1   52.89    5.50
  -5   0   1   51.49    4.60
  -5   0   1   50.29    4.50
  -5   0   1   51.69    5.00
  -4   0   1    3.90    1.90
  -4   0   1    5.50    2.20
   4   0  -1    8.90    2.40
  -4   0   1    4.20    2.10
   4   0  -1    5.60    2.20
  -3   0   1  711.13   20.40
  -3   0   1  682.83   20.30
   3   0  -1  697.73   20.80
  -3   0   1  693.13   20.70
   3   0  -1  676.23   20.30
  -2   0   1   54.49    2.90
   2   0  -1   54.59    2.90
  -2   0   1   53.59    2.90
  -2   0   1   49.20    2.90
   2   0  -1   49.60    3.00
  -1   0   1  884.91   24.20
   1   0   1  636.44   17.90
  -1   0  -1  700.83   18.00
  -1   0  -1  637.44   18.40
   1   0   1  651.03   18.40
  -1   0  -1  640.14   17.90
  -2   0  -1   96.09    4.40
  -2   0  -1   99.69    3.90
  -2   0  -1  102.79    3.90
   2   0   1   91.59    3.80
   2   0   1   99.49    4.60
   3   0   1 2177.08   60.39
  -3   0  -1 2126.69   61.09
  -3   0  -1 2210.38   61.29
  -3   0  -1 2312.67   60.59
   3   0   1 2229.28   61.49
   4   0   1  894.11   27.80
   4   0   1  907.41   26.60
  -4   0  -1  917.01   26.80
  -4   0  -1  921.81   27.70
  -4   0  -1  911.21   26.80
   5   0   1   18.50    3.30
  -5   0  -1   15.20    3.20
  -5   0  -1   16.20    3.00
   5   0   1   14.70    3.40
  -5   0  -1   13.40    3.10
   6   0   1   -2.10    2.90
  -6   0  -1   -0.10    3.00
   6   0   1   -8.40    3.60
  -6   0  -1    4.10    3.20
  -6   0  -1    0.90    3.00
   7   0   1    0.40    5.20
  -7   0  -1   -0.70    3.40
  -7   0  -1    0.90    4.00
  -7   0  -1    7.60    4.70
   7   0   1    5.80    3.90
  -8   0  -1   -3.00    4.20
   8   0   1   -6.90    6.40
   8   0   1   -2.80    4.40
  -8   0  -1    5.50    5.20
  -8   0  -1    6.20    6.60
  -9   0  -1   15.90    5.90
   9   0   1    5.90    7.40
  -9   0  -1   23.20    9.10
  -9   0  -1    9.20    7.70
   9   0   1    6.10    6.20
  -9  -1   1   18.20    7.00
  -9  -1   1    1.60    4.70
  -9  -1   1    7.70    7.90
   9  -1  -1    0.40    6.60
  -9   1   1   23.70    8.40
  -9   1   1    7.90    6.80
   9   1  -1    3.70    6.10
  -9   1   1    5.50    5.60
  -8  -1   1   20.90    5.30
  -8  -1   1   23.50    5.80
   8  -1  -1   19.30    6.80
  -8  -1   1   26.90    7.30
   8  -1  -1   17.90    6.10
   8   1  -1   26.50    5.80
  -8   1   1   37.20    7.30
  -8   1   1   22.90    5.70
  -8   1   1   21.50    6.30
  -7  -1   1   -1.80    3.60
  -7  -1   1    6.30    4.30
  -7  -1   1    5.70    3.50
   7  -1  -1   -3.20    4.50
  -7   1   1   -5.30    3.00
   7   1  -1    1.60    3.70
  -7   1   1   -4.00    4.60
  -7   1   1    0.10    4.00
  -6  -1   1  315.37   13.70
  -6  -1   1  286.67   11.90
  -6  -1   1  314.87   12.10
   6  -1  -1  307.87   12.70
   6  -1  -1  299.27   13.20
  -6   1   1  310.27   12.30
   6   1  -1  299.37   11.90
  -6   1   1  317.87   13.10
  -6   1   1  277.47   12.40
  -5  -1   1   32.40    3.80
  -5  -1   1   37.80    4.80
  -5  -1   1   33.30    4.00
   5  -1  -1   35.60    4.40
   5  -1  -1   29.20    3.90
  -5   1   1   31.00    4.20
   5   1  -1   31.20    3.80
  -5   1   1   37.70    4.00
  -5   1   1   31.40    4.00
   4  -1  -1  256.47    9.90
  -4  -1   1  259.37    9.50
  -4  -1   1  270.17   10.80
   4  -1  -1  268.77   10.20
  -4   1   1  261.57   10.10
  -4   1   1  271.47   10.30
   4   1  -1  261.37    9.60
  -4   1   1  269.67    9.50
  -3  -1   1   12.90    2.00
   3  -1  -1   11.80    1.90
  -3  -1   1   11.60    2.70
   3  -1  -1   12.80    2.20
  -3   1   1   13.30    1.80
  -3   1   1   17.40    2.60
   3   1  -1   13.80    2.10
  -3   1   1    8.80    2.40
   2  -1  -1 1092.29   30.70
  -2  -1   1 1070.69   30.30
   2  -1  -1 1053.09   29.80
   2   1  -1 1077.49   30.40
  -2   1   1 1077.89   30.80
  -2   1   1 1046.50   29.70
  -2   1   1 1161.78   30.70
   1  -1  -1   22.10    1.90
  -1  -1   1   22.50    1.90
   1  -1  -1   29.40    1.30
   1   1  -1   26.40    2.10
  -1   1   1   30.40    2.20
  -1   1   1   23.80    2.00
   0  -1   1 1621.24   44.80
   0  -1   1 1585.14   44.60
   0  -1  -1 1631.64   44.40
   0  -1  -1 1569.44   44.10
   0   1   1 1585.54   44.30
   0   1  -1 1750.22   44.80
   0   1   1 1722.63   44.20
   0   1  -1 1591.44   44.70
  -1  -1  -1 1529.55   42.80
   1  -1   1 1534.85   43.30
  -1  -1  -1 1604.64   43.50
   1  -1   1 1594.64   43.70
   1   1   1 1613.54   42.80
  -1   1  -1 1560.84   43.70
   1   1   1 1554.64   43.60
  -1   1  -1 1569.74   43.30
  -1   1  -1 1671.13   43.70
  -2  -1  -1  448.66   12.70
   2  -1   1  443.66   13.40
  -2  -1  -1  428.16   13.90
   2  -1   1  430.36   13.70
  -2   1  -1  443.56   13.80
  -2   1  -1  429.26   13.30
   2   1   1  426.46   12.80
   2   1   1  433.96   14.10
   3  -1   1   55.59    4.00
  -3  -1  -1   55.09    3.20
   3  -1   1   52.09    3.80
  -3  -1  -1   52.59    4.30
  -3   1  -1   57.69    4.20
   3   1   1   57.49    4.20
  -3   1  -1   50.39    3.70
  -3   1  -1   53.49    4.00
   3   1   1   53.49    3.20
   4  -1   1  122.09    6.50
  -4  -1  -1  122.39    5.50
   4  -1   1  123.89    6.30
  -4  -1  -1  117.49    5.80
  -4  -1  -1  125.19    6.90
  -4   1  -1  117.39    6.40
   4   1   1  126.09    5.40
   4   1   1  118.29    7.30
  -4   1  -1  126.49    6.20
  -4   1  -1  121.59    6.60
  -5  -1  -1    0.70    2.40
  -5  -1  -1    3.70    2.10
   5  -1   1    1.70    2.60
  -5  -1  -1    1.30    2.50
   5  -1   1    1.30    3.00
   5   1   1    0.00    2.20
  -5   1  -1    0.00    2.40
   5   1   1    0.30    2.60
  -5   1  -1    0.70    2.80
  -5   1  -1   -1.30    2.40
  -6  -1  -1    3.40    3.00
  -6  -1  -1    2.50    4.20
   6  -1   1    5.60    4.00
   6  -1   1   -1.00    3.30
  -6  -1  -1    2.00    3.10
   6   1   1    4.30    3.10
  -6   1  -1   -0.40    3.00
  -6   1  -1    2.10    3.40
  -6   1  -1    5.30    3.80
   6   1   1   -4.30    3.40
   7  -1   1   85.59   12.40
  -7  -1  -1   97.79    9.90
  -7  -1  -1   87.09    7.40
  -7  -1  -1   93.09    7.70
   7   1   1   81.49    6.80
  -7   1  -1   78.89    7.60
   7   1   1   91.89   10.00
  -7   1  -1   87.19    8.20
   8  -1   1   25.70    7.80
  -8  -1  -1   20.80    5.50
  -8  -1  -1   10.20    4.80
  -8  -1  -1   10.40    5.80
   8  -1   1   13.60    6.00
  -8   1  -1   13.90    5.30
  -8   1  -1    2.50    6.20
  -8   1  -1    7.20    5.70
   8   1   1   16.90    5.50
  -9  -1  -1    6.00    9.20
   9  -1   1    1.60    6.80
  -9  -1  -1   15.90    7.50
  -9  -1  -1    0.10    5.10
   9  -1   1   13.50    9.40
  -9   1  -1   16.40    8.60
   9   1   1   12.30    6.40
  -9   1  -1    7.20    8.40
  -9   1  -1   17.50    6.90
  -9  -2   1    7.00    5.80
  -9  -2   1    5.90    9.00
   9  -2  -1  -19.30    7.70
   9  -2  -1    4.50    8.30
  -9  -2   1   13.00    7.20
  -9   2   1   -4.90    7.10
  -9   2   1   10.10    5.90
  -9   2   1    9.50    8.70
   9   2  -1   16.60    6.80
  -8  -2   1   36.70    6.70
  -8  -2   1   39.30    9.50
   8  -2  -1   33.10    7.80
  -8  -2   1   37.90    6.10
   8  -2  -1   32.20    7.70
   8   2  -1   29.80    6.60
  -8   2   1   50.39    8.40
  -8   2   1   26.40    6.40
   7  -2  -1   38.00    6.00
   7  -2  -1   41.10    6.50
  -7  -2   1   56.79    6.60
  -7  -2   1   44.40    5.90
  -7  -2   1   35.20    7.70
   7   2  -1   40.00    5.80
  -7   2   1   27.90    6.10
  -7   2   1   43.20    5.90
  -7   2   1   32.70    7.00
   6  -2  -1  280.67   13.00
  -6  -2   1  257.97   11.10
   6  -2  -1  255.57   11.70
  -6  -2   1  251.87   14.30
  -6  -2   1  281.47   11.30
  -6   2   1  253.97   10.90
  -6   2   1  261.77   12.90
   6   2  -1  259.97   11.40
  -6   2   1  224.98   12.00
  -5  -2   1   55.79    6.70
   5  -2  -1   56.09    5.20
   5  -2  -1   54.49    6.20
  -5  -2   1   68.49    5.20
  -5   2   1   62.09    4.50
  -5   2   1   65.49    6.30
   5   2  -1   66.39    5.40
  -5   2   1   55.49    5.80
  -4  -2   1   49.60    5.60
  -4  -2   1   50.69    4.10
   4  -2  -1   43.80    5.00
   4  -2  -1   44.90    3.80
  -4   2   1   52.49    5.30
   4   2  -1   50.29    4.40
  -4   2   1   49.20    3.70
  -4   2   1   46.20    4.90
   3  -2  -1  127.99    5.10
   3  -2  -1  119.79    6.50
  -3  -2   1  118.89    5.70
  -3  -2   1  125.49    7.00
  -3   2   1  114.89    4.90
  -3   2   1  107.99    6.30
  -3   2   1  114.39    6.60
   2  -2  -1  704.63   19.90
   2  -2  -1  717.23   21.70
  -2  -2   1  701.73   21.10
  -2   2   1  723.53   21.60
  -2   2   1  700.53   21.80
   2   2  -1  699.73   21.20
  -2   2   1  675.63   20.00
  -1  -2   1   21.50    3.00
   1  -2  -1   20.00    2.90
   1  -2  -1   15.00    1.80
  -1   2   1   27.80    3.10
  -1   2   1   28.00    3.10
   1   2  -1   22.80    2.90
   0  -2  -1   47.20    3.10
   0  -2   1   45.60    3.90
   0  -2   1   49.20    3.50
   0  -2  -1   51.79    3.60
   0   2   1   49.30    3.40
   0   2  -1   49.40    3.30
   0   2   1   47.30    3.30
   0   2  -1   51.19    3.70
  -1  -2  -1   22.30    2.70
   1  -2   1   18.60    2.40
  -1  -2  -1   20.90    2.50
   1  -2   1   20.10    3.10
  -1   2  -1   25.20    3.00
   1   2   1   22.30    2.60
  -1   2  -1   24.20    2.90
  -1   2  -1   21.00    2.60
   2  -2   1  154.58    7.10
  -2  -2  -1  158.18    6.10
   2  -2   1  162.18    6.50
  -2  -2  -1  158.78    7.20
  -2   2  -1  149.99    6.40
  -2   2  -1  158.58    7.50
  -2   2  -1  165.08    7.50
  -3  -2  -1  151.88    6.10
   3  -2   1  150.28    7.30
   3  -2   1  157.38    6.80
  -3  -2  -1  165.78    7.90
  -3   2  -1  148.49    7.50
  -3   2  -1  157.88    6.60
  -3   2  -1  145.39    7.60
  -4  -2  -1   17.00    2.50
   4  -2   1   13.20    3.10
  -4  -2  -1   14.70    3.80
   4  -2   1   11.20    3.60
  -4   2  -1   12.70    3.80
  -4   2  -1   14.40    3.80
  -4   2  -1   14.20    2.90
   5  -2   1   58.19    5.90
  -5  -2  -1   69.89    5.20
  -5  -2  -1   60.19    5.10
   5  -2   1   68.09    6.50
  -5  -2  -1   66.59    6.10
  -5   2  -1   61.19    6.20
  -5   2  -1   60.29    7.00
  -5   2  -1   63.09    5.70
   5   2   1   52.89    5.10
  -6  -2  -1  131.59    7.80
  -6  -2  -1  132.29    7.60
  -6  -2  -1  128.89    9.00
   6  -2   1  137.49    9.10
   6   2   1  126.49    7.30
  -6   2  -1  128.19    8.90
  -6   2  -1  116.39    9.00
  -6   2  -1  126.89    8.90
  -7  -2  -1   -0.20    3.50
   7  -2   1   -3.60    5.20
  -7  -2  -1   12.80    4.10
   7  -2   1    4.50    5.90
  -7  -2  -1    3.90    6.50
   7   2   1    1.80    3.90
  -7   2  -1   -0.50    4.50
  -7   2  -1   -2.50    5.00
  -7   2  -1    2.90    4.70
  -8  -2  -1    1.90    5.40
  -8  -2  -1    3.70    8.20
  -8  -2  -1    4.30    4.70
   8  -2   1   10.80    7.50
   8  -2   1    2.10    6.30
  -8   2  -1  -15.10    6.40
  -8   2  -1   23.50    7.90
   8   2   1   16.50    6.00
  -8   2  -1   -1.50    4.90
  -8  -3   1   11.70    9.40
   8  -3  -1    8.70    7.90
  -8  -3   1   13.20    6.30
  -8  -3   1   19.30    5.90
  -8   3   1    1.70    6.50
  -8   3   1    8.40    9.60
  -7  -3   1    7.20    4.00
   7  -3  -1    0.90    5.40
  -7  -3   1   19.10    7.90
   7  -3  -1    5.40    6.20
  -7   3   1    4.40    4.80
  -7   3   1   -3.00    7.10
  -7   3   1    5.00    5.10
   6  -3  -1    5.30    5.00
  -6  -3   1    8.10    4.20
   6  -3  -1   11.50    4.50
  -6  -3   1   10.30    6.40
  -6   3   1    3.70    4.10
  -6   3   1   10.20    3.50
  -6   3   1   -0.80    6.10
  -5  -3   1   -1.60    3.00
   5  -3  -1   -3.00    2.70
   5  -3  -1    2.80    4.30
  -5  -3   1    0.50    5.30
  -5   3   1    4.60    2.40
  -5   3   1    1.90    5.60
  -5   3   1    4.20    3.80
   4  -3  -1   54.09    6.50
   4  -3  -1   53.69    4.40
  -4  -3   1   54.69    7.00
  -4  -3   1   57.99    5.40
  -4   3   1   55.39    4.10
  -4   3   1   50.89    5.80
  -4   3   1   62.39    6.50
  -3  -3   1   24.20    3.80
   3  -3  -1   26.60    4.70
   3  -3  -1   23.50    3.00
  -3  -3   1   33.30    4.90
  -3   3   1   31.20    4.60
  -3   3   1   24.00    2.90
  -3   3   1   30.70    4.80
   3   3  -1   28.40    4.10
   2  -3  -1   35.80    3.10
   2  -3  -1   34.30    4.40
  -2  -3   1   29.60    4.60
  -2   3   1   37.20    4.80
   2   3  -1   32.30    4.20
  -2   3   1   36.20    4.60
  -2   3   1   37.10    3.00
   1  -3  -1   58.29    5.30
  -1  -3   1   45.20    4.80
   1  -3  -1   45.50    3.40
  -1  -3   1   43.50    5.00
   1   3  -1   50.89    4.80
  -1   3   1   51.99    4.90
  -1   3   1   53.99    4.80
   0  -3   1   10.00    3.30
   0  -3  -1    9.40    2.30
   0  -3  -1    7.00    2.70
   0  -3   1    7.20    2.60
   0   3  -1   14.30    3.30
   0   3   1   11.10    2.80
   1  -3   1  422.36   15.60
  -1  -3  -1  423.96   14.80
  -1  -3  -1  415.76   14.70
   1  -3   1  424.56   14.10
  -1  -3  -1  415.56   14.50
  -1   3  -1  423.36   14.40
   1   3   1  430.86   14.40
  -1   3  -1  418.46   15.30
  -1   3  -1  427.06   15.60
  -2  -3  -1  126.59    6.90
   2  -3   1  132.69    6.50
  -2  -3  -1  127.29    7.10
   2  -3   1  123.09    7.20
   2   3   1  132.49    6.60
  -2   3  -1  118.19    7.50
  -2   3  -1  132.69    7.60
  -2   3  -1  133.99    6.60
   3  -3   1   14.00    3.60
   3  -3   1   19.80    3.20
  -3  -3  -1   18.00    3.00
  -3  -3  -1   20.50    4.20
  -3   3  -1   15.30    4.10
  -3   3  -1   15.10    4.20
  -3   3  -1   20.30    3.30
  -4  -3  -1  130.29    6.90
   4  -3   1  147.79    9.30
   4  -3   1  130.79    7.30
  -4  -3  -1  133.29    8.90
  -4   3  -1  132.09    7.40
  -4   3  -1  137.99    8.70
  -4   3  -1  131.29    8.30
   5  -3   1  284.47   13.70
  -5  -3  -1  284.67   11.20
   5  -3   1  276.17   12.20
  -5   3  -1  263.97   13.50
  -5   3  -1  279.67   11.70
  -5   3  -1  284.17   14.50
  -6  -3  -1  132.19   11.40
  -6  -3  -1  111.09    8.10
   6  -3   1  127.49    9.60
   6  -3   1  124.29   10.50
  -6   3  -1  132.99   11.80
  -6   3  -1  119.19    8.10
  -6   3  -1  105.49    9.70
  -7  -3  -1   26.60    9.20
   7  -3   1    9.70    7.00
  -7  -3  -1   20.30    5.00
  -7  -3  -1   22.10    5.50
  -7   3  -1   16.40    8.50
  -7   3  -1    8.40    5.50
  -7   3  -1   19.80    7.40
  -8  -3  -1    7.60    5.40
  -8  -3  -1   -6.50    8.80
   8  -3   1    6.20    8.50
   8  -3   1    6.40    8.00
  -8  -3  -1    7.80    6.40
  -8   3  -1    1.00    5.40
  -8   3  -1    7.30    7.20
  -8   3  -1   14.00   10.00
  -7  -4   1    6.50    9.60
   7  -4  -1    0.50    6.50
   7  -4  -1    8.50    6.50
  -7  -4   1    5.60    6.20
  -7   4   1    2.20    6.00
  -7   4   1   12.60    7.80
  -7   4   1   18.30    5.60
   6  -4  -1  192.48   13.70
   6  -4  -1  155.98    9.80
  -6  -4   1  149.19   14.30
  -6  -4   1  140.19   10.60
  -6   4   1  195.18   15.10
  -6   4   1  129.59   11.50
  -6   4   1  160.58    9.00
  -5  -4   1   86.29   10.40
  -5  -4   1   74.19    7.40
   5  -4  -1   69.99    8.90
   5  -4  -1   72.29    6.60
  -5   4   1   85.69    6.00
  -5   4   1   57.49    8.30
  -5   4   1   74.69   10.20
   4  -4  -1    0.60    2.80
  -4  -4   1   -1.10    5.40
  -4  -4   1   -3.30    6.30
   4  -4  -1   -0.80    4.00
  -4  -4   1    0.80    3.70
  -4   4   1    3.40    2.80
  -4   4   1    1.30    4.30
  -4   4   1   -7.50    5.10
   3  -4  -1   12.10    4.30
  -3  -4   1    8.20    5.00
  -3  -4   1   22.80    4.80
   3  -4  -1   12.90    2.90
  -3  -4   1   19.70    5.80
  -3  -4   1   12.70    4.60
   3   4  -1   12.60    3.90
  -3   4   1    4.90    5.70
  -3   4   1   17.20    3.10
  -3   4   1   13.90    4.80
  -2  -4   1    0.80    3.90
   2  -4  -1    4.60    4.50
   2  -4  -1    6.40    2.70
  -2  -4   1    0.30    3.90
  -2   4   1    2.50    4.30
   2   4  -1    8.60    3.70
  -2   4   1    6.00    4.00
   1  -4  -1   43.90    4.50
   1  -4  -1   55.09    6.50
  -1  -4   1   52.19    6.40
  -1  -4   1   62.99    7.30
   1   4  -1   50.99    6.00
  -1   4   1   48.50    5.80
   0  -4   1  120.09    7.70
   0  -4   1  126.49    9.00
   0  -4  -1  132.09    7.20
   0  -4  -1  132.69    8.50
   0   4   1  118.09    7.80
   0   4  -1  120.69    8.10
  -1  -4  -1   30.60    4.70
  -1  -4  -1   31.10    5.20
  -1  -4  -1   31.10    5.10
   1  -4   1   22.50    3.90
   1  -4   1   28.10    5.90
  -1   4  -1   24.70    4.90
   1   4   1   23.20    4.50
  -2  -4  -1   42.60    5.70
   2  -4   1   36.10    4.60
  -2  -4  -1   43.50    6.20
  -2  -4  -1   40.30    6.00
  -2   4  -1   38.40    5.00
  -2   4  -1   32.30    5.60
   2   4   1   44.70    5.30
  -2   4  -1   43.60    7.80
  -3  -4  -1    0.00    3.20
  -3  -4  -1    0.80    3.90
  -3  -4  -1    3.00    4.40
   3  -4   1   -0.40    3.00
   3  -4   1    1.50    4.90
  -3   4  -1   -1.60    3.90
   3   4   1   -5.30    3.10
  -3   4  -1    4.30    4.10
  -3   4  -1    2.80    3.20
  -4  -4  -1   24.10    5.20
   4  -4   1   30.00    4.80
   4  -4   1   24.60    5.70
  -4  -4  -1   25.00    4.60
  -4   4  -1   15.90    6.50
  -4   4  -1   23.80    6.00
  -4   4  -1   30.30    5.00
  -5  -4  -1   29.60    7.30
   5  -4   1   31.40    6.40
  -5  -4  -1   34.00    5.60
   5  -4   1   24.90    5.40
  -5   4  -1   32.90    8.20
  -5   4  -1   26.10    6.30
  -5   4  -1   32.70    5.90
  -6  -4  -1   -2.30    4.70
   6  -4   1   -0.70    6.90
  -6  -4  -1   -2.70    6.90
   6  -4   1    3.80    5.90
  -6   4  -1   -1.70    5.30
  -6   4  -1    1.50    5.70
  -6   4  -1   -4.00    8.20
  -5  -5   1    3.90    8.80
  -5  -5   1    7.90    7.90
  -5  -5   1   12.00    9.10
   5  -5  -1    2.10    4.30
   5  -5  -1   11.00    9.30
  -5  -5   1    9.30    7.00
  -5   5   1   13.30   10.40
  -5   5   1    7.80    6.10
  -4  -5   1   22.50    8.40
  -4  -5   1   21.00    6.20
   4  -5  -1   11.80    4.00
  -4  -5   1    8.10    8.30
  -4  -5   1    5.80    7.10
   4  -5  -1   19.60    8.10
  -4   5   1   21.70    8.70
  -4   5   1   11.00    6.30
  -3  -5   1   10.00    6.50
  -3  -5   1   21.30    7.30
   3  -5  -1    9.40    6.20
  -3  -5   1   22.20    5.70
  -3  -5   1    8.20    6.50
   3  -5  -1   13.00    3.70
   3   5  -1    8.20    5.40
  -3   5   1   14.20    5.90
  -3   5   1   11.50    5.90
  -2  -5   1    5.80    6.40
  -2  -5   1    5.60    5.60
  -2  -5   1   14.30    6.00
   2  -5  -1    0.80    3.80
   2  -5  -1    8.50    6.50
   2   5  -1    8.50    5.10
  -2   5   1    6.10    4.90
  -1  -5   1   74.49    9.00
  -1  -5   1   76.89    9.10
   1  -5  -1   80.39    9.10
   1  -5  -1   88.69    6.80
   1   5  -1   73.09    8.00
  -1   5   1   69.99    8.10
   0  -5  -1  334.97   15.80
   0  -5   1  336.37   16.80
   0  -5  -1  319.27   13.50
   0  -5   1  338.67   14.20
   0  -5  -1  301.47   13.30
   0   5   1  317.47   14.50
   0   5  -1  283.87   14.60
   1  -5   1   13.80    4.60
  -1  -5  -1   13.50    5.20
   1  -5   1   10.10    6.70
  -1  -5  -1   11.70    5.10
  -1  -5  -1   -1.40    5.80
  -1   5  -1    2.20    4.60
   1   5   1   11.40    5.00
  -2  -5  -1    3.20    5.00
   2  -5   1   -9.20    4.50
  -2  -5  -1   14.80    6.30
   2  -5   1    3.20    6.40
  -2  -5  -1   -4.30    5.80
  -2   5  -1    0.40    4.60
   2   5   1    2.80    4.70
  -3  -5  -1   11.80    6.40
  -3  -5  -1    4.00    6.30
  -3  -5  -1   13.50    5.40
  -3  -5  -1   -1.40    5.90
   3  -5   1   -4.60    6.70
   3  -5   1    6.30    4.60
  -3   5  -1    0.70    4.60
   3   5   1    7.20    4.80
  -4  -5  -1   17.90    8.40
  -4  -5  -1    9.40    7.20
  -4  -5  -1   22.80    6.10
   4  -5   1   17.60    5.50
   4  -5   1   18.80    6.90
  -4  -5  -1   29.50    8.40
  -4   5  -1   19.10    7.30
  -4   5  -1   25.60    6.20
  -4   5  -1   14.00    6.60
  -5  -5  -1   -2.10    8.80
  -5  -5  -1   -3.70    7.30
   5  -5   1   -4.70    5.80
   5  -5   1   12.30    8.80
  -5  -5  -1    0.50    6.30
  -5  -5  -1    3.80    9.10
  -5   5  -1   -5.70    5.20
  -5   5  -1   -2.40    6.30
  -5   5  -1   10.90   11.00
  -9   0   2    2.20    7.40
  -9   0   2    4.10    4.60
   9   0  -2    3.40    5.90
  -9   0   2   12.70    6.80
  -8   0   2   32.00    6.60
  -8   0   2   15.70    5.00
   8   0  -2   21.00    5.40
  -8   0   2   20.70    6.40
  -7   0   2   36.70    6.00
  -7   0   2   31.20    5.30
   7   0  -2   24.00    5.00
  -7   0   2   30.70    5.50
  -6   0   2   15.10    3.70
  -6   0   2   13.90    3.80
   6   0  -2   11.20    3.80
  -6   0   2   15.10    4.00
  -5   0   2    2.40    2.50
  -5   0   2    4.20    2.50
  -5   0   2    9.80    2.30
   5   0  -2    6.10    2.80
  -4   0   2  313.17   11.00
  -4   0   2  306.97   11.30
  -4   0   2  317.27   11.00
   4   0  -2  316.57   11.00
  -3   0   2  117.69    5.10
  -3   0   2  119.29    5.10
  -3   0   2  110.79    5.20
   3   0  -2  109.69    4.80
   2   0  -2 1726.63   48.20
  -2   0   2 1704.83   48.20
  -2   0   2 1861.61   48.20
   1   0  -2 1103.79   30.40
  -1   0   2 1141.89   30.70
  -1   0   2 1102.99   30.40
   1   0  -2 1113.09   30.70
   0   0  -2  702.63   18.60
   0   0   2  684.23   19.00
   0   0   2  673.53   18.60
   0   0  -2  667.13   19.00
   1   0   2 3203.08   88.89
  -1   0  -2 3395.16   88.29
   2   0   2   15.20    2.30
   2   0   2   16.60    1.80
  -2   0  -2   15.40    1.80
  -2   0  -2   18.90    2.40
  -2   0  -2   20.10    2.00
   3   0   2    4.00    1.50
   3   0   2    4.60    2.40
  -3   0  -2    2.70    1.70
  -3   0  -2    1.50    1.40
  -3   0  -2    3.50    2.00
   4   0   2  121.19    5.60
  -4   0  -2  123.09    6.10
   4   0   2  127.99    7.30
  -4   0  -2  122.79    5.90
  -4   0  -2  124.49    6.80
  -5   0  -2   73.79    5.10
  -5   0  -2   59.79    5.00
   5   0   2   75.19    5.20
  -5   0  -2   57.99    5.80
   5   0   2   62.49    5.60
   6   0   2    0.80    3.10
  -6   0  -2    0.70    2.90
   6   0   2   -0.70    3.30
  -6   0  -2    1.00    3.20
  -6   0  -2    4.30    4.00
  -7   0  -2   59.79    6.50
   7   0   2   58.49    7.80
  -7   0  -2   70.69    8.40
  -7   0  -2   60.99    7.00
   7   0   2   72.69    6.70
  -8   0  -2   11.80    7.00
  -8   0  -2   16.90    5.20
   8   0   2   16.50    7.40
  -8   0  -2   14.70    5.90
   8   0   2   14.10    5.10
   9   0   2   13.50    6.60
  -9   0  -2    5.50    9.00
  -9   0  -2   34.20    8.50
  -9   0  -2   11.60    5.70
   9   0   2   -5.60    9.90
  -9  -1   2   -2.10    4.70
   9  -1  -2    9.70    6.60
  -9  -1   2   -0.10    8.20
  -9  -1   2  -11.60    6.20
  -9   1   2   10.60    6.90
  -9   1   2    9.30    5.70
  -9   1   2    5.80    5.20
   9   1  -2    1.80    6.00
  -8  -1   2   24.50    6.00
  -8  -1   2   12.60    4.90
  -8  -1   2   16.40    6.70
   8  -1  -2   20.60    6.50
  -8   1   2   11.30    4.90
  -8   1   2   23.00    6.80
   8   1  -2   16.80    5.40
  -7  -1   2   89.29   14.60
  -7  -1   2  104.69    7.60
   7  -1  -2  106.19    8.80
  -7  -1   2  103.99    7.90
   7   1  -2  123.79    8.20
  -7   1   2  105.09    8.20
  -7   1   2  119.59    8.10
   6  -1  -2  182.88    9.80
  -6  -1   2  194.38   10.50
   6  -1  -2  192.88    9.70
  -6  -1   2  190.48    9.10
  -6  -1   2  176.68    8.90
  -6   1   2  178.78    8.60
  -6   1   2  186.38    9.70
  -6   1   2  170.38    9.10
   6   1  -2  184.68    8.90
   5  -1  -2  281.97   11.30
  -5  -1   2  292.97   11.00
  -5  -1   2  294.07   11.10
  -5  -1   2  291.37   12.10
   5  -1  -2  289.57   11.50
  -5   1   2  285.17   11.30
  -5   1   2  292.07   10.80
   5   1  -2  293.27   11.10
  -5   1   2  276.47   11.20
  -4  -1   2  255.17   10.60
   4  -1  -2  261.77    9.60
   4  -1  -2  250.77    9.90
  -4  -1   2  263.27    9.50
  -4   1   2  254.17    9.80
  -4   1   2  262.37    9.20
   4   1  -2  257.37    9.60
  -4   1   2  245.48    9.90
   3  -1  -2   23.20    2.90
   3  -1  -2   24.30    2.50
  -3  -1   2   25.40    2.80
  -3   1   2   24.70    3.00
  -3   1   2   26.40    3.10
  -3   1   2   23.00    2.10
   3   1  -2   26.00    2.50
   2  -1  -2  418.36   13.00
   2  -1  -2  411.86   11.90
  -2  -1   2  409.86   12.90
  -2   1   2  451.65   13.00
  -2   1   2  402.96   11.80
   2   1  -2  415.06   13.00
  -2   1   2  419.76   13.10
  -1  -1   2 2865.11   77.89
   1  -1  -2 2772.62   77.49
  -1  -1   2 2746.93   78.19
   1   1  -2 3040.50   77.89
   1   1  -2 2812.02   78.29
  -1   1   2 2861.61   77.59
  -1   1   2 3013.90   77.39
   0  -1   2 1778.42   49.90
   0  -1  -2 1755.42   49.10
   0  -1  -2 1771.12   49.10
   0  -1  -2 1920.71   49.00
   0  -1   2 1807.02   49.99
   0   1   2 1820.32   49.10
   0   1  -2 1947.81   49.99
   0   1   2 1741.53   49.10
   0   1   2 1861.21   48.90
   0   1  -2 1789.02   50.09
   1  -1   2  366.56   11.80
  -1  -1  -2  373.86   10.60
   1  -1   2  379.56   11.90
  -1  -1  -2  393.26   11.70
  -1   1  -2  382.16   11.90
  -1   1  -2  371.36   11.90
  -1   1  -2  368.76   11.70
   1   1   2  362.36   11.60
  -2  -1  -2  275.77    9.80
   2  -1   2  290.37    9.70
   2  -1   2  278.07    9.70
  -2  -1  -2  277.77    8.30
   2   1   2  274.57    8.40
  -2   1  -2  291.17    9.80
  -2   1  -2  281.47    9.70
  -2   1  -2  282.97    9.70
   2   1   2  271.17    9.90
   3  -1   2  105.59    5.60
  -3  -1  -2  112.69    6.10
   3  -1   2  116.09    5.90
  -3  -1  -2  117.59    4.90
  -3  -1  -2  112.59    4.50
   3   1   2  107.99    6.30
  -3   1  -2  112.49    5.50
  -3   1  -2  108.79    5.80
  -3   1  -2  115.19    5.90
   3   1   2  111.99    4.50
   4  -1   2   95.99    6.00
  -4  -1  -2   97.79    4.70
  -4  -1  -2   92.09    4.90
   4  -1   2   93.19    5.60
  -4  -1  -2  101.39    6.50
  -4   1  -2   88.49    5.50
   4   1   2   96.79    4.70
  -4   1  -2   99.69    5.80
  -4   1  -2   90.09    6.00
   4   1   2   89.79    6.70
   5  -1   2   26.20    4.70
  -5  -1  -2   25.60    4.30
  -5  -1  -2   26.00    3.40
   5  -1   2   24.10    4.00
  -5  -1  -2   25.50    3.70
  -5   1  -2   25.50    4.00
   5   1   2   24.60    4.60
   5   1   2   22.70    3.00
  -5   1  -2   14.90    3.70
  -5   1  -2   27.80    4.30
  -6  -1  -2    2.50    4.50
  -6  -1  -2    0.30    2.90
   6  -1   2    3.20    4.50
  -6  -1  -2    3.00    3.00
   6  -1   2    4.20    3.70
   6   1   2    3.80    2.90
  -6   1  -2    3.90    4.00
  -6   1  -2    4.30    3.60
  -6   1  -2    7.20    3.80
  -7  -1  -2   13.70    4.10
   7  -1   2   21.60    6.00
  -7  -1  -2   12.80    6.30
  -7  -1  -2   20.10    5.00
   7  -1   2    5.20    4.80
  -7   1  -2   20.30    5.50
   7   1   2   12.70    7.10
   7   1   2   15.20    4.10
  -7   1  -2   13.90    4.70
  -7   1  -2   14.60    5.10
   8  -1   2    4.20    7.20
  -8  -1  -2   -2.80    6.90
  -8  -1  -2    6.90    4.50
   8  -1   2   -5.40    5.20
  -8  -1  -2    0.20    5.10
  -8   1  -2    6.40    6.40
  -8   1  -2    2.80    5.00
   8   1   2   -6.80    5.90
   8   1   2   -6.30    4.20
  -8   1  -2    0.20    6.50
  -9  -2   2   12.60    6.00
   9  -2  -2    8.20    8.40
  -9  -2   2   10.70    9.50
  -9  -2   2   29.40    7.60
  -9   2   2   15.30    7.00
  -9   2   2   17.00    7.10
   9   2  -2   10.40    6.50
   8  -2  -2   12.00    6.50
  -8  -2   2    2.20    5.10
  -8  -2   2   11.40    4.90
   8  -2  -2   10.20    5.90
  -8  -2   2   18.30    7.90
  -8   2   2   11.00    5.30
   8   2  -2   13.70    5.60
  -8   2   2    4.30    5.10
  -8   2   2   13.50    7.30
  -7  -2   2    7.10    6.40
  -7  -2   2    3.20    3.90
  -7  -2   2    1.60    4.40
   7  -2  -2    1.40    4.80
   7  -2  -2    2.00    4.70
  -7   2   2   -8.30    4.60
   7   2  -2    1.70    4.10
  -7   2   2   -1.00    4.20
  -7   2   2    1.30    3.50
   6  -2  -2   25.60    5.50
   6  -2  -2   20.80    4.40
  -6  -2   2   24.30    5.90
  -6  -2   2   20.00    4.40
  -6   2   2   23.50    3.80
  -6   2   2   19.60    4.60
  -6   2   2   19.40    4.40
   6   2  -2   18.40    4.30
  -5  -2   2  162.88    9.80
   5  -2  -2  161.88    7.60
   5  -2  -2  163.88    8.40
  -5  -2   2  169.18    8.00
  -5   2   2  157.18    8.70
  -5   2   2  167.08    7.10
   5   2  -2  167.18    8.40
  -5   2   2  168.28    8.70
   4  -2  -2   25.10    3.70
  -4  -2   2   17.30    3.00
   4  -2  -2   17.40    2.50
  -4  -2   2   21.40    3.80
  -4   2   2   19.00    2.40
  -4   2   2   18.10    3.30
  -4   2   2   14.60    3.60
   4   2  -2   16.60    3.30
   3  -2  -2  475.05   16.10
   3  -2  -2  461.65   14.00
  -3  -2   2  483.35   15.50
  -3   2   2  480.55   16.20
  -3   2   2  483.55   14.00
  -3   2   2  471.75   15.90
  -2  -2   2  347.37   11.70
  -2  -2   2  323.97   12.40
   2  -2  -2  332.77   11.80
   2  -2  -2  331.07    9.60
  -2   2   2  342.37    9.80
  -2   2   2  341.07   11.70
   2   2  -2  338.57   11.70
  -2   2   2  343.27   12.10
  -1  -2   2  360.76   12.60
   1  -2  -2  365.06   12.00
   1  -2  -2  363.36   10.40
  -1   2   2  349.96   12.00
   1   2  -2  356.16   12.20
   0  -2  -2    4.90    1.40
   0  -2  -2    6.70    2.00
   0  -2   2    2.20    1.80
   0  -2   2    7.50    2.50
   0   2   2    4.70    1.70
   0   2  -2    5.50    2.00
   0   2  -2    4.80    2.30
   0   2   2    7.50    1.70
   1  -2   2  846.22   26.00
   1  -2   2  861.01   25.30
  -1  -2  -2  847.02   25.10
  -1  -2  -2  857.61   24.80
  -1   2  -2  870.71   26.00
  -1   2  -2  845.92   25.50
  -1   2  -2  864.41   26.10
   1   2   2  893.81   24.60
   2  -2   2  272.67    9.90
   2  -2   2  271.37   10.80
  -2  -2  -2  283.97   10.40
  -2  -2  -2  269.27    9.00
  -2   2  -2  286.67   10.20
  -2   2  -2  286.67   10.90
  -2   2  -2  268.17   10.90
   3  -2   2   53.39    5.10
   3  -2   2   53.99    4.30
  -3  -2  -2   56.09    5.10
  -3  -2  -2   55.09    3.30
  -3   2  -2   60.89    5.30
  -3   2  -2   47.80    4.90
  -3   2  -2   53.19    4.10
   4  -2   2   -3.50    2.50
  -4  -2  -2    1.30    1.70
  -4  -2  -2    0.50    2.30
   4  -2   2    4.40    3.10
  -4   2  -2    0.60    2.50
  -4   2  -2    1.60    2.60
   4   2   2   -1.80    2.80
  -4   2  -2    3.90    3.20
  -5  -2  -2  343.97   11.60
   5  -2   2  323.77   13.30
  -5  -2  -2  311.97   14.10
  -5  -2  -2  318.37   11.90
   5  -2   2  325.77   13.50
  -5   2  -2  316.37   13.20
  -5   2  -2  307.17   13.60
  -5   2  -2  321.77   14.10
   5   2   2  324.47   11.80
  -6  -2  -2   20.10    5.90
  -6  -2  -2   10.60    3.60
   6  -2   2    6.80    4.60
  -6  -2  -2   11.00    3.60
   6   2   2   11.90    3.60
  -6   2  -2   10.00    4.50
  -6   2  -2   13.40    5.10
  -6   2  -2   -2.50    6.60
   7  -2   2   19.80    5.90
   7  -2   2   18.10    6.70
  -7  -2  -2    9.10    4.10
  -7  -2  -2   11.60    6.30
  -7  -2  -2    8.70    4.10
  -7   2  -2    7.40    6.30
  -7   2  -2    4.30    4.90
  -7   2  -2    1.90    5.80
   7   2   2   13.10    4.00
  -8  -2  -2   -1.20    4.30
  -8  -2  -2   12.30    8.70
   8  -2   2    0.80    7.50
   8  -2   2   -8.30    6.30
  -8  -2  -2   13.30    5.10
  -8   2  -2   -1.00    7.00
  -8   2  -2  -18.00    7.10
   8   2   2   -0.90    4.80
  -8   2  -2   -2.40    5.70
   8  -3  -2   14.90    6.90
  -8  -3   2    3.90    4.90
   8  -3  -2    6.60    6.10
  -8  -3   2   -5.90    6.60
  -8  -3   2    1.40    9.10
  -8   3   2  -11.90    5.30
  -8   3   2   -3.10    8.90
  -8   3   2    3.70    6.40
   7  -3  -2    0.00    5.00
  -7  -3   2   -0.80    5.00
  -7  -3   2    6.40    7.30
   7  -3  -2   -0.30    6.30
  -7   3   2   14.90    7.20
  -7   3   2   -2.50    4.00
  -7   3   2   -1.30    4.80
   6  -3  -2    9.60    5.40
   6  -3  -2    8.70    3.90
  -6  -3   2   13.60    4.70
  -6  -3   2    5.50    6.10
  -6   3   2    5.80    4.50
  -6   3   2   14.60    3.20
  -6   3   2   12.10    6.20
  -5  -3   2    8.10    3.60
   5  -3  -2   -4.60    4.50
  -5  -3   2   -4.20    4.60
   5  -3  -2   -0.20    2.60
  -5   3   2    1.50    3.70
  -5   3   2    0.80    1.90
  -4  -3   2   13.50    5.10
   4  -3  -2   17.20    2.50
  -4  -3   2   11.70    3.40
   4  -3  -2   12.20    4.40
  -4   3   2   10.40    3.90
  -4   3   2   13.30    4.50
  -4   3   2   12.30    2.20
   3  -3  -2   13.50    1.90
  -3  -3   2   15.30    3.40
   3  -3  -2    8.60    3.80
  -3  -3   2    9.00    3.80
  -3   3   2    9.20    3.80
   3   3  -2   11.40    3.40
  -3   3   2   13.40    1.90
  -3   3   2   10.10    3.60
   2  -3  -2   35.90    2.40
  -2  -3   2   39.90    5.20
   2  -3  -2   34.20    4.60
   2   3  -2   38.20    4.60
  -2   3   2   34.20    4.60
  -2   3   2   39.10    4.60
   1  -3  -2  102.69    6.20
  -1  -3   2  100.69    6.80
  -1  -3   2  118.69    6.80
   1  -3  -2  104.69    4.60
  -1   3   2  101.49    6.00
  -1   3   2  114.29    6.20
   1   3  -2  111.09    6.50
   0  -3  -2  122.69    6.70
   0  -3   2  122.79    6.80
   0  -3   2  123.09    7.60
   0  -3  -2  121.29    5.90
   0  -3  -2  131.29    5.70
   0   3  -2  136.89    7.30
   0   3   2  125.59    6.30
   0   3  -2  126.69    7.00
   1  -3   2  115.99    6.90
  -1  -3  -2  113.29    5.90
  -1  -3  -2  107.49    6.10
   1  -3   2  111.09    6.30
  -1   3  -2  119.99    6.40
  -1   3  -2  115.29    6.80
   1   3   2  110.79    5.90
  -2  -3  -2  139.89    6.40
  -2  -3  -2  132.59    7.40
  -2  -3  -2  130.19    6.80
   2  -3   2  127.69    7.00
   2  -3   2  128.19    8.10
   2   3   2  139.69    6.40
  -2   3  -2  138.99    7.20
  -2   3  -2  127.09    7.90
  -2   3  -2  127.79    8.30
  -3  -3  -2   30.70    4.80
   3  -3   2   35.60    5.10
   3  -3   2   32.00    4.10
  -3  -3  -2   26.60    3.40
  -3   3  -2   23.80    4.80
  -3   3  -2   35.40    5.60
  -3   3  -2   34.20    4.30
   4  -3   2  112.79    8.00
  -4  -3  -2  121.89    6.20
   4  -3   2  109.59    7.20
  -4  -3  -2  126.99    8.80
  -4   3  -2  122.09    7.40
  -4   3  -2  121.29    9.50
  -4   3  -2  105.49    8.50
   5  -3   2  331.77   14.20
   5  -3   2  371.56   16.00
  -5  -3  -2  370.06   16.10
  -5  -3  -2  366.16   13.00
  -5   3  -2  326.57   15.70
  -5   3  -2  373.76   14.80
  -5   3  -2  369.26   16.70
   6  -3   2    6.60    5.80
   6  -3   2    9.90    5.30
  -6  -3  -2    3.50    3.90
  -6  -3  -2    7.10    6.50
  -6  -3  -2    3.50    3.70
  -6   3  -2   -4.90    4.50
  -6   3  -2   -0.30    4.50
  -6   3  -2    8.70    6.80
  -7  -3  -2   14.60    5.10
  -7  -3  -2   16.40    4.70
   7  -3   2   18.00    7.40
   7  -3   2   34.20    7.60
  -7  -3  -2   14.10    8.30
  -7   3  -2   11.90    6.20
  -7   3  -2   12.80    8.50
  -7   3  -2   23.00    6.70
  -7  -4   2   17.00    7.80
   7  -4  -2   14.60    9.00
   7  -4  -2   22.70    5.90
  -7  -4   2    9.80    6.60
  -7   4   2   18.90    9.70
   6  -4  -2  127.79   12.70
  -6  -4   2  137.59   10.70
  -6  -4   2  160.18   14.20
  -6   4   2  136.89   14.20
  -6   4   2  133.49    7.60
  -6   4   2  129.39   11.10
   5  -4  -2   57.59    5.20
   5  -4  -2   72.09    8.70
  -5  -4   2   49.90    9.40
  -5  -4   2   58.69    8.90
  -5  -4   2   68.49    7.40
  -5   4   2   50.89    7.70
  -5   4   2   70.89    9.60
  -5   4   2   69.19    4.90
   4  -4  -2   54.19    7.30
  -4  -4   2   45.90    7.90
   4  -4  -2   41.70    4.10
  -4  -4   2   50.29    6.40
  -4  -4   2   55.79    7.40
  -4   4   2   50.09    6.90
  -4   4   2   46.70    3.90
  -4   4   2   59.09    8.40
  -3  -4   2   73.49    8.70
  -3  -4   2   74.69    7.60
  -3  -4   2   76.49    7.00
   3  -4  -2   68.49    4.10
  -3   4   2   87.59    7.70
   3   4  -2   67.39    6.50
   2  -4  -2  138.89    6.10
  -2  -4   2  150.28    9.70
  -2  -4   2  143.79    9.50
   2  -4  -2  141.09    9.40
  -2   4   2  150.38    8.90
  -2   4   2  147.19    9.60
   2   4  -2  143.39    8.80
  -1  -4   2   79.89    8.00
   1  -4  -2   69.19    4.70
  -1  -4   2   73.89    7.40
   1  -4  -2   74.69    6.90
  -1   4   2   66.79    6.20
   1   4  -2   60.59    6.30
   0  -4  -2    3.70    3.80
   0  -4  -2    0.90    2.70
   0  -4   2   -2.20    3.30
   0  -4   2   -5.30    3.50
   0  -4  -2    5.70    2.70
   0   4  -2    0.90    3.60
   0   4   2    0.00    3.30
  -1  -4  -2   40.00    5.60
   1  -4   2   43.50    5.20
  -1  -4  -2   32.30    4.90
  -1  -4  -2   35.90    4.60
   1  -4   2   36.60    6.40
  -1   4  -2   39.90    5.70
   1   4   2   40.60    5.20
  -1   4  -2   33.10    5.20
   2  -4   2   -2.80    4.30
  -2  -4  -2   -7.70    3.50
  -2  -4  -2    5.50    3.70
   2  -4   2    1.70    3.40
  -2   4  -2   -3.20    3.60
  -2   4  -2   -0.70    3.50
   2   4   2   -2.40    3.20
   3  -4   2   17.50    6.00
  -3  -4  -2   17.20    5.30
  -3  -4  -2   19.50    4.20
  -3  -4  -2   19.30    4.50
   3  -4   2   20.70    4.60
  -3   4  -2    8.80    4.40
  -3   4  -2   20.20    5.60
  -3   4  -2   26.50    6.30
  -4  -4  -2    4.80    4.40
  -4  -4  -2    4.50    5.20
  -4  -4  -2    2.20    3.60
   4  -4   2    0.20    4.20
   4  -4   2    1.00    4.30
  -4   4  -2    2.70    4.10
  -4   4  -2    1.20    6.40
  -4   4  -2    2.00    4.80
  -5  -4  -2   54.19    6.70
   5  -4   2   63.89    7.40
  -5  -4  -2   45.90    8.40
   5  -4   2   70.29    9.10
  -5   4  -2   34.90    7.10
  -5   4  -2   40.80    8.20
  -5   4  -2   55.39    7.30
  -6  -4  -2   -5.50    7.50
   6  -4   2    5.60    7.70
  -6  -4  -2    5.50    4.80
  -6   4  -2   -2.30    8.40
  -6   4  -2   -0.30    5.20
  -6   4  -2    9.60    6.40
  -5  -5   2   29.50   10.40
  -5  -5   2   14.70    9.10
   5  -5  -2   19.00    3.40
  -5  -5   2   16.10    6.80
   5  -5  -2   20.20    9.10
  -5  -5   2   27.30    8.10
  -5   5   2   23.70   10.10
  -5   5   2   18.50    7.30
  -4  -5   2    1.80    5.80
  -4  -5   2   -3.40    7.10
  -4  -5   2   22.30    8.20
   4  -5  -2    3.90    6.90
   4  -5  -2    4.30    2.70
  -4  -5   2   -1.60    7.40
  -4   5   2    7.60    8.70
  -4   5   2    6.80    5.70
   4   5  -2    4.00    5.10
  -3  -5   2   15.60    7.10
   3  -5  -2   14.40    7.10
  -3  -5   2   19.40    7.60
  -3  -5   2   36.90    6.90
  -3  -5   2   15.20    7.20
   3  -5  -2   18.50    3.10
  -3   5   2   25.80    8.20
  -3   5   2   19.50    6.40
   3   5  -2   16.80    5.60
   2  -5  -2   26.70    3.50
   2  -5  -2   13.30    3.40
   2  -5  -2   27.40    7.00
  -2  -5   2   20.60    8.00
  -2  -5   2   16.50    7.10
  -2   5   2   18.90    5.80
   2   5  -2   24.80    6.00
  -1  -5   2  282.97   13.60
   1  -5  -2  249.18   10.40
   1  -5  -2  264.37   10.80
  -1  -5   2  269.97   14.10
   1  -5  -2  258.47   14.20
  -1   5   2  260.77   13.00
   1   5  -2  256.57   13.40
   0  -5   2    2.00    6.10
   0  -5  -2    8.80    5.80
   0  -5   2   16.10    5.10
   0  -5  -2    9.10    4.10
   0  -5  -2    9.00    4.20
   0   5  -2    3.50    4.80
   0   5   2   13.90    4.90
  -1  -5  -2   23.80    5.40
   1  -5   2   21.20    5.20
  -1  -5  -2   16.90    5.50
   1  -5   2   18.00    7.30
   1   5   2   18.10    5.10
  -1   5  -2    7.60    5.30
   2  -5   2   -6.90    4.90
  -2  -5  -2   10.70    5.70
   2  -5   2   10.70    6.90
  -2  -5  -2    4.30    4.70
  -2  -5  -2   -7.40    5.10
  -2  -5  -2    2.90    5.90
  -2   5  -2   -2.30    4.80
   2   5   2   -5.40    4.20
  -3  -5  -2   69.19    7.50
   3  -5   2   63.89    8.20
  -3  -5  -2   48.40    8.20
   3  -5   2   70.49   10.10
  -3  -5  -2   45.60    8.30
  -3  -5  -2   59.49    8.00
  -3   5  -2   78.09    9.30
  -3   5  -2   45.80    8.10
  -4  -5  -2   -1.10    7.50
  -4  -5  -2    2.40    7.80
   4  -5   2   16.30    8.50
   4  -5   2    5.20    5.90
  -4  -5  -2   28.40    8.70
  -4   5  -2   12.10    6.70
  -4   5  -2    4.50    6.30
  -4   5  -2    7.00    8.20
  -9   0   3   -0.80    4.50
  -9   0   3   -4.10    7.10
  -9   0   3    8.10    6.10
   9   0  -3   -4.20    4.40
  -8   0   3    6.30    4.40
  -8   0   3    8.40    5.60
   8   0  -3    3.80    5.00
  -8   0   3   10.50    4.30
  -7   0   3    7.00    4.50
   7   0  -3    7.20    4.20
  -7   0   3    2.70    3.60
  -7   0   3    9.70    3.50
  -6   0   3   13.30    3.20
  -6   0   3   18.00    4.00
  -6   0   3   13.10    3.70
   6   0  -3   13.40    3.80
  -5   0   3   17.00    3.10
   5   0  -3   13.70    3.20
  -5   0   3   13.20    3.20
  -5   0   3   16.40    3.30
  -4   0   3   26.20    3.40
  -4   0   3   26.60    3.20
   4   0  -3   25.40    3.00
  -4   0   3   25.50    3.40
   3   0  -3  163.88    6.50
  -3   0   3  164.18    6.40
  -3   0   3  168.28    6.50
  -2   0   3  669.93   19.70
   2   0  -3  688.83   19.40
  -2   0   3  657.53   19.40
  -1   0   3 4240.48  138.19
   1   0  -3 4196.48  137.69
   0   0   3    0.50    0.70
   0   0  -3    2.40    0.80
   0   0  -3   -0.30    0.90
  -1   0  -3  213.58    6.60
   1   0   3  199.38    6.40
  -1   0  -3  214.08    7.40
   1   0   3  203.68    7.40
  -1   0  -3  210.48    6.40
  -2   0  -3   87.39    3.80
  -2   0  -3   98.39    4.70
   2   0   3   87.69    3.70
   2   0   3   95.69    4.80
  -2   0  -3  100.19    4.20
  -3   0  -3  983.50   28.00
   3   0   3  981.60   27.80
  -3   0  -3  991.00   29.30
  -3   0  -3  994.40   28.20
   3   0   3  955.20   29.40
  -4   0  -3   28.90    3.40
   4   0   3   29.00    3.30
   4   0   3   31.40    4.40
  -4   0  -3   29.90    3.70
  -4   0  -3   31.20    3.40
   5   0   3    3.60    2.60
  -5   0  -3    5.60    2.80
  -5   0  -3    3.50    2.80
  -5   0  -3    3.00    2.70
   5   0   3    8.30    3.90
  -6   0  -3   16.50    4.00
  -6   0  -3   17.30    5.30
   6   0   3   17.20    4.10
  -6   0  -3   13.10    3.60
  -7   0  -3   12.90    4.60
   7   0   3   20.70    4.80
   7   0   3   15.30    6.90
  -7   0  -3   25.30    5.50
  -7   0  -3   18.60    5.10
  -8   0  -3   -3.60    4.10
   8   0   3    0.70    4.90
   8   0   3    1.10    8.00
  -8   0  -3   11.10    6.70
  -8   0  -3    2.50    7.00
   9  -1  -3   -2.50    4.80
  -9  -1   3   -4.30    6.50
  -9  -1   3    1.60    8.30
  -9  -1   3    7.50    5.40
  -9   1   3    1.50    5.20
  -9   1   3   -7.70    7.70
  -9   1   3    2.70    6.80
   9   1  -3    3.20    5.80
  -8  -1   3    6.20    4.80
  -8  -1   3    2.10    6.10
  -8  -1   3    2.10    4.30
   8  -1  -3   -2.50    5.40
  -8   1   3   10.20    5.30
  -8   1   3    2.50    5.60
   8   1  -3    0.80    4.80
  -8   1   3    2.20    4.30
  -7  -1   3  301.07   13.20
  -7  -1   3  314.67   13.30
   7  -1  -3  273.77   15.40
  -7   1   3  329.67   13.10
   7   1  -3  318.67   13.30
  -7   1   3  295.87   13.50
  -6  -1   3  130.69    7.40
  -6  -1   3  123.09    7.00
  -6  -1   3  128.49    8.70
   6  -1  -3  135.29    8.10
  -6   1   3  125.99    7.60
  -6   1   3  122.29    6.90
  -6   1   3  123.19    7.50
   6   1  -3  127.19    7.00
  -5  -1   3  139.69    7.20
   5  -1  -3  130.39    6.90
  -5  -1   3  139.79    8.00
   5   1  -3  134.99    7.10
  -5   1   3  133.29    7.00
  -5   1   3  126.99    7.10
  -5   1   3  134.99    6.50
   4  -1  -3  180.18    7.80
  -4  -1   3  171.48    7.50
  -4  -1   3  177.98    8.20
  -4   1   3  171.48    7.80
   4   1  -3  178.08    7.60
  -4   1   3  175.88    7.60
  -4   1   3  172.58    6.80
   3  -1  -3  650.73   20.00
  -3  -1   3  640.84   19.80
   3   1  -3  656.03   20.00
  -3   1   3  657.13   18.90
  -3   1   3  693.53   19.90
  -3   1   3  656.23   20.10
  -2  -1   3  552.24   16.50
   2  -1  -3  538.25   16.40
  -2  -1   3  539.35   17.30
  -2   1   3  569.14   16.20
   2   1  -3  511.15   17.40
   2   1  -3  564.64   16.70
  -2   1   3  550.44   16.50
  -2   1   3  549.15   15.30
  -2   1   3  551.24   15.30
   1  -1  -3 9338.07  287.47
  -1  -1   3 9703.23  282.27
  -1   1   3 9999.00  289.97
   1   1  -3 9774.82  281.97
   0  -1   3  561.04   16.40
   0  -1  -3  538.45   14.80
   0  -1  -3  511.25   15.20
   0   1   3  502.95   15.20
   0   1   3  537.05   14.60
   0   1  -3  529.15   16.30
   0   1   3  527.25   14.90
   0   1  -3  542.45   16.00
  -1  -1  -3  456.95   14.20
  -1  -1  -3  510.95   14.30
   1  -1   3  530.15   16.10
   1  -1   3  558.14   16.40
  -1  -1  -3  530.05   15.90
  -1   1  -3  552.24   16.20
  -1   1  -3  551.34   16.20
   1   1   3  511.15   15.90
  -1   1  -3  561.74   16.50
  -2  -1  -3   56.69    2.30
   2  -1   3   49.99    4.10
  -2  -1  -3   56.49    2.70
   2  -1   3   54.69    3.70
  -2  -1  -3   60.59    4.00
   2   1   3   49.80    2.30
  -2   1  -3   57.29    4.00
   2   1   3   53.59    3.70
  -2   1  -3   57.39    4.00
  -2   1  -3   61.89    3.90
   3  -1   3  260.87    9.70
  -3  -1  -3  273.57    8.80
  -3  -1  -3  257.17    8.30
  -3  -1  -3  270.47   10.40
   3  -1   3  253.97   10.20
  -3   1  -3  267.17   10.00
  -3   1  -3  261.97   10.00
   3   1   3  257.97    8.30
  -3   1  -3  266.17   10.20
   3   1   3  264.97   10.70
   4  -1   3   98.29    6.40
   4  -1   3   86.49    5.50
  -4  -1  -3   99.49    5.00
  -4  -1  -3   89.69    4.40
  -4  -1  -3   99.39    6.50
   4   1   3   95.09    4.40
  -4   1  -3   90.19    5.90
  -4   1  -3   85.19    5.50
   4   1   3   85.19    6.80
  -4   1  -3   81.09    5.80
  -5  -1  -3   11.00    4.30
   5  -1   3   13.80    3.60
  -5  -1  -3   13.60    2.70
  -5  -1  -3   10.80    2.90
   5  -1   3   14.30    4.20
   5   1   3   16.70    4.30
  -5   1  -3   15.00    4.00
  -5   1  -3    8.40    3.60
  -5   1  -3   14.10    3.80
   5   1   3   12.40    2.60
   6  -1   3   -3.50    3.90
  -6  -1  -3   -0.90    4.50
  -6  -1  -3    0.00    3.00
  -6  -1  -3   -0.80    2.90
   6  -1   3    4.90    3.70
   6   1   3    1.30    2.90
  -6   1  -3    0.40    3.50
  -6   1  -3    3.00    4.40
   6   1   3   -1.70    4.80
  -6   1  -3    3.00    4.30
  -7  -1  -3   17.00    4.70
  -7  -1  -3   23.90    5.00
  -7  -1  -3   22.40    7.00
   7  -1   3   30.40    7.60
  -7   1  -3   28.90    7.00
   7   1   3   20.40    4.30
  -7   1  -3   17.90    5.40
  -7   1  -3   27.60    6.50
   7   1   3   18.90    7.10
  -8  -1  -3    2.70    7.70
  -8  -1  -3    3.00    5.40
   8  -1   3   16.10    7.70
  -8  -1  -3   -7.40    4.00
   8  -1   3    5.40    6.30
  -8   1  -3   -1.40    6.70
  -8   1  -3   -6.80    6.40
   8   1   3    4.00    4.70
   8   1   3   20.20    9.30
  -8   1  -3   -6.50    4.80
  -9  -2   3   42.40    7.70
   9  -2  -3   36.80    7.80
  -9  -2   3   46.00   11.10
  -9  -2   3   49.30    8.90
  -9   2   3   50.69    9.80
  -9   2   3   48.70    8.20
   9   2  -3   51.59    8.30
  -8  -2   3   76.99    9.80
  -8  -2   3   77.29    8.50
   8  -2  -3  100.39    8.80
  -8  -2   3   80.49    8.30
   8   2  -3   92.39    9.40
  -8   2   3   88.69   10.60
  -8   2   3   85.19    8.30
  -8   2   3   81.19    8.80
  -7  -2   3   17.60    5.40
  -7  -2   3   21.90    4.90
   7  -2  -3   18.40    5.00
  -7  -2   3    9.90    6.40
  -7   2   3   25.00    4.50
  -7   2   3   23.50    6.50
  -7   2   3   11.60    4.60
   6  -2  -3   22.40    5.10
  -6  -2   3   18.20    4.20
   6  -2  -3   16.80    3.90
  -6  -2   3   24.60    6.00
  -6   2   3   20.30    3.40
  -6   2   3   17.40    4.50
  -6   2   3   17.50    5.20
   6   2  -3   20.10    4.80
   5  -2  -3  176.28    9.20
   5  -2  -3  163.88    7.40
  -5  -2   3  160.18    9.20
  -5  -2   3  165.18    8.10
  -5   2   3  162.18    9.20
   5   2  -3  170.68    8.60
  -5   2   3  167.58    6.80
  -5   2   3  159.48    8.60
   4  -2  -3   81.59    5.50
  -4  -2   3   88.99    5.20
  -4   2   3   91.19    6.20
   4   2  -3   79.49    6.00
  -4   2   3   83.49    5.70
  -4   2   3   83.99    3.90
  -3  -2   3  101.69    7.00
   3  -2  -3  100.99    5.50
  -3  -2   3  110.19    5.80
  -3   2   3   99.69    3.60
   3   2  -3  109.29    6.00
  -3   2   3  106.39    6.00
  -3   2   3  105.49    6.00
  -2  -2   3    4.50    2.80
   2  -2  -3    4.10    2.20
  -2  -2   3    8.50    2.10
  -2   2   3    9.50    2.60
   2   2  -3   10.70    2.60
  -2   2   3   10.00    2.50
  -1  -2   3  211.78    8.70
   1  -2  -3  210.68    6.20
   1  -2  -3  201.68    7.80
   1  -2  -3  210.98    6.30
  -1   2   3  219.28    8.10
   1   2  -3  212.08    8.50
   1   2  -3  226.38    9.10
  -1   2   3  213.88    7.70
   0  -2   3    9.40    2.20
   0  -2   3    5.90    2.30
   0  -2  -3    7.60    1.50
   0  -2  -3    2.40    1.60
   0   2   3    9.30    1.80
   0   2  -3    6.00    2.30
   0   2   3   10.20    1.80
   0   2  -3    7.80    2.40
   1  -2   3  732.53   23.00
   1  -2   3  741.73   23.40
  -1  -2  -3  754.62   21.80
  -1  -2  -3  751.02   22.50
  -1   2  -3  787.92   23.60
   1   2   3  780.22   21.60
   1   2   3  753.12   22.70
  -1   2  -3  773.12   23.40
  -2  -2  -3  160.28    7.30
  -2  -2  -3  156.98    5.60
   2  -2   3  154.98    7.50
   2  -2   3  168.78    7.40
  -2   2  -3  152.88    7.30
  -2   2  -3  165.68    7.90
  -2   2  -3  166.88    8.00
   2   2   3  165.98    7.70
  -3  -2  -3  134.59    5.20
   3  -2   3  135.09    7.50
  -3  -2  -3  139.69    7.10
   3  -2   3  139.89    7.10
  -3   2  -3  141.79    7.90
  -3   2  -3  141.59    7.00
   3   2   3  126.19    7.80
  -3   2  -3  122.99    7.50
   4  -2   3   25.80    4.30
  -4  -2  -3   25.70    2.80
   4  -2   3   25.70    4.30
  -4  -2  -3   29.90    4.90
  -4  -2  -3   20.40    3.00
   4   2   3   26.80    5.40
  -4   2  -3   23.10    4.40
  -4   2  -3   22.60    4.70
  -4   2  -3   30.80    4.30
   5  -2   3  248.58   12.00
  -5  -2  -3  258.97   10.30
  -5  -2  -3  265.07    9.80
   5  -2   3  253.97   12.20
  -5  -2  -3  289.67   13.30
  -5   2  -3  252.37   12.30
  -5   2  -3  279.67   12.40
  -5   2  -3  284.67   13.00
   5   2   3  253.37   13.70
  -6  -2  -3   25.10    6.60
  -6  -2  -3   20.50    4.10
   6  -2   3   25.60    5.40
   6  -2   3   29.60    7.00
  -6  -2  -3   18.70    3.80
   6   2   3   22.30    6.50
   6   2   3   28.50    4.00
  -6   2  -3   26.10    6.10
  -6   2  -3   22.10    6.90
  -6   2  -3   25.50    5.60
  -7  -2  -3   -0.70    5.30
  -7  -2  -3    4.20    4.00
   7  -2   3    7.20    6.70
   7  -2   3   -5.80    5.20
  -7  -2  -3    5.20    4.20
  -7   2  -3    2.50    4.80
  -7   2  -3   -9.80    6.00
   7   2   3    0.20    3.90
  -7   2  -3    2.20    6.60
  -8  -2  -3   10.90    9.00
   8  -2   3    7.30    7.40
   8  -2   3    4.50    7.90
  -8  -2  -3    6.20    4.80
  -8  -2  -3   14.50    5.70
  -8   2  -3   14.80    6.50
  -8   2  -3    7.50    8.80
   8   2   3   26.40    5.70
  -8   2  -3   -7.50    8.20
  -8  -3   3   -2.40    4.70
  -8  -3   3  -11.60    6.10
  -8  -3   3   -3.30    8.90
   8  -3  -3    1.10    6.00
  -8   3   3    5.80    6.10
  -8   3   3    3.90    8.30
  -7  -3   3   13.50    7.40
   7  -3  -3   12.30    6.40
  -7  -3   3   14.00    5.30
  -7   3   3   11.00    3.90
  -7   3   3    1.90    5.10
  -7   3   3   -2.90    5.10
  -6  -3   3    1.60    4.20
  -6  -3   3   -2.30    6.20
   6  -3  -3    5.90    3.30
   6  -3  -3    3.50    5.20
  -6   3   3    8.00    2.60
  -6   3   3    1.50    4.00
  -6   3   3    1.30    5.70
   5  -3  -3    7.80    2.60
  -5  -3   3    2.50    3.60
  -5   3   3    7.90    4.10
  -5   3   3    5.60    1.90
   4  -3  -3    7.10    4.00
  -4  -3   3    4.20    3.50
  -4  -3   3    6.90    3.40
   4  -3  -3    7.40    1.70
  -4   3   3    5.50    3.70
  -4   3   3    8.90    4.30
  -4   3   3    5.10    1.50
  -3  -3   3   46.70    5.20
   3  -3  -3   52.39    5.70
  -3  -3   3   45.30    5.90
   3  -3  -3   41.00    1.80
   3   3  -3   49.40    5.00
  -3   3   3   50.19    5.70
  -3   3   3   55.59    5.80
   2  -3  -3   35.70    1.60
  -2  -3   3   32.10    3.90
   2  -3  -3   38.00    4.60
  -2  -3   3   41.70    5.20
   2  -3  -3   31.30    1.50
  -2   3   3   35.00    4.50
  -2   3   3   40.70    4.80
   2   3  -3   33.30    4.60
   1  -3  -3    1.10    1.20
  -1  -3   3   -0.50    2.90
  -1  -3   3    1.10    2.60
   1  -3  -3   -2.40    2.20
   1  -3  -3    1.40    1.20
   1   3  -3   -3.30    2.40
  -1   3   3    1.50    2.50
  -1   3   3   -1.50    2.10
   0  -3   3   24.50    4.50
   0  -3  -3   36.80    3.20
   0  -3  -3   27.60    3.60
   0  -3   3   36.40    4.40
   0   3  -3   29.20    4.20
   0   3  -3   36.30    4.30
   0   3   3   26.50    3.40
   1  -3   3  240.78   10.90
  -1  -3  -3  250.47    9.60
  -1  -3  -3  248.98    9.60
   1  -3   3  244.28   10.30
  -1   3  -3  234.98   10.80
   1   3   3  267.47    9.50
  -1   3  -3  270.77   10.80
   2  -3   3   58.39    6.50
  -2  -3  -3   58.89    4.20
  -2  -3  -3   56.69    4.60
  -2  -3  -3   61.39    5.30
   2  -3   3   65.39    5.70
   2   3   3   62.09    4.40
  -2   3  -3   60.09    5.50
  -2   3  -3   55.59    5.30
  -2   3  -3   54.99    5.50
  -3  -3  -3   53.19    5.90
   3  -3   3   45.70    5.50
   3  -3   3   34.50    4.70
  -3  -3  -3   44.30    3.70
  -3  -3  -3   41.40    4.40
  -3   3  -3   36.20    4.80
  -3   3  -3   45.90    6.30
  -3   3  -3   33.70    5.00
   4  -3   3   55.99    6.40
  -4  -3  -3   55.69    7.00
  -4  -3  -3   60.49    4.60
  -4   3  -3   67.19    8.20
  -4   3  -3   50.99    6.10
  -4   3  -3   51.19    7.20
   5  -3   3  503.65   19.30
  -5  -3  -3  459.55   16.80
  -5  -3  -3  538.25   20.70
  -5  -3  -3  524.35   16.80
   5  -3   3  528.05   20.20
  -5   3  -3  542.95   21.30
  -5   3  -3  476.15   20.10
  -5   3  -3  532.05   19.40
  -6  -3  -3   19.80    4.20
   6  -3   3   19.60    6.20
   6  -3   3   18.80    6.50
  -6  -3  -3   17.80    6.40
  -6  -3  -3   17.80    4.30
  -6   3  -3   22.30    6.40
  -6   3  -3   15.80    5.80
  -6   3  -3   19.30    6.60
   7  -3   3    5.10    7.40
   7  -3   3  -14.10    6.60
  -7  -3  -3    3.60    4.00
  -7  -3  -3    1.90    8.30
  -7  -3  -3    3.90    4.70
  -7   3  -3   -9.60    8.10
  -7   3  -3   -5.00    6.00
  -7   3  -3   12.40    6.90
   7  -4  -3   30.40    9.70
  -7  -4   3   35.70   10.20
  -7  -4   3   20.70    7.40
  -7  -4   3   26.90    9.40
  -7   4   3   11.00    8.00
  -7   4   3   28.30    9.90
  -6  -4   3   18.80    7.40
  -6  -4   3   25.00    9.00
   6  -4  -3   26.40    7.90
  -6  -4   3   10.90    5.70
  -6   4   3   28.30    6.70
  -6   4   3   24.70    3.20
  -6   4   3    4.80    8.30
   5  -4  -3    9.80    4.60
  -5  -4   3   14.40    7.30
  -5  -4   3    3.90    7.20
  -5  -4   3   19.10    5.40
  -5   4   3   10.20    2.10
  -5   4   3   20.10    7.20
  -5   4   3    9.60    5.40
  -4  -4   3   32.10    7.30
   4  -4  -3   14.50    5.90
  -4  -4   3   10.00    5.50
   4   4  -3   27.00    5.50
  -4   4   3   15.00    4.90
  -4   4   3   26.50    6.60
   3  -4  -3  225.68   13.30
  -3  -4   3  237.08   13.00
  -3  -4   3  234.28   11.50
   3   4  -3  226.78   11.30
  -3   4   3  206.18   11.10
  -3   4   3  202.48   11.20
   2  -4  -3   23.30    5.00
   2  -4  -3   18.50    2.30
  -2  -4   3   26.20    5.70
  -2  -4   3   19.50    5.60
   2  -4  -3   21.20    2.40
   2   4  -3   17.40    4.50
  -2   4   3   23.70    5.20
  -2   4   3   20.20    4.90
  -1  -4   3  191.88   10.70
  -1  -4   3  206.48   11.30
   1  -4  -3  182.38    7.10
   1  -4  -3  177.48    9.70
  -1   4   3  172.68    9.30
   1   4  -3  167.68    9.80
  -1   4   3  168.68    9.70
   0  -4  -3   32.70    3.80
   0  -4   3   30.20    6.20
   0  -4  -3   31.10    3.90
   0  -4  -3   33.60    5.30
   0  -4   3   31.10    5.30
   0   4   3   31.70    4.70
   0   4  -3   21.00    4.90
  -1  -4  -3   93.69    7.10
  -1  -4  -3   93.09    6.50
  -1  -4  -3   96.49    7.00
   1  -4   3   93.09    7.10
   1   4   3   82.39    6.40
  -1   4  -3  107.19    7.90
  -1   4  -3   79.09    7.50
   2  -4   3    2.70    5.20
  -2  -4  -3   12.10    4.00
  -2  -4  -3    6.60    3.20
  -2  -4  -3    9.00    4.00
   2  -4   3    2.90    4.50
  -2   4  -3    6.40    4.50
   2   4   3   10.40    3.50
  -2   4  -3    8.30    4.70
   3  -4   3   10.80    4.50
  -3  -4  -3   17.50    5.10
  -3  -4  -3   15.50    4.40
   3  -4   3   16.70    4.90
  -3  -4  -3    8.00    3.30
  -3   4  -3   14.10    6.10
  -3   4  -3    5.70    5.00
  -3   4  -3   13.70    5.40
  -4  -4  -3    7.80    5.40
   4  -4   3    2.90    4.80
  -4  -4  -3    8.10    3.40
   4  -4   3    3.10    5.80
  -4  -4  -3   -1.40    4.30
  -4   4  -3   -8.50    6.10
  -4   4  -3    0.90    4.60
  -4   4  -3    5.40    4.90
   5  -4   3   14.10    6.10
  -5  -4  -3    5.70    5.10
  -5  -4  -3    9.70    7.40
  -5  -4  -3    5.40    3.90
   5  -4   3    3.20    6.70
  -5   4  -3    9.40    6.20
  -5   4  -3    0.30    4.70
  -5   4  -3   15.00    8.70
   6  -4   3    7.90    7.50
  -6  -4  -3   -6.50    7.90
   6  -4   3    8.20    8.10
  -6  -4  -3    5.20    4.90
  -6  -4  -3    3.00    4.30
  -6   4  -3   -7.60    9.40
  -6   4  -3   15.80    7.60
  -5  -5   3   33.90    8.50
  -5  -5   3   21.10    7.70
  -5  -5   3   30.70    9.70
   5  -5  -3   41.20    9.50
  -5  -5   3   27.90   10.60
  -5   5   3   17.30    7.00
  -5   5   3   10.40    7.60
  -4  -5   3    2.10    7.80
  -4  -5   3    9.70    8.10
  -4  -5   3   11.00    7.10
   4  -5  -3  -12.00    6.30
  -4  -5   3  -13.20    5.80
  -4   5   3    2.00    5.30
   4   5  -3   -3.10    5.20
  -4   5   3   -6.00    8.30
  -3  -5   3   11.90    6.30
  -3  -5   3   10.00    7.00
  -3  -5   3   15.50    7.50
   3  -5  -3    5.70    6.30
  -3   5   3    1.10    5.00
  -3   5   3  -11.10    6.80
   3   5  -3   15.20    5.40
   2  -5  -3   40.70    3.50
  -2  -5   3   40.50    8.40
   2  -5  -3   41.90    7.70
  -2  -5   3   56.89    8.20
   2  -5  -3   37.90    3.40
   2   5  -3   53.29    7.80
  -2   5   3   46.00    6.90
  -1  -5   3  155.08   12.70
   1  -5  -3  135.19    6.80
   1  -5  -3  141.49   11.50
  -1  -5   3  138.89   16.10
   1   5  -3  145.49   10.20
  -1   5   3  134.19    9.40
   0  -5  -3    6.00    3.70
   0  -5  -3    3.40    3.90
   0  -5   3    7.40    5.10
   0  -5   3    9.40    5.30
   0   5   3    2.40    4.40
   0   5  -3    9.50    5.10
  -1  -5  -3    8.90    4.50
   1  -5   3    6.30    5.30
  -1  -5  -3    7.90    5.30
   1  -5   3    2.80    5.30
  -1  -5  -3    3.50    5.50
   1   5   3    9.90    4.60
  -1   5  -3    7.90    5.20
  -2  -5  -3    5.20    5.20
  -2  -5  -3   16.60    6.70
  -2  -5  -3   24.40    5.50
   2  -5   3   -5.70    5.60
   2  -5   3    2.60    5.40
  -2  -5  -3    9.80    6.00
   2   5   3   17.80    4.70
  -2   5  -3   11.90    6.40
  -2   5  -3    0.70    5.10
  -3  -5  -3    7.00    5.80
   3  -5   3   12.20    7.90
  -3  -5  -3   12.20    7.20
  -3  -5  -3   14.80    6.20
   3  -5   3   14.30    6.00
  -3  -5  -3    9.30    4.90
  -3   5  -3    3.00    5.80
  -3   5  -3   12.50    6.80
  -4  -5  -3   -2.00    7.10
  -4  -5  -3   -4.70    4.60
   4  -5   3    5.60    8.90
  -4  -5  -3   -2.70    6.40
  -4   5  -3    5.20    9.10
  -4   5  -3   -3.40    6.20
  -9   0   4    4.30    5.20
  -9   0   4    2.70    7.10
   9   0  -4    8.30    6.20
  -9   0   4   -2.70    6.80
  -8   0   4   18.70    5.90
  -8   0   4   13.20    5.10
   8   0  -4   16.80    5.60
  -8   0   4    8.10    5.60
  -7   0   4  518.45   19.00
   7   0  -4  516.95   19.00
  -7   0   4  508.25   19.20
  -7   0   4  521.55   19.30
   6   0  -4    0.10    2.30
  -6   0   4    2.00    3.00
  -6   0   4   -1.80    3.20
  -6   0   4    1.40    2.80
  -5   0   4   17.50    3.00
   5   0  -4    9.60    3.10
  -5   0   4   13.50    3.10
  -5   0   4   13.70    3.20
  -4   0   4   83.99    5.20
   4   0  -4   84.19    4.80
  -4   0   4   87.09    5.30
  -4   0   4   83.69    5.00
  -3   0   4  509.65   15.90
   3   0  -4  513.45   15.80
  -2   0   4    8.40    1.90
  -2   0   4    7.90    1.70
   2   0  -4    8.90    1.50
   1   0  -4   81.29    3.90
  -1   0   4   83.49    3.50
  -1   0   4   82.09    3.90
   1   0  -4   79.39    3.50
   0   0  -4  151.48    4.80
   0   0   4  135.89    5.40
   0   0   4  131.69    4.60
   0   0  -4  137.59    5.60
   1   0   4  694.43   20.60
  -1   0  -4  685.63   20.70
  -1   0  -4  725.63   19.60
   1   0   4  668.03   19.40
  -2   0  -4   99.69    4.10
  -2   0  -4   92.09    4.90
   2   0   4   94.29    3.90
   2   0   4   85.39    4.90
  -2   0  -4  102.39    4.40
   3   0   4   83.39    5.80
  -3   0  -4   82.19    4.30
  -3   0  -4   87.89    4.80
  -3   0  -4   90.69    5.70
   3   0   4   83.89    4.10
  -4   0  -4   33.60    3.40
   4   0   4   34.00    4.40
   4   0   4   32.90    3.40
  -4   0  -4   35.90    4.00
  -4   0  -4   36.40    4.80
  -5   0  -4    9.20    3.00
   5   0   4   10.80    4.70
   5   0   4   12.30    2.90
  -5   0  -4    8.80    3.00
  -5   0  -4    8.40    4.30
   6   0   4  157.78   11.00
  -6   0  -4  141.19    8.30
  -6   0  -4  139.19    8.30
  -6   0  -4  150.58   10.30
   6   0   4  151.88    7.80
   7   0   4   31.00    5.40
  -7   0  -4   41.40    6.20
  -7   0  -4   38.10    7.50
  -7   0  -4   34.40    5.90
   7   0   4   36.60    8.30
   8   0   4   15.10    9.40
  -8   0  -4   -0.30    5.10
  -8   0  -4   22.90    8.90
   9  -1  -4    4.50    6.90
  -9  -1   4   21.70    7.00
  -9  -1   4   -2.10    4.70
  -9  -1   4    9.40    7.90
  -9   1   4    3.40    6.80
  -9   1   4    5.50    8.00
  -9   1   4    3.00    4.80
   9   1  -4    8.80    6.40
  -8  -1   4   18.00    5.00
  -8  -1   4   22.60    7.00
  -8  -1   4   18.30    5.80
   8  -1  -4   15.50    5.90
  -8   1   4   11.70    4.60
  -8   1   4   14.00    5.30
   8   1  -4   15.30    5.60
  -8   1   4   11.60    5.20
   7  -1  -4  208.48   11.30
  -7  -1   4  200.98   10.70
  -7  -1   4  208.28   12.30
  -7  -1   4  219.28   11.00
  -7   1   4  199.68   11.70
  -7   1   4  203.28   10.80
  -7   1   4  219.18   10.20
   7   1  -4  208.28   11.20
  -6  -1   4   18.90    4.00
  -6  -1   4   13.70    4.60
  -6  -1   4   13.80    4.00
   6  -1  -4   24.00    4.60
  -6   1   4   18.90    4.60
   6   1  -4   16.10    4.00
  -6   1   4   16.60    3.70
  -6   1   4   17.70    3.90
   5  -1  -4   39.80    4.20
  -5  -1   4   37.30    4.50
  -5  -1   4   43.00    5.40
  -5   1   4   39.60    4.60
  -5   1   4   35.10    4.60
   5   1  -4   41.00    4.60
  -5   1   4   42.30    3.80
   4  -1  -4  215.68    8.90
  -4  -1   4  197.18    8.20
   4   1  -4  208.38    8.70
  -4   1   4  211.88    8.50
  -4   1   4  207.28    8.70
  -4   1   4  201.58    7.60
  -3  -1   4  753.92   22.80
   3  -1  -4  759.72   22.80
  -3  -1   4  760.82   23.90
  -3   1   4  785.92   23.00
  -3   1   4  747.53   21.70
   3   1  -4  765.82   23.10
  -3   1   4  768.12   22.50
   2  -1  -4  466.15   14.30
  -2  -1   4  446.06   14.50
  -2  -1   4  456.55   15.40
   2   1  -4  466.85   14.80
  -2   1   4  478.55   14.40
  -2   1   4  448.46   13.30
   2   1  -4  480.05   14.80
  -2   1   4  485.85   14.10
  -1  -1   4 2525.25   69.99
  -1  -1   4 2585.04   70.59
   1  -1  -4 2564.24   69.09
  -1   1   4 2717.43   68.79
  -1   1   4 2407.56   69.09
   1   1  -4 2544.85   70.69
   0  -1  -4  235.38    7.80
   0  -1   4  238.38    8.90
   0  -1  -4  224.98    7.00
   0   1  -4  237.78    8.90
   0   1   4  225.68    7.80
   0   1   4  253.97    6.70
   0   1   4  248.08    7.10
   0   1  -4  245.78    8.50
   1  -1   4   38.40    3.70
   1  -1   4   24.30    2.90
  -1  -1  -4   22.40    2.60
  -1   1  -4   21.00    3.00
   1   1   4   26.40    2.70
  -1   1  -4   25.10    2.90
   2  -1   4  171.58    7.30
   2  -1   4  179.08    7.70
  -2  -1  -4  191.68    5.90
  -2  -1  -4  186.78    5.30
  -2  -1  -4  180.58    7.70
   2   1   4  186.38    7.90
  -2   1  -4  177.78    7.50
  -2   1  -4  179.08    8.00
  -2   1  -4  182.38    7.60
  -3  -1  -4  311.97   10.00
   3  -1   4  308.87   11.10
  -3  -1  -4  334.87   12.10
   3  -1   4  302.67   12.00
  -3  -1  -4  302.37    9.40
  -3   1  -4  311.07   11.80
   3   1   4  303.47   12.20
  -3   1  -4  307.47   11.50
   3   1   4  319.97    9.40
  -3   1  -4  308.37   11.30
  -4  -1  -4   36.80    5.00
   4  -1   4   36.90    4.10
   4  -1   4   35.60    4.40
  -4  -1  -4   37.40    3.70
  -4  -1  -4   27.80    2.80
   4   1   4   33.40    5.20
  -4   1  -4   33.40    4.80
   4   1   4   35.50    2.90
  -4   1  -4   35.60    4.50
  -4   1  -4   37.20    4.40
  -5  -1  -4   14.90    3.50
   5  -1   4   21.70    5.30
  -5  -1  -4   20.00    3.00
  -5  -1  -4   20.70    4.40
   5  -1   4   15.30    3.90
   5   1   4   20.00    2.90
  -5   1  -4   20.30    4.40
   5   1   4   26.50    6.00
  -5   1  -4   25.20    4.90
  -5   1  -4   18.30    4.20
   6  -1   4   -4.70    4.60
  -6  -1  -4   -0.30    3.10
  -6  -1  -4   -2.10    5.00
  -6  -1  -4   -3.40    2.80
   6  -1   4    0.50    3.70
  -6   1  -4    5.70    4.70
   6   1   4   -1.60    5.60
  -6   1  -4    1.00    4.20
   6   1   4   -2.30    2.60
  -6   1  -4   -3.50    3.40
  -7  -1  -4   14.20    6.60
  -7  -1  -4   10.30    4.10
   7  -1   4    0.60    6.70
  -7  -1  -4    6.70    4.10
   7   1   4   10.60    5.90
  -7   1  -4    7.40    6.50
   7   1   4    7.80    3.90
  -7   1  -4    1.00    4.30
  -7   1  -4   -1.50    8.60
  -8  -1  -4    5.90    5.70
  -8  -1  -4    7.80    5.00
  -8  -1  -4   14.80    9.20
   8  -1   4   17.60    9.20
   8  -1   4  -17.90    5.90
  -8   1  -4    3.00    7.00
  -8   1  -4   -6.90    4.90
  -8   1  -4  -10.70    8.00
   8   1   4    2.60    9.60
   8   1   4    2.90    4.90
   9  -2  -4    2.50    8.40
  -9  -2   4   14.40    5.50
  -9  -2   4   13.20    7.30
  -9  -2   4   25.20   10.10
   9   2  -4   33.30    7.70
  -9   2   4   16.00    7.90
  -9   2   4   12.40    6.90
  -8  -2   4    9.40    5.70
  -8  -2   4    8.30    7.20
   8  -2  -4    4.00    4.80
  -8  -2   4   10.40    5.00
   8   2  -4    9.90    6.20
  -8   2   4   23.50    7.20
  -8   2   4   10.40    5.40
  -8   2   4   16.30    5.10
  -7  -2   4   -0.90    4.50
  -7  -2   4   -5.10    5.70
   7  -2  -4    5.50    4.10
  -7   2   4   -4.20    3.50
  -7   2   4    3.70    3.20
   7   2  -4    3.70    4.50
  -7   2   4    2.80    5.50
   6  -2  -4    9.10    4.00
  -6  -2   4    8.10    3.70
  -6  -2   4    7.00    4.20
  -6   2   4    6.50    2.60
  -6   2   4    4.50    4.30
   6   2  -4    8.50    4.20
  -6   2   4    4.00    3.50
  -5  -2   4   21.80    3.50
   5  -2  -4   28.80    4.10
  -5  -2   4   28.60    5.60
  -5   2   4   25.40    2.80
   5   2  -4   34.00    4.90
  -5   2   4   21.80    4.20
  -5   2   4   30.80    5.00
  -4  -2   4    7.60    2.90
  -4  -2   4    4.00    3.60
   4  -2  -4    9.80    2.70
   4   2  -4    6.90    3.30
  -4   2   4    5.70    2.80
  -4   2   4    6.10    1.30
  -4   2   4    5.90    3.00
   3  -2  -4   36.20    4.20
  -3  -2   4   31.30    4.80
  -3  -2   4   31.80    3.30
  -3   2   4   34.50    3.90
  -3   2   4   32.90    3.80
   3   2  -4   30.40    3.80
   2  -2  -4   20.20    2.90
  -2  -2   4   18.40    3.10
  -2  -2   4   20.40    4.00
  -2   2   4   19.80    3.00
   2   2  -4   20.20    3.40
  -2   2   4   19.20    2.90
   1  -2  -4  144.39    6.10
   1  -2  -4  145.59    4.50
  -1  -2   4  138.79    7.30
   1   2  -4  141.89    6.90
  -1   2   4  149.09    5.90
   1   2  -4  136.59    7.40
  -1   2   4  142.79    6.20
   0  -2   4  895.31   27.10
   0  -2  -4  856.41   25.20
   0  -2  -4  900.01   25.20
   0  -2   4  878.21   27.00
   0   2  -4  876.01   26.90
   0   2  -4  882.11   27.30
   0   2   4  920.11   25.00
   0   2   4  880.11   25.40
   0   2   4  907.51   25.50
  -1  -2  -4  155.28    6.70
  -1  -2  -4  155.08    5.70
   1  -2   4  157.48    7.50
   1  -2   4  158.98    7.60
  -1   2  -4  156.38    7.70
   1   2   4  172.98    7.20
  -1   2  -4  171.68    7.80
   1   2   4  172.58    5.50
  -2  -2  -4  288.37   10.50
   2  -2   4  272.97   10.80
  -2  -2  -4  257.07    8.40
  -2  -2  -4  265.17    8.20
   2  -2   4  274.37   10.80
   2   2   4  271.47   10.80
  -2   2  -4  269.97   11.00
  -2   2  -4  263.17   10.90
  -2   2  -4  270.47   10.90
   3  -2   4  120.19    7.10
   3  -2   4   95.79    6.80
  -3  -2  -4  119.79    7.20
  -3  -2  -4  125.99    5.00
  -3   2  -4  115.19    7.30
  -3   2  -4  117.49    7.40
  -3   2  -4  116.89    6.90
   3   2   4  113.59    7.40
  -4  -2  -4  175.98    6.50
   4  -2   4  187.98    9.50
  -4  -2  -4  179.68    7.20
  -4  -2  -4  175.08    9.60
   4  -2   4  181.58    9.50
  -4   2  -4  174.98    9.70
  -4   2  -4  179.18   10.00
   4   2   4  171.38   10.30
  -4   2  -4  185.38    9.40
  -5  -2  -4  138.39    7.30
   5  -2   4  159.88    9.90
  -5  -2  -4  114.89   13.20
  -5  -2  -4  156.28    6.60
   5  -2   4  153.38    9.40
  -5   2  -4  162.28    9.60
  -5   2  -4  155.68    9.40
  -5   2  -4  155.98    9.80
  -6  -2  -4   44.50    6.80
   6  -2   4   49.50    7.40
  -6  -2  -4   40.70    5.10
  -6  -2  -4   56.39    5.80
   6  -2   4   44.60    6.70
  -6   2  -4   51.89    7.40
   6   2   4   53.19    8.90
   6   2   4   43.90    5.20
  -6   2  -4   52.99    7.50
  -6   2  -4   32.90    6.30
  -7  -2  -4    8.90    5.70
  -7  -2  -4   19.50    4.40
  -7  -2  -4   12.70    4.50
   7  -2   4   16.60    6.70
   7  -2   4   19.60    7.70
   7   2   4   14.70    4.30
  -7   2  -4   -7.70    7.20
  -7   2  -4    8.50    7.00
  -7   2  -4   13.80    5.70
   7   2   4   21.80    7.00
  -8  -3   4    2.30    6.80
  -8  -3   4   32.40    9.70
   8  -3  -4    3.30    7.30
  -8   3   4    7.20    6.00
  -8   3   4   -6.20    4.80
  -8   3   4   29.90    7.80
   7  -3  -4   19.30    6.70
  -7  -3   4   26.80    6.00
  -7  -3   4   17.80    8.40
  -7   3   4   21.70    6.10
  -7   3   4   19.50    3.70
  -7   3   4   19.30    5.90
   6  -3  -4   24.80    6.20
  -6  -3   4   23.90    5.10
  -6  -3   4   28.60    7.50
  -6   3   4   28.60    6.80
  -6   3   4   23.90    2.90
  -6   3   4   19.70    5.30
  -5  -3   4   38.50    5.50
  -5  -3   4   32.00    6.30
  -5   3   4   36.20    2.70
  -5   3   4   30.50    5.50
  -4  -3   4    6.40    3.50
  -4  -3   4   -6.50    4.20
   4  -3  -4    5.60    3.10
  -4   3   4   -4.00    2.70
  -4   3   4    2.00    3.40
   3  -3  -4   19.90    4.10
  -3  -3   4   18.70    4.10
  -3  -3   4   21.90    5.10
  -3   3   4   19.70    4.00
   3   3  -4   16.10    3.70
  -3   3   4   14.30    3.60
   2  -3  -4   42.10    4.80
  -2  -3   4   48.90    6.00
  -2  -3   4   45.60    5.30
   2   3  -4   44.00    5.00
  -2   3   4   45.20    4.70
  -2   3   4   47.60    4.90
   1  -3  -4   71.09    5.20
   1  -3  -4   73.79    3.20
  -1  -3   4   61.99    6.20
  -1  -3   4   74.29    6.10
   1  -3  -4   72.99    3.30
   1   3  -4   70.49    5.80
  -1   3   4   81.39    5.30
  -1   3   4   73.09    5.30
   1   3  -4   73.09    6.40
   0  -3   4   42.90    5.00
   0  -3  -4   41.60    3.30
   0  -3  -4   33.80    4.00
   0  -3   4   42.30    5.40
   0   3  -4   35.60    4.90
   0   3   4   41.00    3.90
   0   3  -4   46.60    5.10
   1  -3   4  118.19    7.10
  -1  -3  -4  116.39    6.10
  -1  -3  -4  121.49    6.00
   1  -3   4  111.09    8.00
  -1   3  -4  115.89    7.40
  -1   3  -4  104.89    6.80
   1   3   4  110.09    7.40
  -2  -3  -4    9.40    2.10
  -2  -3  -4    8.40    3.00
   2  -3   4   12.60    3.80
   2  -3   4    2.70    3.40
  -2  -3  -4   10.30    2.60
  -2   3  -4    7.70    3.50
  -2   3  -4    6.20    3.70
  -3  -3  -4   32.20    5.00
  -3  -3  -4   24.10    3.00
   3  -3   4   22.50    4.80
  -3  -3  -4   23.20    3.20
   3  -3   4   22.00    5.30
  -3   3  -4   13.40    4.80
  -3   3  -4   24.20    4.80
  -3   3  -4   24.70    4.90
  -4  -3  -4  210.68   11.40
   4  -3   4  208.68   12.00
   4  -3   4  212.98   10.90
  -4  -3  -4  222.48    8.00
  -4   3  -4  213.68   11.30
  -4   3  -4  212.28   11.80
  -4   3  -4  183.88   13.10
  -5  -3  -4   97.19    9.70
  -5  -3  -4  108.29    6.70
  -5  -3  -4   95.69    5.90
   5  -3   4  114.39   10.10
   5  -3   4  118.09   10.80
  -5   3  -4  103.79    9.00
  -5   3  -4  118.49    9.80
  -5   3  -4  122.69   11.30
  -6  -3  -4   16.80    3.60
   6  -3   4   15.00    6.30
  -6  -3  -4   16.70    7.60
   6  -3   4    9.00    6.40
  -6  -3  -4   21.00    4.30
  -6   3  -4   17.00    6.10
  -6   3  -4   20.40    8.00
  -6   3  -4   23.90    6.50
  -7  -3  -4    1.40    4.30
  -7  -3  -4   12.60    9.40
   7  -3   4   12.80    7.10
   7  -3   4   -6.20    7.30
  -7  -3  -4   -1.00    4.30
  -7   3  -4    5.20    8.80
  -7   3  -4   -8.90    5.80
  -7   3  -4   16.50    8.00
   7  -4  -4   13.70    8.80
  -7  -4   4   21.40   10.20
  -7  -4   4   -0.80    6.80
  -7  -4   4    3.00   10.70
  -7   4   4    4.00    6.10
  -7   4   4    1.20    6.70
  -6  -4   4    5.90    8.40
   6  -4  -4    0.60    6.70
  -6  -4   4    4.50    6.00
  -6  -4   4   15.60    8.70
  -6   4   4   15.90    8.60
  -6   4   4    5.90    5.60
  -5  -4   4   26.80    8.70
  -5  -4   4   42.00    8.90
   5  -4  -4   29.30    7.10
  -5  -4   4   34.40    6.50
  -5   4   4   32.20    8.10
  -5   4   4   30.20    6.70
  -4  -4   4   15.30    6.60
  -4  -4   4   18.80    5.20
   4  -4  -4   18.60    5.30
  -4   4   4   14.70    5.40
  -4   4   4   24.10    5.20
   4   4  -4   12.30    4.60
  -3  -4   4   53.89    8.90
   3  -4  -4   43.00    6.60
  -3  -4   4   53.39    5.80
  -3   4   4   46.70    6.70
   3   4  -4   41.20    6.10
  -3   4   4   41.50    6.10
  -2  -4   4  117.69    9.30
   2  -4  -4  115.39    8.20
  -2   4   4  114.89    8.70
  -2   4   4  107.69    7.90
   2   4  -4  100.39    7.90
   1  -4  -4  273.37   12.20
  -1  -4   4  278.77   13.00
   1  -4  -4  281.17    9.10
   1  -4  -4  254.07    9.10
  -1   4   4  283.67   11.90
   1   4  -4  284.27   13.00
  -1   4   4  271.57   12.20
   0  -4  -4   14.30    4.00
   0  -4  -4   15.40    3.40
   0  -4  -4   22.50    3.20
   0  -4   4   18.30    5.10
   0  -4   4   16.80    6.80
   0   4   4   19.50    4.10
   0   4  -4   16.10    5.30
   0   4  -4   21.80    4.40
  -1  -4  -4   23.50    4.00
   1  -4   4   23.60    5.00
  -1  -4  -4   18.40    4.00
   1  -4   4   30.50    6.30
  -1   4  -4   20.30    5.30
   1   4   4   20.70    4.00
  -1   4  -4   19.00    4.80
  -2  -4  -4   12.40    4.00
   2  -4   4   10.40    4.80
  -2  -4  -4   12.40    4.40
  -2  -4  -4    6.30    3.30
   2  -4   4   23.50    5.40
   2   4   4   16.20    3.80
  -2   4  -4    3.60    4.20
  -2   4  -4   12.40    5.00
  -3  -4  -4    5.40    3.00
   3  -4   4    6.70    4.70
  -3  -4  -4   -2.10    4.40
   3  -4   4    5.90    5.60
  -3  -4  -4    1.40    3.80
  -3   4  -4    0.30    5.20
  -3   4  -4   -4.10    4.00
   4  -4   4   13.40    5.30
  -4  -4  -4    8.50    4.30
  -4  -4  -4   15.30    6.60
  -4  -4  -4    6.90    3.30
   4  -4   4    7.00    5.20
  -4   4  -4   11.00    5.70
  -4   4  -4   15.50    6.40
  -4   4  -4   23.60    6.70
  -5  -4  -4    8.80    7.50
   5  -4   4    8.80    6.00
  -5  -4  -4    0.60    3.70
  -5  -4  -4    5.60    4.60
   5  -4   4   11.40    7.40
  -5   4  -4   18.40    8.70
  -5   4  -4    0.50    5.80
  -5   4  -4   15.70    6.90
  -6  -4  -4   -3.70    8.40
  -6  -4  -4    6.40    4.70
  -6  -4  -4   10.10    5.40
  -6  -4  -4    8.10    4.50
   6  -4   4    5.30    7.70
   6  -4   4    4.90    9.10
  -6   4  -4   13.00    6.50
  -6   4  -4   25.30    8.80
  -6   4  -4    1.50    9.10
  -5  -5   4   32.00   10.50
   5  -5  -4   19.40    9.10
  -5  -5   4   44.70    8.40
  -5  -5   4   38.20   10.10
  -5   5   4   19.30    7.30
  -5   5   4   24.20   10.30
  -4  -5   4   15.40    8.00
   4  -5  -4   12.80    7.50
  -4  -5   4    6.30    6.80
  -4  -5   4   12.90    8.00
   4   5  -4   11.60    5.80
  -4   5   4   14.80    6.80
  -4   5   4   22.40    6.70
  -3  -5   4   19.80    8.10
  -3  -5   4   26.70    7.40
   3  -5  -4   35.60    7.70
  -3  -5   4   37.50    8.60
  -3   5   4   29.80    8.00
   3   5  -4   25.00    6.30
  -3   5   4   36.70    7.10
   2  -5  -4   15.50    6.00
  -2  -5   4   25.30    7.20
  -2  -5   4   29.60    7.20
  -2  -5   4   10.40    5.60
  -2   5   4   11.70    5.40
  -2   5   4   31.50    6.90
   2   5  -4    8.80    5.30
   1  -5  -4    5.80    5.40
   1  -5  -4    1.80    2.40
  -1  -5   4    2.20    6.40
  -1  -5   4    9.00    5.80
   1  -5  -4    0.60    2.60
  -1   5   4    4.60    4.60
   1   5  -4    0.80    4.30
   0  -5   4   14.70    7.00
   0  -5  -4   19.10    4.40
   0  -5   4   31.60    8.40
   0  -5  -4   16.20    3.80
   0  -5  -4   11.50    5.60
   0   5   4   20.10    5.30
   0   5  -4   15.30    5.70
  -1  -5  -4    5.80    4.60
  -1  -5  -4   18.10    5.70
   1  -5   4    1.40    7.30
  -1  -5  -4   17.30    5.60
  -1   5  -4   10.20    5.50
   1   5   4    8.30    4.90
  -2  -5  -4    4.60    5.30
  -2  -5  -4   11.30    6.40
   2  -5   4   17.70    8.10
  -2  -5  -4   11.50    5.60
  -2  -5  -4    9.90    5.20
   2   5   4   10.30    4.70
  -2   5  -4   -1.40    5.10
  -3  -5  -4   17.60    6.30
   3  -5   4    7.00    6.70
   3  -5   4   15.30    8.40
  -3  -5  -4   16.70    6.40
  -3  -5  -4   11.80    4.90
  -3   5  -4    7.50    5.70
  -3   5  -4   16.50    7.80
  -4  -5  -4   14.50    5.20
   4  -5   4   11.90    7.60
   4  -5   4    4.80    9.20
  -4  -5  -4    2.70    7.50
  -4  -5  -4    6.20    6.10
  -4   5  -4    8.80    6.20
  -4   5  -4   -0.40    8.70
   9   0  -5   18.90    6.90
  -9   0   5   12.90    5.80
  -9   0   5    6.00    7.70
  -9   0   5   27.40    8.00
  -8   0   5  240.38   20.10
  -8   0   5  292.57   14.30
   8   0  -5  274.17   13.60
  -8   0   5  252.17   13.10
  -7   0   5  173.98   10.10
  -7   0   5  170.18    9.70
  -6   0   5   84.89    6.40
  -6   0   5   77.99    6.50
  -6   0   5   77.99    6.60
   6   0  -5   91.39    6.80
  -5   0   5   32.80    3.80
  -5   0   5   40.30    4.50
  -5   0   5   33.80    4.50
   5   0  -5   37.20    4.40
   4   0  -5   44.50    3.70
  -4   0   5   50.79    4.30
  -4   0   5   54.39    4.00
  -3   0   5   -0.50    1.80
  -3   0   5    3.90    1.50
   3   0  -5    5.10    2.00
   2   0  -5   34.30    3.20
  -2   0   5   33.90    3.00
   2   0  -5   42.70    2.70
  -2   0   5   33.30    2.50
   1   0  -5  139.79    5.40
  -1   0   5  139.79    5.90
   1   0  -5  145.29    6.00
  -1   0   5  147.99    5.30
   0   0   5    9.80    1.30
   0   0  -5   14.10    1.60
   0   0  -5    8.50    2.00
  -1   0  -5    1.70    1.40
   1   0   5    3.20    2.20
  -1   0  -5   12.20    2.50
   1   0   5    3.60    1.30
  -2   0  -5   34.30    2.60
   2   0   5   34.00    2.50
  -2   0  -5   40.70    3.20
   2   0   5   35.30    3.50
   3   0   5   21.60    2.40
  -3   0  -5   18.60    2.80
  -3   0  -5   19.30    2.40
   3   0   5   21.70    3.80
  -3   0  -5   22.80    3.80
   4   0   5    6.90    2.10
  -4   0  -5    9.40    2.90
  -4   0  -5    8.40    2.40
   4   0   5   12.90    4.20
  -4   0  -5    9.90    3.10
   5   0   5   -3.10    2.40
  -5   0  -5    0.40    2.70
  -5   0  -5   -1.00    2.80
  -5   0  -5   -3.60    4.00
   5   0   5    2.80    4.70
  -6   0  -5   26.10    6.50
  -6   0  -5   24.00    4.80
  -6   0  -5   21.70    4.40
   6   0   5   20.00    6.50
   6   0   5   22.90    4.20
   7   0   5    5.60    4.10
  -7   0  -5   -9.30    6.30
   7   0   5   -0.30    7.00
  -7   0  -5    4.60    4.70
  -7   0  -5   -1.90    4.00
  -8   0  -5   -3.70    5.10
   8   0   5   -1.70    9.60
  -8   0  -5   -7.50    7.70
  -8   0  -5   -4.10    7.10
  -9  -1   5   22.20    8.50
   9  -1  -5    1.50    7.30
  -9  -1   5    2.60    5.30
  -9  -1   5   14.00    6.80
  -9   1   5    2.20    6.40
  -9   1   5    1.50    4.90
  -9   1   5   -0.10    7.40
   9   1  -5    7.20    6.40
   8  -1  -5    6.00    4.40
  -8  -1   5   12.70    4.90
  -8  -1   5    9.10    5.90
  -8  -1   5   35.60    7.80
   8   1  -5    8.70    5.60
  -8   1   5    3.60    4.70
  -8   1   5    8.50    6.30
  -8   1   5    6.30    4.50
  -7  -1   5   46.10    7.30
   7  -1  -5   35.10    5.70
  -7  -1   5   21.90    5.10
  -7   1   5   35.00    5.50
   7   1  -5   33.00    6.80
  -7   1   5   29.70    5.40
  -7   1   5   38.40    6.20
  -6  -1   5   61.39    7.20
  -6  -1   5   68.29    5.90
  -6  -1   5   72.09    6.60
   6  -1  -5   84.79    7.00
  -6   1   5   67.59    6.60
  -6   1   5   77.09    6.40
  -6   1   5   64.49    5.40
   6   1  -5   56.39    6.40
  -5  -1   5   89.99    6.10
   5  -1  -5   91.89    6.40
   5   1  -5   85.19    6.30
  -5   1   5   85.19    5.70
  -5   1   5   84.49    6.00
  -5   1   5   84.49    5.00
   4  -1  -5  387.16   13.70
  -4  -1   5  394.26   14.90
  -4  -1   5  408.26   14.00
  -4   1   5  406.96   14.10
   4   1  -5  411.96   14.20
  -4   1   5  414.66   13.10
  -4   1   5  401.86   13.80
  -3  -1   5  259.17   11.00
  -3  -1   5  260.87   10.00
   3  -1  -5  280.17   10.00
   3   1  -5  268.37   10.30
  -3   1   5  270.07    9.90
  -3   1   5  281.37    9.60
  -3   1   5  284.17    9.10
   2  -1  -5   79.79    4.20
   2  -1  -5   83.49    3.70
  -2  -1   5   83.79    4.40
  -2  -1   5   75.49    5.10
   2   1  -5   83.99    5.40
   2   1  -5   86.59    4.70
   2   1  -5   77.39    4.80
  -2   1   5   84.09    4.00
  -2   1   5   88.49    4.20
  -2   1   5   78.59    3.50
   1  -1  -5  245.28    8.20
  -1  -1   5  246.08    8.80
  -1  -1   5  237.38    9.50
   1  -1  -5  264.07    8.10
  -1   1   5  256.27    8.10
  -1   1   5  245.48    7.60
   1   1  -5  247.88    9.60
  -1   1   5  248.68    8.00
   1   1  -5  262.27    9.10
   0  -1  -5 1220.28   35.10
   0  -1  -5 1299.67   36.50
   0  -1   5 1354.96   37.70
   0   1   5 1248.88   35.20
   0   1   5 1274.47   36.40
   0   1  -5 1329.17   37.70
   0   1  -5 1380.26   37.00
   1  -1   5  217.98    8.50
   1  -1   5  228.88    9.30
  -1  -1  -5  230.08    8.40
  -1   1  -5  217.18    9.10
   1   1   5  209.88    8.40
  -1   1  -5  231.48    8.50
   2  -1   5  701.03   22.60
  -2  -1  -5  752.72   20.00
  -2  -1  -5  743.73   22.50
   2  -1   5  734.83   21.90
  -2   1  -5  695.63   22.60
  -2   1  -5  719.13   21.90
  -2   1  -5  708.83   22.00
   2   1   5  676.53   22.30
  -3  -1  -5   17.20    3.60
   3  -1   5   18.90    3.00
  -3  -1  -5   18.40    1.70
  -3  -1  -5   18.70    2.30
   3  -1   5   23.50    4.10
  -3   1  -5   16.90    3.40
  -3   1  -5   16.30    3.90
  -3   1  -5   20.60    3.20
   3   1   5   18.00    3.80
   3   1   5   17.40    1.50
   4  -1   5   73.59    5.40
  -4  -1  -5   71.29    3.80
  -4  -1  -5   71.29    6.60
  -4  -1  -5   74.09    4.50
   4  -1   5   74.19    6.50
  -4   1  -5   62.19    5.90
   4   1   5   69.69    3.60
   4   1   5   71.79    7.00
  -4   1  -5   66.19    5.50
  -4   1  -5   85.09    7.20
  -5  -1  -5   13.10    3.30
  -5  -1  -5   17.10    2.80
  -5  -1  -5    9.70    5.30
   5  -1   5   16.80    5.30
   5  -1   5   23.40    4.30
   5   1   5   11.10    2.40
  -5   1  -5   20.20    5.60
  -5   1  -5   20.50    4.60
  -5   1  -5   16.50    4.10
   6  -1   5   41.10    5.70
   6  -1   5   40.80    7.40
  -6  -1  -5   39.50    4.50
  -6  -1  -5   31.40    4.70
  -6  -1  -5   53.79    8.20
   6   1   5   39.30    7.70
   6   1   5   44.70    4.70
  -6   1  -5   28.60    6.70
  -6   1  -5   38.30    5.70
  -6   1  -5   38.20    6.40
  -7  -1  -5    9.90    4.60
   7  -1   5   -1.40    6.90
  -7  -1  -5   19.10    4.50
  -7  -1  -5   14.10    7.70
   7   1   5    9.20    3.90
   7   1   5   10.20    6.20
  -7   1  -5    4.20    4.50
  -7   1  -5   -3.70    7.10
   8  -1   5    1.50    9.80
  -8  -1  -5    4.30    5.00
  -8  -1  -5   -1.00    9.10
  -8  -1  -5    7.70    5.90
   8  -1   5   -4.00    6.90
   8   1   5   -2.80    9.30
  -8   1  -5   -2.10    5.10
  -8   1  -5   -2.60    7.80
   8   1   5   13.10    5.00
  -8   1  -5  -14.30    7.90
  -9  -2   5   10.60    7.30
   9  -2  -5    5.10    8.40
  -9  -2   5    4.80    5.40
  -9  -2   5    5.50    9.30
   9   2  -5   13.90    7.50
  -9   2   5   12.90    7.30
  -9   2   5   10.30    6.10
  -8  -2   5    4.20    5.70
  -8  -2   5    6.00    4.40
  -8  -2   5    8.40    7.90
   8  -2  -5    7.30    5.10
  -8   2   5   -3.80    4.10
  -8   2   5   -4.70    4.60
  -8   2   5   13.70    6.00
   8   2  -5   12.10    6.20
   7  -2  -5    2.60    5.20
  -7  -2   5    4.20    4.80
  -7  -2   5   11.90    6.40
  -7   2   5    5.50    5.60
   7   2  -5    2.90    4.60
  -7   2   5    1.40    3.90
  -7   2   5    5.70    3.30
  -6  -2   5   63.49    8.80
  -6  -2   5   56.49    6.50
  -6   2   5   62.49    7.30
   6   2  -5   61.89    7.00
  -6   2   5   65.09    4.50
  -6   2   5   45.10    5.90
  -5  -2   5  155.28    8.50
  -5  -2   5  149.29   10.30
   5  -2  -5  174.58    8.60
   5   2  -5  170.48    9.30
  -5   2   5  162.68    8.60
  -5   2   5  163.58    6.20
  -5   2   5  167.68    8.70
  -4  -2   5   35.50    3.90
  -4  -2   5   38.20    5.80
   4  -2  -5   34.70    4.50
  -4   2   5   38.00    4.30
  -4   2   5   31.90    2.40
  -4   2   5   35.70    4.60
   4   2  -5   35.80    4.30
  -4   2   5   33.00    2.00
  -3  -2   5  135.69    7.90
   3  -2  -5  142.99    7.00
  -3  -2   5  141.39    6.90
  -3   2   5  141.49    7.10
   3   2  -5  142.29    7.40
  -3   2   5  150.38    6.80
  -2  -2   5  738.93   23.70
   2  -2  -5  750.22   22.90
  -2  -2   5  765.22   24.60
  -2   2   5  778.72   22.60
   2   2  -5  774.82   25.10
  -2   2   5  782.02   23.20
   2   2  -5  756.92   23.80
  -1  -2   5 1153.38   35.60
   1  -2  -5 1155.48   32.70
   1  -2  -5 1193.68   33.80
  -1   2   5 1220.28   33.50
  -1   2   5 1213.18   34.10
  -1   2   5 1185.48   32.90
   1   2  -5 1192.78   35.30
   1   2  -5 1261.27   36.50
   0  -2  -5  351.36   11.20
   0  -2   5  327.07   12.60
   0  -2   5  349.67   13.20
   0  -2  -5  349.77   10.80
   0   2  -5  354.96   13.20
   0   2   5  359.06   11.40
   0   2   5  358.56   10.40
   0   2  -5  340.77   12.70
   0   2   5  346.37   10.90
  -1  -2  -5   61.19    2.70
   1  -2   5   72.59    5.60
   1  -2   5   63.49    5.40
  -1  -2  -5   64.19    4.40
  -1   2  -5   56.69    5.10
  -1   2  -5   56.09    5.10
   1   2   5   62.89    4.40
  -2  -2  -5   44.50    1.80
  -2  -2  -5   46.30    2.40
  -2  -2  -5   42.20    1.90
   2  -2   5   42.70    5.10
   2  -2   5   46.00    5.30
  -2  -2  -5   49.80    4.60
   2   2   5   38.50    4.60
  -2   2  -5   46.60    5.30
  -2   2  -5   43.80    4.80
   3  -2   5  122.79    7.10
   3  -2   5  119.79    7.40
  -3  -2  -5  112.89    4.90
  -3  -2  -5  126.69    4.00
  -3  -2  -5  113.99    4.10
  -3  -2  -5  133.99    7.60
  -3   2  -5  115.09    7.60
  -3   2  -5  133.49    7.90
  -3   2  -5  114.59    7.50
   3   2   5  127.59    8.00
   4  -2   5  510.95   18.50
  -4  -2  -5  507.75   14.90
  -4  -2  -5  516.55   19.00
  -4  -2  -5  500.15   15.70
   4  -2   5  524.85   19.10
  -4   2  -5  506.85   19.10
  -4   2  -5  515.65   19.00
  -4   2  -5  542.95   19.20
   4   2   5  504.15   19.70
   5  -2   5   16.90    4.80
  -5  -2  -5    9.90    3.00
  -5  -2  -5   15.10    5.50
  -5  -2  -5    8.80    2.20
  -5   2  -5    3.80    4.20
  -5   2  -5    5.20    5.00
   5   2   5    7.90    6.10
  -6  -2  -5    4.20    3.90
  -6  -2  -5    5.00    2.80
  -6  -2  -5    6.10    5.90
   6  -2   5    6.10    6.30
   6  -2   5    3.20    5.00
  -6   2  -5    7.20    5.70
  -6   2  -5    3.10    5.70
  -6   2  -5    1.50    4.90
   6   2   5   11.80    7.10
   7  -2   5    4.30    7.60
  -7  -2  -5   -4.70    6.10
  -7  -2  -5    1.20    3.80
  -7  -2  -5    3.30    4.20
   7  -2   5    2.40    6.00
  -7   2  -5   -9.00    7.80
   7   2   5    5.40    8.30
  -7   2  -5   10.80    7.70
  -7   2  -5    1.10    5.60
  -8  -3   5    0.40    7.20
  -8  -3   5   35.40   10.70
   8  -3  -5    1.60    7.10
  -8   3   5    6.00    6.10
  -8   3   5   -9.20    4.40
  -8   3   5    8.60    8.30
  -7  -3   5    4.20    5.40
  -7  -3   5    2.60    8.00
   7  -3  -5    4.80    4.90
  -7  -3   5    7.40    8.00
  -7   3   5    7.00    5.60
  -7   3   5    2.00    2.80
  -7   3   5    4.30    4.80
   6  -3  -5   73.69    7.50
  -6  -3   5   72.49    9.90
  -6  -3   5   71.69    7.90
  -6  -3   5   87.59   11.00
  -6   3   5   78.39    8.80
  -6   3   5   79.89    7.90
  -6   3   5   71.19    3.80
  -5  -3   5   32.60    6.10
  -5  -3   5   29.30    7.20
  -5   3   5   25.40    5.30
  -4  -3   5   -0.40    4.60
  -4  -3   5   -1.70    2.50
   4  -3  -5    4.30    3.10
  -4   3   5    2.70    3.10
  -4   3   5    1.90    3.00
   3  -3  -5   39.20    4.90
  -3  -3   5   36.00    5.90
  -3  -3   5   37.00    5.10
   3   3  -5   31.40    4.80
  -3   3   5   41.20    5.20
  -3   3   5   35.70    4.60
  -2  -3   5  196.58   10.50
  -2  -3   5  195.08    9.40
   2  -3  -5  195.38    8.90
   2   3  -5  199.68    9.70
  -2   3   5  203.78    8.90
  -2   3   5  190.38    9.00
  -1  -3   5   16.30    4.00
   1  -3  -5    8.60    2.90
   1  -3  -5   11.20    1.40
  -1  -3   5   11.60    3.40
   1  -3  -5   12.10    1.70
   1   3  -5   10.10    3.50
  -1   3   5   12.70    3.10
  -1   3   5    9.60    2.70
   1   3  -5   12.90    4.10
   0  -3  -5   52.19    4.30
   0  -3  -5   52.49    3.60
   0  -3   5   53.89    6.30
   0  -3   5   45.60    5.50
   0   3  -5   52.69    6.10
   0   3  -5   46.00    5.40
   1  -3   5   79.79    6.40
  -1  -3  -5   77.39    5.20
   1  -3   5   86.79    6.70
  -1  -3  -5   81.39    4.70
  -1   3  -5   77.89    6.50
   1   3   5   81.59    4.40
  -1   3  -5   81.69    6.90
  -2  -3  -5   17.20    3.80
  -2  -3  -5   13.00    2.40
   2  -3   5    7.40    4.50
  -2  -3  -5    8.30    1.80
   2  -3   5    7.60    4.70
  -2   3  -5   10.10    4.00
  -2   3  -5    8.30    4.10
   3  -3   5    8.20    4.40
  -3  -3  -5    8.40    2.40
   3  -3   5    2.40    4.30
  -3  -3  -5    5.80    1.70
  -3  -3  -5    6.70    4.10
  -3   3  -5    2.50    4.80
  -3   3  -5    5.80    4.40
  -3   3  -5   -0.30    4.20
  -4  -3  -5   58.69    3.90
   4  -3   5   82.99    8.20
  -4  -3  -5   74.09    7.70
  -4  -3  -5   66.29    4.70
  -4  -3  -5   61.09    4.90
   4  -3   5   74.99    7.30
  -4   3  -5   68.99    7.80
  -4   3  -5   87.39    9.20
  -4   3  -5   61.39    7.70
  -5  -3  -5   15.20    6.60
  -5  -3  -5    9.80    3.40
   5  -3   5   12.80    6.00
  -5  -3  -5   12.90    2.60
   5  -3   5   18.00    6.00
  -5   3  -5   17.20    7.20
  -5   3  -5    9.90    5.70
  -5   3  -5   20.70    5.80
  -6  -3  -5   -9.30    7.40
   6  -3   5   11.50    6.80
  -6  -3  -5    3.00    2.80
   6  -3   5   -3.20    6.80
  -6  -3  -5    0.10    3.60
  -6   3  -5    5.70    5.90
  -6   3  -5   12.00    7.10
  -6   3  -5    1.00    7.90
  -7  -4   5   35.10   11.10
   7  -4  -5   15.40    8.50
  -7  -4   5   36.70   12.00
  -7  -4   5   16.80    7.70
  -7   4   5    6.80    8.70
  -7   4   5   27.60    7.30
  -6  -4   5   -1.20    8.60
  -6  -4   5    1.50    5.30
  -6  -4   5    9.30    8.50
   6  -4  -5   -2.20    6.10
  -6   4   5    4.50    5.50
  -6   4   5    0.00    7.90
   5  -4  -5   17.70    6.50
  -5  -4   5   13.20    5.50
  -5  -4   5   16.80    7.50
  -5   4   5   26.90    6.40
  -5   4   5   22.60    7.60
  -4  -4   5   25.10    5.80
  -4  -4   5   18.50    7.10
   4  -4  -5   20.80    6.10
  -4   4   5   17.10    6.30
   4   4  -5   25.00    5.70
  -4   4   5   26.30    5.80
  -3  -4   5   11.60    5.60
   3  -4  -5    7.20    4.70
  -3  -4   5    2.10    4.30
  -3   4   5    2.70    3.80
  -3   4   5    3.30    4.80
   3   4  -5   -0.90    3.90
  -2  -4   5  500.95   19.00
   2  -4  -5  481.55   17.60
  -2  -4   5  471.05   19.40
  -2  -4   5  475.95   19.30
   2   4  -5  439.76   18.20
  -2   4   5  452.75   17.20
  -2   4   5  472.55   18.00
  -1  -4   5  113.29    9.00
   1  -4  -5   97.99    4.50
   1  -4  -5  100.29    4.20
  -1  -4   5  115.49    9.80
   1  -4  -5   94.89    7.70
  -1   4   5  104.89    7.90
  -1   4   5   86.59    6.90
   1   4  -5   89.19    8.10
   0  -4  -5   46.30    4.20
   0  -4  -5   42.70    4.90
   0  -4   5   42.90    7.20
   0  -4  -5   49.99    5.40
   0  -4   5   42.80    6.70
   0   4  -5   52.39    7.00
   0   4   5   46.60    5.10
   0   4  -5   47.30    7.30
   1  -4   5   23.30    5.30
   1  -4   5   18.10    4.90
  -1  -4  -5   13.20    3.90
  -1  -4  -5   16.50    3.90
  -1   4  -5   15.30    5.50
  -1   4  -5   19.00    5.30
   1   4   5   17.50    3.70
  -2  -4  -5   35.20    5.70
  -2  -4  -5   36.20    4.60
   2  -4   5   39.90    7.50
   2  -4   5   24.80    6.20
  -2  -4  -5   29.50    3.90
  -2   4  -5   23.30    5.80
  -2   4  -5   19.20    6.20
   3  -4   5   36.20    6.30
  -3  -4  -5   21.40    4.20
  -3  -4  -5   18.30    5.50
  -3  -4  -5   22.10    3.40
  -3   4  -5   26.40    6.70
  -3   4  -5   15.50    5.60
  -4  -4  -5   57.09    8.20
  -4  -4  -5   51.19    4.90
   4  -4   5   53.69    7.90
  -4  -4  -5   65.79    6.20
   4  -4   5   71.99    9.40
  -4   4  -5   68.09    8.80
  -4   4  -5   52.89    8.20
  -5  -4  -5    8.40    3.40
  -5  -4  -5   11.30    7.80
  -5  -4  -5    5.90    4.20
  -5  -4  -5   10.30    3.90
   5  -4   5   11.20    7.20
   5  -4   5   19.70    7.90
  -5   4  -5    8.10    6.50
  -5   4  -5   21.40    8.00
  -5   4  -5   16.10    8.80
  -5  -5   5   25.40   11.00
  -5  -5   5    3.30   10.00
  -5  -5   5   21.60    7.70
   5  -5  -5   15.30    8.20
  -5   5   5   -1.80    9.30
  -5   5   5    7.90    6.70
   4  -5  -5   27.60    7.20
  -4  -5   5   25.40    7.10
  -4  -5   5   24.90    9.00
  -4  -5   5   19.40    8.10
  -4   5   5   23.10    6.80
   4   5  -5   19.30    6.40
  -4   5   5   13.40    9.10
  -3  -5   5   27.30    8.40
  -3  -5   5   12.20    5.70
  -3  -5   5   19.30    7.70
   3  -5  -5   29.70    7.50
  -3   5   5   15.10    6.20
  -3   5   5   23.30    7.90
   3   5  -5   14.30    5.50
  -2  -5   5   57.89    8.80
  -2  -5   5   19.90    7.80
  -2  -5   5   32.00    8.00
   2  -5  -5   27.10    7.00
  -2   5   5   32.80    7.50
   2   5  -5   19.60    6.20
  -2   5   5   23.30    6.10
   1  -5  -5   24.50    2.80
   1  -5  -5   31.40    3.30
  -1  -5   5   33.80    7.60
  -1  -5   5   24.40    8.40
   1  -5  -5   24.10    7.40
   1   5  -5   22.30    6.20
  -1   5   5   14.30    5.20
   0  -5  -5   15.10    3.70
   0  -5   5   28.50    7.40
   0  -5  -5   21.10    6.20
   0  -5  -5   19.50    4.40
   0  -5   5   18.60    6.50
   0   5   5   25.90    5.50
   0   5  -5    9.80    5.80
  -1  -5  -5    6.00    4.40
   1  -5   5   20.00    6.30
  -1  -5  -5    4.40    5.30
   1  -5   5    1.30    5.80
  -1  -5  -5    9.10    5.40
  -1   5  -5   20.60    7.70
  -1   5  -5   -5.10    5.00
   1   5   5    6.90    4.80
  -2  -5  -5   19.40    5.10
  -2  -5  -5   11.20    5.80
  -2  -5  -5   26.30    5.70
   2  -5   5   -3.30    5.90
  -2   5  -5   14.80    5.80
  -2   5  -5   21.90    8.60
   3  -5   5   -0.60    7.10
  -3  -5  -5    2.00    5.30
   3  -5   5   10.90    7.30
  -3  -5  -5    0.00    4.20
  -3  -5  -5   -2.70    6.50
  -3   5  -5    7.30    8.80
   9   0  -6   -2.20    4.70
  -9   0   6  -10.60    6.50
  -9   0   6    1.60    7.00
  -9   0   6    5.00    5.30
   8   0  -6   88.69    9.30
  -8   0   6   92.89   10.00
  -8   0   6  103.59    8.70
  -7   0   6  373.26   15.60
  -7   0   6  406.66   16.70
  -7   0   6  405.06   16.30
   7   0  -6  409.96   16.20
   6   0  -6   14.50    4.10
  -6   0   6   16.40    3.90
  -6   0   6   18.10    3.70
  -6   0   6   17.60    4.00
  -5   0   6    1.20    2.40
  -5   0   6    1.00    2.90
   5   0  -6   -3.20    1.80
  -5   0   6   -1.10    2.80
  -4   0   6  261.57   10.80
   4   0  -6  285.57   10.60
  -4   0   6  276.67   10.40
   3   0  -6  312.87   10.70
  -3   0   6  286.47   10.30
  -3   0   6  293.17   10.90
   2   0  -6  351.86   12.30
  -2   0   6  342.97   12.00
   2   0  -6  358.76   11.70
  -2   0   6  366.56   11.60
   1   0  -6   -2.00    1.50
  -1   0   6    1.30    1.30
  -1   0   6   -2.70    1.60
   1   0  -6    0.40    1.50
   0   0  -6  151.38    5.40
   0   0   6  149.88    6.70
   0   0   6  138.19    5.20
   0   0  -6  145.29    6.70
   1   0   6    3.80    1.40
  -1   0  -6    2.20    1.50
   1   0   6    3.20    2.40
  -1   0  -6    1.70    2.20
  -2   0  -6   -0.90    1.70
  -2   0  -6    6.10    2.90
   2   0   6   -1.00    1.20
   2   0   6    0.50    2.60
  -3   0  -6   20.30    4.00
  -3   0  -6   15.50    2.30
   3   0   6   18.10    3.90
   3   0   6   21.70    2.60
  -3   0  -6   21.10    2.90
   4   0   6    5.20    3.90
  -4   0  -6    6.00    2.30
  -4   0  -6    6.60    2.80
  -4   0  -6   10.40    3.50
   4   0   6   10.90    2.30
   5   0   6    5.70    2.70
  -5   0  -6   -7.40    2.80
   5   0   6   -5.80    4.10
  -5   0  -6    0.20    2.90
  -5   0  -6    5.00    4.60
  -6   0  -6   28.10    6.70
  -6   0  -6   20.40    4.60
   6   0   6   22.00    4.20
  -6   0  -6   20.30    4.70
   6   0   6   23.10    7.40
  -7   0  -6    0.60    7.60
  -7   0  -6    0.90    4.50
   7   0   6    9.10    7.90
  -7   0  -6    3.80    5.30
   7   0   6    6.20    4.30
  -9  -1   6   47.80   10.50
  -9  -1   6   46.50    8.40
   9  -1  -6   39.50    8.70
  -9  -1   6   24.80    6.70
  -9   1   6   26.90    7.50
   9   1  -6   39.90    8.30
  -9   1   6   39.20    9.20
  -9   1   6   24.60    6.50
  -8  -1   6   74.39    8.40
  -8  -1   6   65.39    7.70
  -8  -1   6   68.39    9.30
   8  -1  -6   75.79    8.60
  -8   1   6   71.49    7.70
   8   1  -6   57.59    7.20
  -8   1   6   49.40    7.00
  -8   1   6   68.89    8.90
   7  -1  -6   24.30    4.90
  -7  -1   6   21.00    5.10
  -7  -1   6   30.40    7.20
  -7  -1   6   24.40    5.80
  -7   1   6   32.00    6.00
   7   1  -6   21.80    5.50
  -7   1   6   28.00    4.60
  -7   1   6   22.10    5.00
  -6  -1   6   22.90    5.60
   6  -1  -6   37.70    5.50
  -6  -1   6   31.10    5.10
   6   1  -6   29.50    5.30
  -6   1   6   31.50    4.90
  -6   1   6   29.80    4.60
  -6   1   6   34.20    4.40
   5  -1  -6   75.29    6.20
  -5  -1   6   69.49    7.10
  -5  -1   6   63.89    5.80
  -5   1   6   76.89    5.80
  -5   1   6   79.79    4.90
   5   1  -6   67.69    5.80
  -5   1   6   64.89    5.20
  -5   1   6   63.29    5.00
  -4  -1   6  193.68    8.60
  -4  -1   6  209.18   10.00
   4  -1  -6  203.78    8.70
   4   1  -6  194.18    8.90
  -4   1   6  193.28    8.30
  -4   1   6  203.18    8.00
  -4   1   6  188.38    8.30
  -3  -1   6   73.59    4.90
  -3  -1   6   65.49    5.50
   3  -1  -6   69.29    4.60
  -3   1   6   77.79    4.60
   3   1  -6   74.29    5.10
  -3   1   6   67.99    3.90
  -3   1   6   74.39    4.30
  -2  -1   6  625.34   19.70
   2  -1  -6  624.74   19.10
  -2  -1   6  641.14   20.80
   2  -1  -6  628.74   18.90
  -2   1   6  661.33   18.80
   2   1  -6  677.43   20.00
  -2   1   6  632.94   18.70
  -2   1   6  642.44   19.20
   2   1  -6  648.14   21.00
  -1  -1   6   17.00    2.60
   1  -1  -6   17.40    1.90
   1  -1  -6   13.70    2.10
  -1  -1   6   15.60    3.20
  -1   1   6   17.60    1.90
  -1   1   6   21.80    2.10
  -1   1   6   19.90    2.30
   1   1  -6   16.90    2.80
   1   1  -6   10.20    2.90
   0  -1  -6  663.43   19.80
   0  -1   6  665.33   20.90
   0  -1  -6  614.84   18.20
   0   1  -6  674.43   21.20
   0   1   6  650.23   19.70
   0   1  -6  670.23   20.10
   0   1   6  661.03   18.20
   1  -1   6   95.29    5.60
   1  -1   6  102.19    6.00
  -1  -1  -6  117.39    5.80
  -1   1  -6  106.59    5.70
  -1   1  -6  103.09    5.90
   1   1   6  106.39    5.60
  -2  -1  -6  365.26   10.30
   2  -1   6  356.36   12.40
  -2  -1  -6  351.46   13.00
  -2   1  -6  349.77   13.30
   2   1   6  345.07   13.20
  -2   1  -6  353.96   12.60
   3  -1   6    2.60    2.40
   3  -1   6    4.90    3.70
  -3  -1  -6    4.70    3.60
  -3  -1  -6    0.70    1.80
  -3   1  -6    8.80    3.30
   3   1   6    3.70    0.70
   3   1   6    5.10    3.50
  -3   1  -6    3.20    2.80
  -3   1  -6    4.50    2.60
  -4  -1  -6  158.58    9.40
  -4  -1  -6  150.88    5.60
  -4  -1  -6  152.88    6.80
   4  -1   6  151.08    7.80
   4  -1   6  154.18    9.50
   4   1   6  141.19    5.30
  -4   1  -6  145.29    8.80
  -4   1  -6  141.09    8.10
  -4   1  -6  142.39    8.20
   4   1   6  139.19    8.80
  -5  -1  -6   24.10    3.90
  -5  -1  -6   18.90    2.80
   5  -1   6   17.10    5.00
  -5  -1  -6   25.10    6.10
   5  -1   6   24.10    4.40
  -5   1  -6   24.60    5.20
  -5   1  -6   19.80    4.80
  -5   1  -6   17.30    5.10
   5   1   6   18.00    2.50
   5   1   6   15.50    6.00
  -6  -1  -6   36.10    4.40
   6  -1   6   34.20    7.70
  -6  -1  -6   42.10    8.10
  -6  -1  -6   34.40    5.10
   6  -1   6   49.60    6.30
  -6   1  -6   46.70    6.90
   6   1   6   47.90    8.60
  -6   1  -6   42.60    6.40
   6   1   6   43.10    4.70
  -6   1  -6   36.70    8.20
  -7  -1  -6    0.70    4.40
   7  -1   6    4.60    6.00
  -7  -1  -6    0.50    4.60
   7  -1   6    8.60    6.70
  -7  -1  -6    9.20    7.50
  -7   1  -6  -20.80    7.70
  -7   1  -6    3.80    4.90
   7   1   6    5.10    8.60
   7   1   6   11.80    4.00
  -9  -2   6    4.20    6.10
  -9  -2   6    6.50    9.60
  -9  -2   6    5.80    7.30
   9  -2  -6    9.20    8.70
  -9   2   6    7.60    6.50
   9   2  -6   13.00    6.20
  -9   2   6    7.60    5.50
  -8  -2   6   10.80    6.40
  -8  -2   6   16.40    5.20
   8  -2  -6    7.50    5.50
  -8  -2   6   14.60    8.00
   8   2  -6   18.20    6.30
  -8   2   6    6.60    5.40
  -8   2   6   22.60    4.80
  -8   2   6    9.90    5.60
  -7  -2   6   12.80    5.30
  -7  -2   6    7.10    6.50
   7  -2  -6    7.40    5.70
  -7  -2   6    5.90    4.10
  -7   2   6    7.90    3.10
  -7   2   6    2.50    5.40
  -7   2   6    4.90    4.10
   7   2  -6   16.90    5.60
   6  -2  -6   80.69    9.10
  -6  -2   6   75.09    8.50
  -6  -2   6   77.89    9.70
  -6   2   6   88.69    4.80
  -6   2   6   67.39    6.80
   5  -2  -6   23.60    4.70
  -5  -2   6   12.40    3.40
  -5  -2   6   21.50    5.70
  -5   2   6   19.20    2.20
  -5   2   6   17.20    3.90
  -5   2   6   15.50    4.30
   5   2  -6   14.40    4.80
  -5   2   6   19.50    2.80
  -4  -2   6    1.30    3.10
  -4  -2   6   -1.40    3.30
   4  -2  -6   -0.80    2.80
  -4   2   6    2.00    0.80
  -4   2   6   -1.50    1.00
  -4   2   6    0.00    2.40
  -4   2   6    1.70    2.80
  -3  -2   6   37.50    4.50
  -3  -2   6   39.50    5.20
   3  -2  -6   34.30    4.20
  -3   2   6   38.70    4.00
  -3   2   6   43.60    4.20
   3   2  -6   42.70    4.70
  -2  -2   6 1688.63   48.20
   2  -2  -6 1677.23   46.90
  -2  -2   6 1657.73   49.20
   2   2  -6 1717.73   48.40
   2   2  -6 1710.93   49.60
  -2   2   6 1512.15   44.80
  -2   2   6 1688.43   47.20
  -2   2   6 1722.03   46.60
  -1  -2   6  171.08    9.00
   1  -2  -6  186.78    6.90
   1  -2  -6  181.68    6.40
  -1   2   6  187.28    7.00
   1   2  -6  188.78    9.40
   1   2  -6  181.88    8.40
  -1   2   6  179.58    6.50
  -1   2   6  187.38    6.60
   0  -2  -6   41.00    2.60
   0  -2   6   48.00    4.40
   0  -2  -6   40.80    3.30
   0  -2   6   42.90    5.10
   0   2  -6   45.80    5.00
   0   2  -6   50.89    4.70
   0   2   6   47.30    3.70
   0   2   6   48.00    2.10
   0   2   6   47.90    2.80
  -1  -2  -6   34.90    1.50
   1  -2   6   32.10    4.10
  -1  -2  -6   31.40    3.80
  -1  -2  -6   33.40    1.50
   1  -2   6   35.80    4.90
   1   2   6   32.70    4.20
  -1   2  -6   36.60    4.40
  -1   2  -6   40.20    5.00
   2  -2   6  251.17   10.70
   2  -2   6  231.38   10.40
  -2  -2  -6  252.37   10.30
   2   2   6  243.38   10.50
  -2   2  -6  216.48   10.40
  -2   2  -6  241.08   11.00
  -3  -2  -6  208.58    6.80
  -3  -2  -6  205.98   10.20
   3  -2   6  214.08   10.20
   3  -2   6  196.68    9.90
   3   2   6  203.58   10.60
  -3   2  -6  191.88   10.10
  -3   2  -6  215.68   10.50
  -3   2  -6  210.68   10.30
  -4  -2  -6  311.97   11.70
   4  -2   6  334.67   13.70
  -4  -2  -6  301.47   14.10
   4  -2   6  311.37   14.30
  -4   2  -6  308.97   13.90
   4   2   6  330.27   14.90
  -4   2  -6  314.27   14.20
  -4   2  -6  312.17   13.90
  -5  -2  -6    6.40    3.10
  -5  -2  -6    6.60    5.40
  -5  -2  -6   11.20    1.80
   5  -2   6   12.20    5.60
   5  -2   6    6.90    4.80
  -5   2  -6    8.50    5.00
  -5   2  -6    7.50    5.20
   5   2   6   10.90    6.10
  -5   2  -6   12.80    5.40
   6  -2   6   28.90    6.40
  -6  -2  -6    6.90    6.90
  -6  -2  -6   19.10    4.30
  -6  -2  -6   16.50    2.80
   6  -2   6   15.40    7.10
  -6   2  -6   17.10    7.10
  -6   2  -6   10.80    6.30
   6   2   6    6.50    7.60
  -6   2  -6   15.80    5.60
   7  -2   6   12.10    6.80
   7  -2   6   18.70    9.30
  -7  -2  -6   11.00    6.60
  -7  -2  -6    8.30    4.60
  -7  -2  -6   11.30    3.70
  -7   2  -6    2.00    5.70
  -7   2  -6   18.70    8.10
  -7   2  -6   11.30    8.90
   7   2   6   12.80    8.10
   8  -3  -6  -17.10    5.60
  -8  -3   6    1.10    9.10
  -8  -3   6   -3.10    6.40
  -8  -3   6    9.20   11.00
  -8   3   6   -7.50    8.60
  -8   3   6   -8.40    3.70
  -8   3   6    2.50    5.90
  -7  -3   6    1.10    7.80
  -7  -3   6    4.70    5.90
  -7  -3   6    6.30    7.10
   7  -3  -6   -7.20    5.90
  -7   3   6   -5.90    4.40
  -7   3   6   -0.80    2.10
  -7   3   6    1.80    6.40
  -6  -3   6    2.70    3.60
  -6  -3   6    7.00    7.00
   6  -3  -6   -2.00    5.20
  -6   3   6    4.60    1.40
  -6   3   6    1.00    4.70
  -6   3   6   -6.50    5.10
  -5  -3   6   13.30    4.50
  -5  -3   6    7.10    6.50
  -5   3   6    8.20    4.10
  -4  -3   6    9.40    5.20
   4  -3  -6   15.90    4.30
  -4  -3   6    6.70    3.30
  -4   3   6    7.60    3.80
   4   3  -6    6.70    3.50
  -4   3   6    4.40    3.70
   3  -3  -6   17.70    3.90
  -3  -3   6   11.60    3.40
  -3  -3   6   13.90    5.30
   3   3  -6   14.90    3.90
  -3   3   6   14.30    3.80
  -3   3   6    9.30    3.40
   2  -3  -6  128.09    7.10
  -2  -3   6  150.18    8.60
  -2  -3   6  131.99    9.10
  -2   3   6  127.39    7.00
   2   3  -6  131.49    8.00
  -2   3   6  132.39    7.30
   1  -3  -6   37.40    2.60
   1  -3  -6   39.10    4.20
  -1  -3   6   38.00    5.80
  -1  -3   6   38.80    5.60
   1   3  -6   36.80    5.10
   1   3  -6   45.90    6.30
  -1   3   6   36.10    4.10
  -1   3   6   33.20    4.10
   0  -3  -6   58.59    4.00
   0  -3   6   62.39    6.00
   0  -3  -6   60.69    4.20
   0  -3   6   54.49    6.40
   0   3  -6   58.59    5.80
   0   3  -6   56.49    6.80
   0   3   6   57.89    4.00
  -1  -3  -6   66.29    3.90
  -1  -3  -6   63.39    5.00
   1  -3   6   68.09    7.40
   1  -3   6   64.69    6.70
  -1   3  -6   51.79    6.10
  -1   3  -6   73.69    7.00
   2  -3   6   27.70    5.90
   2  -3   6   38.70    5.50
  -2  -3  -6   23.80    2.80
  -2  -3  -6   28.20    4.60
  -2  -3  -6   27.40    2.30
   2   3   6   32.10    5.40
  -2   3  -6   22.20    5.20
  -2   3  -6   26.00    5.30
  -3  -3  -6    1.70    1.90
  -3  -3  -6    3.00    1.20
   3  -3   6    6.60    4.50
  -3  -3  -6    5.40    4.00
  -3  -3  -6    4.40    1.40
   3   3   6    1.80    4.50
  -3   3  -6    7.80    4.40
  -3   3  -6    3.80    4.00
  -4  -3  -6  102.39    3.60
   4  -3   6  105.99    9.60
  -4  -3  -6  112.79    9.20
  -4  -3  -6  106.69    3.80
   4  -3   6  132.99   10.20
  -4   3  -6  101.49    9.00
   4   3   6  112.89   10.60
  -4   3  -6  106.29   10.60
  -4   3  -6  128.39   10.10
   5  -3   6    7.80    6.30
   5  -3   6    1.00    6.10
  -5  -3  -6    0.80    1.60
  -5  -3  -6   10.30    6.00
  -5  -3  -6    5.50    3.20
  -5  -3  -6    2.60    1.20
   5   3   6    0.90    6.70
  -5   3  -6   -2.10    6.40
  -5   3  -6    4.90    5.40
  -5   3  -6    3.60    6.30
   6  -3   6   10.30    7.10
   6  -3   6   -5.20    7.50
  -6  -3  -6    3.30    2.40
  -6  -3  -6   12.50    8.00
  -6  -3  -6    7.70    4.10
  -6   3  -6   13.10    8.50
  -6   3  -6   15.00    8.30
  -6   3  -6    1.90    5.60
   7  -4  -6   21.30    7.70
  -7  -4   6   10.20    8.70
  -7  -4   6    2.70    7.00
  -7  -4   6   18.60   10.60
  -7   4   6    3.00    6.10
  -7   4   6    6.90    9.70
  -6  -4   6   10.30    9.20
  -6  -4   6   -2.70    6.40
  -6  -4   6    3.90    9.00
   6  -4  -6   11.80    7.40
  -6   4   6   -0.40    5.30
  -6   4   6   13.50    6.50
   5  -4  -6   16.30    6.20
  -5  -4   6   13.50    7.30
  -5  -4   6   16.10    5.10
  -5   4   6   10.00    5.60
  -5   4   6    7.30    5.60
  -4  -4   6   28.10    7.70
  -4  -4   6   38.50    6.60
   4  -4  -6   29.70    6.50
  -4   4   6   37.50    7.00
  -4   4   6   28.10    5.90
   4   4  -6   28.10    6.00
  -3  -4   6   51.19    7.90
  -3  -4   6   49.50    7.20
   3  -4  -6   57.29    6.80
  -3   4   6   42.20    5.90
  -3   4   6   53.69    7.00
   3   4  -6   41.60    6.40
  -2  -4   6  164.68   11.60
  -2  -4   6  165.58   11.10
  -2  -4   6  158.38   10.70
   2  -4  -6  171.98    9.80
   2   4  -6  146.59   10.00
  -2   4   6  157.68    9.20
  -2   4   6  155.18    9.60
   1  -4  -6    8.90    1.90
  -1  -4   6   14.20    5.60
   1  -4  -6    8.40    1.70
   1  -4  -6   12.00    4.20
   1   4  -6    2.70    5.60
  -1   4   6   11.00    3.80
   1   4  -6    6.10    4.10
  -1   4   6    7.30    3.70
   0  -4   6   69.69    7.80
   0  -4   6   82.39    8.40
   0  -4  -6   85.69    5.20
   0  -4  -6   88.29    6.70
   0   4   6   79.59    6.00
   0   4  -6   72.69    8.90
   0   4  -6   74.29    7.70
   1  -4   6   23.60    6.70
  -1  -4  -6   26.80    4.30
   1  -4   6   34.00    7.30
  -1  -4  -6   32.80    4.30
   1   4   6   31.20    3.90
  -1   4  -6   38.10    7.30
  -1   4  -6   29.50    5.80
  -2  -4  -6   46.40    5.90
  -2  -4  -6   45.30    4.50
   2  -4   6   39.80    7.20
   2  -4   6   43.00    7.70
  -2  -4  -6   40.50    4.40
  -2   4  -6   26.30    6.30
  -2   4  -6   52.29    9.60
  -3  -4  -6   16.60    5.30
   3  -4   6    7.00    5.80
  -3  -4  -6   16.50    2.60
  -3  -4  -6   13.90    3.20
   3  -4   6   25.10    6.70
  -3   4  -6    6.30    5.10
  -3   4  -6   11.70    7.00
   4  -4   6  117.49   12.50
  -4  -4  -6   99.09    5.10
   4  -4   6  107.19   11.10
  -4  -4  -6   86.79   10.60
  -4  -4  -6   87.39    5.90
  -4  -4  -6  102.09    5.80
  -4   4  -6  115.39   12.20
  -4   4  -6  101.79   10.40
  -5  -4  -6   -0.70    8.30
   5  -4   6    8.00    8.40
  -5  -4  -6    4.00    2.10
  -5  -4  -6   10.50    3.00
  -5  -4  -6    6.90    3.80
   5  -4   6   12.80    7.80
  -5   4  -6   15.90    9.00
  -5  -5   6   10.10    6.10
   5  -5  -6    7.80    9.00
  -5   5   6    5.70    9.50
  -5   5   6    2.80    6.50
  -4  -5   6  120.39   12.60
  -4  -5   6  127.49   15.00
   4  -5  -6  111.69   12.30
  -4  -5   6  138.09   15.10
  -4   5   6  125.39   13.20
  -4   5   6  105.19   10.80
   4   5  -6   87.89   10.70
  -3  -5   6   37.20    8.10
  -3  -5   6   43.30    9.50
  -3  -5   6   54.39    9.60
   3  -5  -6   37.20    7.50
  -3   5   6   39.40    7.10
  -3   5   6   25.20    8.20
   3   5  -6   33.10    7.20
   2  -5  -6   10.70    6.40
  -2  -5   6   14.80    7.20
  -2  -5   6    7.40    7.90
  -2  -5   6   10.30    6.00
   2   5  -6    4.10    5.40
  -2   5   6   -3.60    4.80
  -2   5   6   -0.30    6.20
  -1  -5   6   -3.50    6.50
   1  -5  -6    6.00    6.30
  -1  -5   6    3.40    5.90
   1   5  -6    3.20    4.80
  -1   5   6   10.90    4.90
   0  -5  -6   39.50    5.00
   0  -5   6   42.50    9.40
   0  -5   6   47.30    8.10
   0  -5  -6   37.30    6.50
   0  -5  -6   41.20    5.10
   0   5   6   41.60    6.30
   0   5  -6   24.00    6.60
   1  -5   6    4.50    8.60
  -1  -5  -6    5.60    5.40
  -1  -5  -6   -2.70    4.70
  -1  -5  -6   -3.20    4.40
   1  -5   6    0.30    6.90
  -1   5  -6   -1.80    8.30
   1   5   6   -4.10    4.40
  -1   5  -6   -2.60    4.70
  -2  -5  -6    9.50    5.80
  -2  -5  -6   10.60    5.20
  -2  -5  -6   15.10    4.80
   2  -5   6  -18.50    7.70
   2  -5   6    6.90    9.10
  -2   5  -6   10.60    9.50
  -9   0   7   21.10    6.20
  -9   0   7   22.80    8.20
   9   0  -7   15.70    6.90
  -9   0   7   26.10    7.70
  -8   0   7  424.46   17.70
  -8   0   7  416.46   18.50
   8   0  -7  438.26   18.30
   7   0  -7   35.00    5.20
  -7   0   7   29.60    6.10
  -7   0   7   40.90    6.00
  -7   0   7   27.10    5.80
   6   0  -7   83.59    6.40
  -6   0   7   94.19    7.40
  -6   0   7   92.49    7.10
  -6   0   7   98.79    7.30
  -6   0   7  111.79    8.10
  -5   0   7   10.30    3.30
  -5   0   7   10.80    3.00
   5   0  -7    7.50    3.50
  -5   0   7    9.10    3.60
   4   0  -7 1194.58   35.60
  -4   0   7 1244.18   36.10
  -4   0   7 1193.08   35.60
   3   0  -7  201.18    8.60
  -3   0   7  195.58    8.00
  -3   0   7  186.58    8.30
   3   0  -7  195.48    8.10
  -2   0   7   27.20    3.50
   2   0  -7   30.20    3.70
   2   0  -7   25.40    3.10
  -2   0   7   29.90    2.90
  -1   0   7   18.10    2.10
  -1   0   7   18.70    3.10
   1   0  -7   17.20    2.40
   1   0  -7   15.00    2.90
   0   0  -7  107.49    4.60
   0   0   7  105.09    4.30
   0   0   7  101.89    6.00
   0   0  -7   92.09    5.70
   1   0   7  123.89    6.80
  -1   0  -7  124.19    6.70
   1   0   7  121.99    4.80
   1   0   7  121.69    5.10
  -1   0  -7  127.59    5.20
   2   0   7   -0.20    2.10
  -2   0  -7    3.10    3.00
  -2   0  -7    1.30    2.80
   2   0   7   -0.30    1.40
  -3   0  -7    1.60    2.40
  -3   0  -7    4.30    3.80
   3   0   7    1.90    1.70
   3   0   7    3.80    3.50
  -4   0  -7    7.80    3.40
  -4   0  -7   16.90    4.40
   4   0   7    9.50    2.40
  -4   0  -7   11.40    2.70
   4   0   7    8.10    4.60
  -5   0  -7   22.20    4.40
  -5   0  -7   20.30    3.90
  -5   0  -7   29.20    6.70
   5   0   7   25.60    5.60
   5   0   7   22.20    3.60
   6   0   7   16.50    4.00
   6   0   7   21.50    7.60
  -6   0  -7   18.70    4.90
  -6   0  -7   12.00    6.90
  -6   0  -7   16.60    4.60
  -7   0  -7    5.50    5.70
  -7   0  -7    5.80    6.90
   7   0   7    3.60    4.50
   7   0   7   14.30    9.10
  -7   0  -7    6.00    5.10
  -9  -1   7    3.90    7.20
  -9  -1   7    9.20    6.00
   9  -1  -7    4.80    7.50
  -9  -1   7    4.90    8.10
  -9   1   7   14.20    6.70
  -9   1   7   13.10    5.90
  -9   1   7    5.10    7.90
   9   1  -7    8.00    5.70
  -8  -1   7   34.40    7.30
   8  -1  -7   40.00    7.10
  -8  -1   7   42.50    8.30
  -8  -1   7   36.40    6.30
   8   1  -7   37.50    6.80
  -8   1   7   26.90    6.00
  -8   1   7   34.70    6.30
  -8   1   7   28.00    5.70
   7  -1  -7    2.30    4.90
  -7  -1   7    1.50    4.00
  -7  -1   7   -1.30    6.60
  -7  -1   7   -1.70    3.40
  -7   1   7   -3.10    3.50
  -7   1   7    3.80    5.10
  -7   1   7    7.90    4.20
   7   1  -7    1.50    3.40
  -6  -1   7   13.70    3.70
   6  -1  -7   10.50    4.30
  -6  -1   7   12.80    5.30
  -6   1   7   12.00    4.10
  -6   1   7   13.30    4.10
  -6   1   7    6.20    4.10
   6   1  -7    8.20    4.50
  -6   1   7   20.50    3.70
   5  -1  -7   42.70    5.20
  -5  -1   7   38.30    5.90
  -5  -1   7   37.10    4.30
  -5   1   7   41.80    4.50
   5   1  -7   38.20    4.60
  -5   1   7   36.50    4.10
  -5   1   7   35.30    4.60
  -5   1   7   37.00    4.50
  -4  -1   7   26.70    4.80
   4  -1  -7   29.60    4.00
  -4  -1   7   33.00    4.20
  -4   1   7   30.10    3.50
  -4   1   7   32.10    4.00
   4   1  -7   34.00    3.90
  -4   1   7   29.50    3.90
  -3  -1   7    4.90    2.50
  -3  -1   7    2.20    2.80
   3  -1  -7    5.00    2.30
  -3   1   7    1.70    1.80
  -3   1   7    3.70    1.90
   3   1  -7    1.70    2.50
  -3   1   7    6.90    2.20
   3   1  -7    5.30    2.50
  -2  -1   7  110.79    5.70
   2  -1  -7  107.19    5.00
  -2  -1   7  106.19    6.60
   2  -1  -7   94.59    4.90
   2   1  -7  106.19    5.80
  -2   1   7  113.79    4.80
  -2   1   7  111.59    5.00
   2   1  -7  103.79    6.60
  -2   1   7  105.69    5.00
   1  -1  -7  108.19    5.40
  -1  -1   7  115.59    6.70
  -1  -1   7  106.09    5.50
   1  -1  -7  108.99    4.60
  -1   1   7  117.09    4.20
   1   1  -7  113.19    6.70
  -1   1   7  109.09    5.10
  -1   1   7  107.29    4.50
   1   1  -7  113.19    5.80
   0  -1  -7  228.88    8.80
   0  -1   7  224.18    9.50
   0   1  -7  225.38    8.80
   0   1   7  207.48    6.80
   0   1   7  234.18    6.40
   0   1   7  220.68    8.60
   0   1  -7  214.98    9.80
   1  -1   7   66.09    5.80
  -1  -1  -7   66.19    5.10
   1  -1   7   60.89    4.80
  -1   1  -7   62.79    5.50
   1   1   7   69.99    5.00
  -1   1  -7   66.59    4.60
   2  -1   7   26.00    3.70
  -2  -1  -7   29.80    1.90
  -2  -1  -7   29.40    4.30
   2  -1   7   32.80    4.80
  -2   1  -7   23.00    3.90
  -2   1  -7   26.50    3.80
   2   1   7   26.40    4.30
  -3  -1  -7  288.47   12.00
   3  -1   7  298.07   12.90
   3  -1   7  275.17   10.80
  -3  -1  -7  277.57    9.20
   3   1   7  283.87   12.70
  -3   1  -7  277.47   12.70
  -3   1  -7  273.87   11.40
  -4  -1  -7  177.68    9.90
  -4  -1  -7  183.88    7.60
   4  -1   7  173.18    8.50
   4   1   7  181.98    5.70
  -4   1  -7  187.88   12.90
  -4   1  -7  174.18    9.50
  -4   1  -7  191.18    9.00
   4   1   7  171.18   12.10
   5  -1   7   83.69    9.70
  -5  -1  -7   75.09    5.90
  -5  -1  -7   82.39    9.30
   5  -1   7   91.89    7.00
  -5  -1  -7   75.39    4.40
  -5   1  -7   79.89    9.90
   5   1   7   87.69    9.90
  -5   1  -7   82.99    7.90
   5   1   7   85.99    4.30
  -5   1  -7   98.29    7.90
   6  -1   7   -2.40    4.40
   6  -1   7    3.50    7.00
  -6  -1  -7    0.80    3.80
  -6  -1  -7   -3.30    2.80
  -6  -1  -7    4.40    7.10
  -6   1  -7    6.10    5.40
   6   1   7    2.60    2.50
  -6   1  -7    9.70    4.90
  -6   1  -7   -8.00    6.80
   6   1   7    4.70    7.00
   7  -1   7   -0.10    5.80
  -7  -1  -7    1.00    6.40
  -7  -1  -7   -3.60    3.90
  -7  -1  -7   -2.50    4.30
   7  -1   7   -6.30    9.00
   7   1   7    1.50    3.50
  -7   1  -7   -7.10    7.20
  -7   1  -7   -3.10    5.30
   7   1   7   -1.40    9.30
   9  -2  -7   -1.80    8.70
  -9  -2   7    6.10    5.30
  -9  -2   7   -6.70    8.20
  -9  -2   7   11.90   11.10
  -9  -2   7   20.50   10.30
  -9   2   7    7.00    8.10
  -9   2   7   -3.90    5.80
   9   2  -7   25.50    8.50
  -8  -2   7    5.20    6.40
  -8  -2   7    1.70    7.60
  -8  -2   7    8.40    4.90
  -8  -2   7   17.70    7.30
   8  -2  -7    2.80    6.90
  -8   2   7    0.90    4.10
   8   2  -7   14.70    6.60
  -8   2   7   -0.60    4.40
  -8   2   7    6.70    7.40
  -7  -2   7   20.00    7.40
  -7  -2   7    8.60    7.00
  -7  -2   7    7.00    5.60
   7  -2  -7    9.90    4.70
  -7   2   7   16.30    6.40
  -7   2   7   13.90    4.10
  -7   2   7   16.00    3.40
   7   2  -7   17.50    5.90
  -7   2   7   12.40    4.80
  -6  -2   7    1.20    4.30
  -6  -2   7    1.50    5.50
   6  -2  -7   -8.10    3.90
   6   2  -7   -5.80    4.60
  -6   2   7    0.10    3.40
  -6   2   7    5.00    2.80
  -6   2   7   -0.60    2.00
  -6   2   7    1.40    3.50
  -5  -2   7    0.20    3.60
  -5  -2   7    1.40    3.60
   5  -2  -7    0.50    3.70
  -5   2   7    1.50    1.50
  -5   2   7   -0.60    2.80
   5   2  -7   -3.60    3.10
  -5   2   7   -1.40    2.50
  -5   2   7    0.90    1.90
   4  -2  -7   23.40    4.00
  -4  -2   7   25.40    4.30
  -4  -2   7   24.70    4.70
  -4   2   7   22.60    1.80
  -4   2   7   20.20    3.60
  -4   2   7   24.10    4.10
  -4   2   7   21.30    1.90
  -3  -2   7  182.88    8.90
   3  -2  -7  183.38    8.20
  -3  -2   7  183.28   10.00
   3   2  -7  174.58    8.80
  -3   2   7  193.98    7.90
  -3   2   7  180.38    8.10
  -3   2   7  181.08    5.50
   2  -2  -7  723.33   19.90
   2  -2  -7  687.83   21.00
  -2  -2   7  675.43   23.40
  -2  -2   7  704.73   22.40
  -2   2   7  694.53   19.60
   2   2  -7  696.43   23.90
   2   2  -7  693.33   22.60
  -2   2   7  695.13   22.00
  -2   2   7  691.33   21.30
  -1  -2   7   37.30    5.10
   1  -2  -7   34.50    2.90
  -1  -2   7   38.50    4.60
   1  -2  -7   35.50    3.20
   1   2  -7   34.80    5.20
   1   2  -7   37.60    4.40
  -1   2   7   41.30    3.10
  -1   2   7   36.60    2.90
  -1   2   7   33.30    3.10
   0  -2   7  230.38   10.00
   0  -2   7  198.58    9.50
   0  -2  -7  183.88    6.60
   0  -2  -7  205.68    8.20
   0   2   7  212.88    7.00
   0   2  -7  212.18    9.60
   0   2   7  220.28    8.40
   0   2  -7  209.28   10.30
   1  -2   7  114.09    8.00
  -1  -2  -7  112.89    6.10
   1  -2   7  106.29    7.10
  -1   2  -7   99.79    6.80
  -1   2  -7  107.59    7.60
   1   2   7  103.79    6.50
  -2  -2  -7   91.79    6.50
   2  -2   7   92.59    7.10
   2  -2   7   96.89    7.70
   2   2   7   97.39    7.00
  -2   2  -7   80.49    7.30
  -2   2  -7   82.39    6.60
   3  -2   7   33.60    5.30
  -3  -2  -7   44.70    6.00
   3  -2   7   38.20    5.50
   3   2   7   45.00    6.20
  -3   2  -7   36.80    5.60
  -3   2  -7   43.20    6.40
   4  -2   7    5.80    5.00
   4  -2   7   12.30    4.30
  -4  -2  -7    4.70    2.40
  -4  -2  -7    5.30    4.60
   4   2   7    1.00    5.10
  -4   2  -7   12.30    4.90
  -4   2  -7    7.70    4.60
  -4   2  -7    9.00    4.70
  -5  -2  -7   18.90    3.60
   5  -2   7   28.60    6.70
  -5  -2  -7   27.10    6.00
  -5   2  -7   32.00    7.10
  -5   2  -7   22.10    6.60
   5   2   7   14.90    7.20
  -5   2  -7   17.20    5.20
   6  -2   7   20.10    6.60
  -6  -2  -7    6.90    7.80
  -6  -2  -7    4.90    3.90
   6  -2   7    0.60    7.60
   6   2   7    1.90    7.80
  -6   2  -7    4.40    6.80
  -6   2  -7    6.00    7.60
  -6   2  -7    0.80    4.90
  -8  -3   7    3.40    7.80
  -8  -3   7    2.80   10.20
   8  -3  -7  -10.80    7.50
  -8  -3   7   25.80   11.60
  -8   3   7   22.10    9.90
  -8   3   7   14.20    4.70
  -8   3   7   12.30    6.60
   7  -3  -7    6.90    6.90
  -7  -3   7   24.90    9.10
  -7  -3   7    0.80    5.50
  -7  -3   7  -10.80    7.50
  -7   3   7    8.50    7.20
  -7   3   7    4.20    1.70
  -7   3   7    6.30    5.10
  -7   3   7    3.50    2.40
   6  -3  -7  144.69   10.70
  -6  -3   7  122.99   12.60
  -6  -3   7  121.39   10.00
  -6   3   7  117.79    9.10
  -6   3   7  132.19   11.10
  -5  -3   7    9.40    6.00
   5  -3  -7    7.00    4.90
  -5  -3   7   11.10    4.10
  -5   3   7    4.50    3.90
  -4  -3   7    3.60    5.30
   4  -3  -7    0.80    3.90
  -4  -3   7   -0.80    4.60
  -4   3   7   -2.60    3.20
  -4   3   7    1.20    3.80
   4   3  -7   -1.30    3.40
  -3  -3   7  131.29    8.80
   3  -3  -7  138.89    8.20
  -3  -3   7  135.39   10.00
  -3   3   7  139.69    8.10
   3   3  -7  125.49    8.20
  -3   3   7  124.49    7.50
  -2  -3   7  335.57   14.30
  -2  -3   7  355.76   15.40
   2  -3  -7  339.37   12.80
   2   3  -7  330.07   14.20
  -2   3   7  348.67   13.10
   2   3  -7  355.16   15.50
  -2   3   7  343.87   12.50
   1  -3  -7   30.90    2.70
  -1  -3   7   39.60    5.70
  -1  -3   7   34.70    5.90
   1  -3  -7   34.90    3.80
   1   3  -7   24.20    4.70
   1   3  -7   39.00    6.50
  -1   3   7   32.70    3.80
   0  -3  -7   39.50    3.60
   0  -3   7   37.90    5.70
   0  -3  -7   35.00    3.70
   0  -3   7   31.40    5.10
   0   3   7   34.80    3.20
   0   3  -7   27.90    5.10
   0   3  -7   32.70    6.20
   1  -3   7   26.70    5.50
  -1  -3  -7   24.50    2.60
   1  -3   7   25.50    5.80
  -1  -3  -7   27.30    4.00
  -1   3  -7   17.40    4.70
   1   3   7   25.80    4.50
  -1   3  -7   25.80    5.60
   2  -3   7    0.40    4.90
   2  -3   7    4.80    3.70
  -2  -3  -7    4.30    3.70
   2   3   7    8.90    4.40
  -2   3  -7    1.10    4.20
  -2   3  -7   -3.90    3.70
   3  -3   7   13.60    5.80
   3  -3   7    8.60    5.30
  -3  -3  -7    7.90    4.30
  -3   3  -7   10.60    4.90
   3   3   7   25.80    5.80
  -3   3  -7   17.60    5.80
  -4  -3  -7   27.30    3.00
   4  -3   7   24.60    6.80
   4  -3   7   26.40    6.70
  -4  -3  -7   27.40    6.80
  -4   3  -7   20.60    5.80
   4   3   7   28.50    7.30
  -4   3  -7   27.40    6.90
  -5  -3  -7   10.20    7.00
   5  -3   7   13.20    6.90
   5  -3   7    5.30    6.50
  -5   3  -7   -1.10    7.10
  -5   3  -7    9.50    5.90
   5   3   7   18.40    8.10
   6  -3   7   11.60    7.70
  -6  -3  -7    7.20    4.90
  -6  -3  -7   -0.20    8.70
   6  -3   7  -13.40    8.60
  -6   3  -7   -3.60    8.80
  -6   3  -7    9.20    7.00
   6   3   7   -0.20    9.40
  -6   3  -7   -2.30    8.40
  -7  -4   7    9.50   11.40
  -7  -4   7   -6.40    7.00
   7  -4  -7   -1.70    8.90
  -7  -4   7    0.40   10.80
  -7   4   7   23.40    9.70
  -7   4   7    2.10    6.30
  -6  -4   7   15.20    7.60
  -6  -4   7   17.20    9.80
   6  -4  -7   11.20    7.10
  -6   4   7   19.10    6.40
  -6   4   7   14.90    8.50
   5  -4  -7    9.80    6.20
  -5  -4   7    0.70    4.70
  -5  -4   7    6.00    7.40
  -5   4   7   -2.00    4.80
  -5   4   7   12.10    6.90
  -4  -4   7   15.20    7.20
   4  -4  -7   17.00    5.90
  -4  -4   7   17.50    6.30
  -4   4   7   19.90    5.60
  -4   4   7   21.80    6.40
   4   4  -7   11.10    4.90
  -3  -4   7   10.20    4.20
   3  -4  -7   -2.50    4.30
  -3  -4   7    3.20    6.20
  -3   4   7    2.40    4.20
  -3   4   7    2.50    4.70
   3   4  -7   10.60    4.90
  -2  -4   7    5.60    4.50
  -2  -4   7   10.20    5.80
   2  -4  -7   13.10    4.40
  -2  -4   7    4.00    5.30
   2   4  -7   10.40    4.70
  -2   4   7   11.00    4.80
  -2   4   7   11.40    4.20
  -1  -4   7   56.29    7.70
  -1  -4   7   49.50    8.10
   1  -4  -7   48.60    2.80
   1  -4  -7   50.69    3.30
   1  -4  -7   52.39    6.10
   1   4  -7   41.50    6.50
  -1   4   7   53.69    6.30
  -1   4   7   49.10    5.20
   1   4  -7   50.89    8.40
   0  -4  -7   15.20    3.10
   0  -4  -7   14.30    3.70
   0  -4   7   18.70    5.90
   0  -4   7   10.10    6.00
   0   4   7   19.80    3.70
   0   4  -7   13.40    4.50
   0   4  -7   22.30    6.80
  -1  -4  -7   14.70    4.00
   1  -4   7   10.60    6.00
  -1  -4  -7   17.20    3.40
   1  -4   7   14.50    6.90
  -1   4  -7   15.00    6.70
  -1   4  -7   11.30    5.20
  -2  -4  -7   10.90    2.30
   2  -4   7   -4.30    4.60
  -2  -4  -7   12.60    5.20
  -2  -4  -7    8.10    2.70
   2  -4   7    0.30    6.50
  -2   4  -7   12.30    5.50
  -2   4  -7   17.50    7.30
  -3  -4  -7   62.39    3.20
  -3  -4  -7   63.19    3.60
   3  -4   7   70.19    9.60
  -3  -4  -7   57.59    9.30
   3  -4   7   81.09   10.30
  -3   4  -7   65.49    9.70
  -3   4  -7   54.29    8.20
   4  -4   7   47.70    8.90
  -4  -4  -7   39.20    8.70
   4  -4   7   50.69    9.30
  -4   4  -7   47.10    8.40
  -4   4  -7   58.89   10.20
   4  -5  -7   10.20    7.90
  -4  -5   7    6.80    7.60
  -4  -5   7   16.40    9.70
  -4  -5   7   11.40    9.00
  -4   5   7    5.70    6.30
  -4   5   7    1.70    8.50
  -3  -5   7    8.30    8.80
  -3  -5   7   15.00    7.80
  -3  -5   7    8.00    8.20
   3  -5  -7    6.80    7.10
  -3   5   7    1.10    7.10
  -3   5   7    8.00    5.50
   3   5  -7   -0.40    5.60
  -2  -5   7   13.40    8.00
  -2  -5   7   16.90    7.50
  -2  -5   7    2.80    8.00
   2  -5  -7   14.60    6.20
   2   5  -7    9.00    5.90
  -2   5   7    6.40    7.30
  -2   5   7   19.00    5.70
   1  -5  -7    2.70    5.80
  -1  -5   7    2.50    8.30
  -1  -5   7   11.80    7.40
   1   5  -7   -2.20    5.30
  -1   5   7    0.30    5.00
   0  -5  -7    8.00    3.20
   0  -5   7   10.20    7.00
   0  -5  -7    8.20    5.40
   0  -5  -7   11.30    4.20
   0  -5   7   15.20    9.10
   0   5  -7   -4.90    5.30
   0   5   7   10.50    4.90
   0   5  -7   10.80    8.80
  -1  -5  -7   -2.00    4.60
   1  -5   7   12.90    9.80
  -1  -5  -7    3.90    4.80
   1  -5   7   -6.30    7.20
  -1   5  -7   10.90    9.50
   2  -5   7  -15.60    7.90
   2  -5   7    0.10    9.40
  -2  -5  -7   11.60    4.00
  -2  -5  -7    4.20    4.30
  -2  -5  -7   -1.20    5.80
  -2   5  -7   -3.00    5.50
  -2   5  -7    7.80   10.10
   9   0  -8    3.10    7.20
  -9   0   8    4.60    5.60
  -9   0   8    6.50    7.10
  -9   0   8    6.60    8.10
  -9   0   8   -5.90    7.50
  -8   0   8   13.10    6.00
  -8   0   8    3.90    4.70
   8   0  -8    6.10    5.50
  -8   0   8   13.30    4.90
  -7   0   8   23.90    6.10
  -7   0   8   22.10    4.90
   7   0  -8   21.50    5.40
  -7   0   8   20.80    5.50
  -7   0   8   11.90    5.00
   6   0  -8   41.60    5.80
  -6   0   8   44.00    6.20
  -6   0   8   49.10    6.00
  -6   0   8   48.80    5.90
  -5   0   8  440.96   15.90
  -5   0   8  455.95   16.70
   5   0  -8  461.75   16.40
  -5   0   8  456.35   16.50
  -4   0   8   88.39    6.10
   4   0  -8   91.69    6.20
  -4   0   8   90.29    5.50
   3   0  -8  124.89    6.50
  -3   0   8  124.79    6.80
   3   0  -8  121.19    6.90
  -3   0   8  135.79    6.40
   2   0  -8   -2.30    2.10
   2   0  -8   -0.10    1.60
  -2   0   8    2.30    1.60
  -2   0   8   -0.30    2.30
   1   0  -8  439.96   15.10
  -1   0   8  426.46   14.90
  -1   0   8  422.66   13.50
   0   0  -8   88.39    6.00
   0   0   8   91.99    4.20
   0   0   8   94.39    6.20
   0   0  -8   94.19    4.60
   1   0   8   13.80    1.80
  -1   0  -8   16.10    2.40
   1   0   8   13.70    3.70
  -1   0  -8   13.70    3.60
   1   0   8   11.10    2.10
   2   0   8    5.10    3.40
  -2   0  -8    8.10    4.00
  -2   0  -8   11.80    2.60
   2   0   8    9.40    1.90
   3   0   8   91.69    8.00
  -3   0  -8   86.89    7.20
   3   0   8   93.89    4.70
  -3   0  -8   90.79    5.70
  -4   0  -8   37.70    6.90
   4   0   8   28.40    3.20
   4   0   8   24.80    6.10
  -4   0  -8   29.60    4.30
   5   0   8   49.80    8.00
   5   0   8   35.40    4.10
  -5   0  -8   34.70    7.00
  -5   0  -8   35.40    5.10
  -6   0  -8    5.50    4.40
  -6   0  -8    2.70    4.40
   6   0   8   12.50    7.80
  -6   0  -8   -6.90    7.70
   6   0   8    6.30    3.80
  -7   0  -8    2.70    5.50
   7   0   8    2.80    9.90
  -7   0  -8  -27.00    9.50
   7   0   8    0.80    4.50
   9  -1  -8   34.80    8.90
  -9  -1   8   53.69   10.50
  -9  -1   8   38.60    7.30
  -9  -1   8   27.60    8.40
  -9  -1   8   62.79   11.00
  -9   1   8   34.40    9.40
  -9   1   8   31.90    7.30
  -9   1   8   30.10    8.20
   9   1  -8   40.70    9.00
  -9   1   8   57.49   10.00
   8  -1  -8  109.49   10.80
  -8  -1   8  135.39   12.60
  -8  -1   8  129.99   11.80
  -8  -1   8  108.19    9.20
  -8  -1   8  111.79    9.50
  -8   1   8  110.19   10.40
   8   1  -8  111.89   10.90
  -8   1   8  102.99    9.20
  -8   1   8  126.09    9.00
  -8   1   8  129.29   11.10
  -7  -1   8   17.90    5.70
  -7  -1   8   11.80    4.60
   7  -1  -8    9.10    4.90
  -7  -1   8   13.30    5.90
  -7  -1   8   20.80    6.80
   7   1  -8    9.70    4.40
  -7   1   8   11.70    4.30
  -7   1   8    7.30    4.70
  -7   1   8    9.60    4.30
  -7   1   8   15.80    5.90
   6  -1  -8    8.60    4.60
  -6  -1   8    3.10    4.90
  -6  -1   8   -1.30    4.40
  -6   1   8    2.50    3.60
  -6   1   8    2.50    3.40
  -6   1   8   -2.40    3.90
  -6   1   8    5.90    3.10
   5  -1  -8   12.30    3.90
  -5  -1   8   15.70    4.40
  -5  -1   8   12.50    4.00
  -5   1   8   11.30    3.20
  -5   1   8   10.10    3.70
  -5   1   8    5.70    3.20
   5   1  -8    9.20    3.90
  -4  -1   8    8.60    3.10
   4  -1  -8    8.90    2.70
  -4  -1   8    0.80    3.50
   4   1  -8    3.30    3.20
  -4   1   8    6.00    2.40
  -4   1   8   11.90    2.90
  -4   1   8   10.00    2.90
   3  -1  -8   32.40    3.50
  -3  -1   8   33.00    4.90
  -3  -1   8   36.00    4.20
   3  -1  -8   41.40    4.00
  -3   1   8   38.70    3.80
   3   1  -8   40.60    5.40
   3   1  -8   38.30    4.80
  -3   1   8   38.10    3.60
  -3   1   8   41.30    3.70
  -2  -1   8   95.99    6.70
   2  -1  -8   98.29    5.40
   2  -1  -8  109.79    5.10
  -2  -1   8  109.19    5.80
   2   1  -8  106.59    6.60
  -2   1   8  109.99    5.60
  -2   1   8  107.39    5.20
   2   1  -8  105.39    5.90
  -2   1   8  103.39    5.40
  -1  -1   8  164.28    7.20
   1  -1  -8  162.68    6.20
  -1  -1   8  162.88    8.50
   1  -1  -8  164.78    7.20
  -1   1   8  160.88    5.60
  -1   1   8  162.48    6.00
   1   1  -8  162.68    7.40
   1   1  -8  156.18    8.10
  -1   1   8  163.38    7.10
   0  -1  -8   24.20    3.50
   0  -1   8   28.20    3.30
   0  -1   8   30.90    4.70
   0   1   8   25.30    3.60
   0   1   8   23.80    1.80
   0   1  -8   28.80    4.50
   0   1   8   24.40    1.30
   0   1  -8   23.80    3.30
   1  -1   8  123.19    6.70
   1  -1   8  122.59    7.90
  -1  -1  -8  129.19    7.30
  -1   1  -8  118.99    6.40
  -1   1  -8  123.09    7.80
   1   1   8  113.09    6.90
  -2  -1  -8   36.50    4.80
   2  -1   8   41.70    5.60
   2  -1   8   40.50    4.70
  -2  -1  -8   39.90    2.00
  -2   1  -8   45.60    4.60
  -2   1  -8   40.70    5.00
   2   1   8   35.40    4.80
   3  -1   8  485.65   16.30
  -3  -1  -8  465.85   18.00
  -3  -1  -8  480.55   14.20
   3  -1   8  502.25   18.70
  -3   1  -8  472.35   18.50
   3   1   8  453.45   18.10
  -3   1  -8  447.16   16.60
  -4  -1  -8   49.50    6.90
   4  -1   8   45.00    5.20
  -4  -1  -8   31.50    4.90
   4  -1   8   52.69    6.70
   4   1   8   39.80    7.10
  -4   1  -8   58.19    6.80
  -4   1  -8   42.40    5.60
  -5  -1  -8   40.60    7.90
   5  -1   8   59.79    6.60
  -5  -1  -8   25.00    4.20
   5  -1   8   44.20    8.40
   5   1   8   48.60    8.30
  -5   1  -8   44.10    8.00
  -5   1  -8   28.40    5.70
   5   1   8   41.30    2.60
   6  -1   8    5.40    5.00
   6  -1   8   10.20    8.40
  -6  -1  -8    2.80    4.40
  -6  -1  -8   12.70    8.40
  -6   1  -8    7.60    5.10
   6   1   8    8.80    2.40
  -6   1  -8   15.30    8.30
  -6   1  -8   12.60    5.60
   6   1   8    3.70    6.40
  -9  -2   8   15.40    5.80
   9  -2  -8   -8.50    8.70
  -9  -2   8    4.60    8.50
  -9  -2   8    5.00   11.00
  -9  -2   8   -0.10    9.90
  -9   2   8    8.70    7.10
  -9   2   8   -3.20    9.80
   9   2  -8   11.30    6.90
  -9   2   8    5.10    7.70
  -9   2   8    1.50    5.60
   8  -2  -8  -10.60    6.80
  -8  -2   8    7.80    5.70
  -8  -2   8   -2.00    8.00
  -8  -2   8    7.90    9.00
  -8   2   8   -6.10    7.30
   8   2  -8    7.20    6.80
  -8   2   8   -3.80    4.70
  -8   2   8   -4.50    5.10
  -8   2   8    5.70    3.90
   7  -2  -8   30.10    6.80
  -7  -2   8   33.80    6.00
  -7  -2   8   27.30    8.50
  -7  -2   8   38.50    7.60
  -7   2   8   40.40    4.80
  -7   2   8   26.00    5.60
  -7   2   8   28.60    4.80
   7   2  -8   31.10    5.90
  -7   2   8   34.10    7.10
  -6  -2   8   26.90    6.90
   6  -2  -8   29.30    6.00
  -6  -2   8   33.70    5.20
  -6   2   8   27.00    3.20
   6   2  -8   25.20    5.20
  -6   2   8   23.20    5.60
  -6   2   8   39.00    4.40
  -6   2   8   31.00    5.30
  -5  -2   8   -7.50    3.60
   5  -2  -8    4.70    3.90
  -5  -2   8    1.70    5.20
  -5   2   8    1.60    1.50
  -5   2   8    1.10    3.40
  -5   2   8   -2.20    1.70
   4  -2  -8   34.20    4.70
  -4  -2   8   30.30    6.00
  -4  -2   8   34.00    4.50
  -4   2   8   34.70    2.50
  -4   2   8   33.60    4.40
  -4   2   8   40.10    4.90
  -4   2   8   35.40    2.60
  -3  -2   8    7.60    4.20
   3  -2  -8    4.60    2.80
  -3  -2   8   -0.10    2.00
   3   2  -8    1.60    3.20
  -3   2   8    3.50    2.30
   3   2  -8   -0.10    3.80
  -3   2   8    2.90    1.40
  -3   2   8    3.50    2.50
   2  -2  -8   60.29    3.60
  -2  -2   8   68.29    6.80
  -2  -2   8   71.49    5.70
   2  -2  -8   66.89    4.40
  -2   2   8   65.69    4.50
   2   2  -8   72.49    7.40
   2   2  -8   49.60    5.30
  -2   2   8   60.89    3.60
  -1  -2   8  116.19    8.20
   1  -2  -8  114.09    5.60
   1  -2  -8  123.99    5.20
  -1  -2   8  118.99    7.20
   1   2  -8  111.19    7.00
  -1   2   8  123.19    5.30
   1   2  -8  123.09    7.90
  -1   2   8  117.09    4.60
  -1   2   8  114.49    5.50
   0  -2   8   37.10    5.60
   0  -2  -8   46.40    4.30
   0  -2  -8   34.70    2.30
   0  -2   8   44.10    5.50
   0   2  -8   40.70    5.00
   0   2   8   36.90    4.00
   0   2   8   40.30    2.50
   0   2  -8   39.80    5.90
  -1  -2  -8  194.38    9.10
   1  -2   8  197.58   10.10
   1  -2   8  186.98   10.80
   1   2   8  187.08    9.00
  -1   2  -8  197.58    9.80
  -1   2  -8  187.98   10.60
   2  -2   8   40.30    5.70
   2  -2   8   39.80    5.70
  -2  -2  -8   47.30    5.80
   2   2   8   44.40    5.90
  -2   2  -8   42.90    6.50
  -2   2  -8   34.80    5.30
   3  -2   8   82.29    8.60
  -3  -2  -8   75.29    7.40
   3  -2   8   77.79    7.20
  -3   2  -8   81.89    7.00
  -3   2  -8   87.19    8.70
   3   2   8   91.19    8.40
  -4  -2  -8   -0.90    5.50
   4  -2   8    3.20    4.10
   4  -2   8   -6.60    5.40
  -4  -2  -8    2.60    1.50
  -4   2  -8   -3.10    4.00
   4   2   8   11.20    5.90
  -4   2  -8    7.00    5.50
   5  -2   8   14.40    7.00
   5  -2   8    2.00    5.40
  -5  -2  -8   11.80    6.70
  -5   2  -8   21.90    7.50
   5   2   8    9.00    7.30
  -5   2  -8    1.70    4.80
  -6  -2  -8   -3.70    3.70
  -6  -2  -8    1.80    7.90
   6  -2   8    3.00    6.50
   6  -2   8    3.70    7.70
   6   2   8   20.90    9.00
  -6   2  -8   20.00    8.70
  -6   2  -8    1.30    5.50
  -6   2  -8    8.80    6.70
  -8  -3   8    4.00    7.90
  -8  -3   8   -7.80    9.80
  -8  -3   8    8.60    6.50
   8  -3  -8   15.80    9.70
  -8   3   8   11.80    3.70
  -8   3   8   10.30    6.50
  -8   3   8   17.30    8.60
  -7  -3   8   13.90    6.70
  -7  -3   8    6.80    8.90
   7  -3  -8   12.00    5.60
  -7   3   8   12.00    5.70
  -7   3   8   19.50    7.70
  -6  -3   8   18.70    6.50
  -6  -3   8   27.10    7.40
   6  -3  -8   10.90    6.00
  -6   3   8   13.90    5.30
  -6   3   8    7.00    5.90
   5  -3  -8   21.80    5.50
  -5  -3   8   12.00    5.60
  -5  -3   8   24.50    5.10
  -5   3   8   27.20    5.20
  -5   3   8   26.80    5.90
   4  -3  -8    3.00    4.10
  -4  -3   8    1.70    5.70
  -4  -3   8    4.00    4.40
  -4   3   8   -3.40    3.40
  -4   3   8   -3.50    3.70
   4   3  -8    1.00    3.70
  -3  -3   8  791.42   33.20
   3  -3  -8  979.60   28.60
  -3   3   8  946.91   28.90
   3   3  -8  907.71   30.00
  -3   3   8  918.71   28.00
   2  -3  -8  620.34   19.80
  -2  -3   8  635.54   22.20
  -2  -3   8  643.44   23.40
  -2   3   8  627.94   19.60
   2   3  -8  583.94   21.90
  -2   3   8  632.14   20.40
   2   3  -8  600.44   23.60
   1  -3  -8   19.90    3.10
  -1  -3   8   20.20    4.90
  -1  -3   8   19.60    4.60
   1  -3  -8   18.30    2.50
  -1   3   8   22.00    2.90
   1   3  -8   10.70    5.70
   1   3  -8   22.50    5.10
  -1   3   8   18.10    3.20
   0  -3   8   24.80    5.90
   0  -3   8   33.20    6.00
   0  -3  -8   24.90    2.80
   0  -3  -8   24.20    3.70
   0   3   8   24.40    4.00
   0   3  -8   25.10    5.20
   0   3  -8   30.40    6.40
  -1  -3  -8   54.89    2.30
   1  -3   8   61.29    8.50
  -1  -3  -8   54.09    5.50
  -1  -3  -8   54.59    2.40
   1   3   8   54.99    6.40
  -1   3  -8   47.70    6.30
  -2  -3  -8   11.10    4.40
   2  -3   8   -2.10    4.50
   2  -3   8    3.10    5.40
  -2   3  -8    2.80    4.20
   2   3   8    5.00    4.40
  -2   3  -8   11.00    5.40
   3  -3   8   -7.70    5.10
  -3  -3  -8    0.80    5.30
   3  -3   8   -2.40    5.80
  -3   3  -8   17.20    6.60
  -3   3  -8    2.70    4.30
   4  -3   8    1.40    6.40
   4  -3   8    5.70    6.20
  -4  -3  -8   -0.70    5.80
  -4   3  -8    1.10    4.90
  -4   3  -8   10.40    7.20
   4   3   8    2.70    6.70
   5  -3   8    9.70    7.80
  -5  -3  -8    0.10    7.80
   5  -3   8   11.20    6.90
   5   3   8    4.00    8.10
  -5   3  -8   17.50    8.50
  -5   3  -8    0.40    5.40
  -6  -4   8   22.70    8.50
  -6  -4   8   32.60    8.60
   6  -4  -8   36.40    8.80
  -6   4   8   20.50    6.90
  -6   4   8   52.49   10.10
   5  -4  -8   14.30    6.10
  -5  -4   8   11.30    5.70
  -5  -4   8   11.10    6.80
  -5   4   8   -0.70    6.40
  -5   4   8   13.10    5.60
  -4  -4   8   13.50    7.50
   4  -4  -8    6.80    5.50
  -4  -4   8   12.00    6.20
   4   4  -8    9.70    4.80
  -4   4   8    8.90    5.90
  -4   4   8    2.70    4.90
   3  -4  -8   23.30    5.30
  -3  -4   8   12.60    6.50
  -3  -4   8   11.10    6.80
   3   4  -8   10.00    4.90
  -3   4   8   12.30    4.80
  -3   4   8   15.60    5.60
   2  -4  -8    9.50    4.50
  -2  -4   8    7.70    5.70
  -2  -4   8   14.10    6.20
  -2  -4   8   18.90    6.90
  -2   4   8    9.20    4.80
   2   4  -8   -2.90    4.40
  -2   4   8    3.70    4.10
   1  -4  -8   10.70    2.30
   1  -4  -8   10.00    1.80
   1  -4  -8    4.50    3.70
  -1  -4   8   10.60    6.30
  -1  -4   8    9.60    6.80
   1   4  -8    9.20    4.80
   1   4  -8    2.20    7.00
  -1   4   8   11.30    3.60
  -1   4   8   12.60    4.10
   0  -4   8   32.50    7.20
   0  -4  -8   22.40    4.00
   0  -4  -8   16.10    3.70
   0  -4   8   37.10    7.70
   0   4  -8   28.80    8.00
   0   4   8   17.20    3.50
   0   4  -8   24.80    6.10
  -1  -4  -8   18.00    3.00
  -1  -4  -8   18.70    4.60
   1  -4   8    4.60    6.60
   1  -4   8   19.00    7.40
  -1   4  -8   24.60    7.50
  -1   4  -8   13.40    5.40
  -2  -4  -8    1.10    1.50
   2  -4   8   -3.20    6.70
   2  -4   8    6.40    5.50
  -2  -4  -8    1.40    1.20
  -2  -4  -8    3.70    5.00
  -2   4  -8   -4.00    7.50
  -2   4  -8    6.70    5.30
  -3  -4  -8   49.40    8.00
   3  -4   8   36.80    9.00
   3  -4   8   39.70    8.60
  -3   4  -8   53.39    9.90
  -3   4  -8   28.10    7.10
   4  -4   8   55.99    9.70
   4  -4   8   46.00   10.10
  -4  -4  -8   51.29    8.90
  -4   4  -8   56.69   11.20
  -3  -5   8   24.40    7.90
  -3  -5   8   10.40    9.20
   3  -5  -8   10.00    7.20
  -3  -5   8    7.80   10.10
  -3   5   8    5.50    8.00
  -3   5   8   13.30    6.00
  -2  -5   8    7.70    8.20
  -2  -5   8   -6.00    8.20
   2  -5  -8   -0.10    6.40
  -2  -5   8    9.90    8.70
  -2   5   8    4.30    5.30
  -2   5   8    2.50    5.90
   1  -5  -8   13.10    5.70
  -1  -5   8   25.60    9.50
  -1  -5   8   26.70    8.70
  -1   5   8   18.40    5.70
   0  -5   8   -1.50    9.30
   0  -5  -8    5.80    4.30
   0  -5  -8    9.80    5.10
   0  -5   8    9.10    7.70
   0   5   8    8.50    4.60
   0   5  -8    4.80   10.20
   0   5  -8   -3.10    4.90
  -1  -5  -8    5.10    5.10
  -1  -5  -8    2.70    4.30
   1  -5   8    3.30    9.60
  -1  -5  -8    6.90    4.20
  -1   5  -8   -7.90    4.90
  -1   5  -8   27.10   11.60
  -9   0   9   12.80    6.00
  -9   0   9    0.00    8.20
   9   0  -9    6.00    7.70
  -9   0   9    3.10    8.10
  -9   0   9   14.40    8.60
  -8   0   9    5.30    4.90
  -8   0   9    9.90    6.50
   8   0  -9   -1.50    5.90
  -8   0   9    4.10    6.20
  -8   0   9    2.10    6.50
  -7   0   9   -5.30    4.60
  -7   0   9    0.30    4.10
   7   0  -9    1.30    5.00
  -7   0   9   -7.10    4.90
  -7   0   9   -1.10    5.20
  -6   0   9   81.09   12.10
  -6   0   9  111.89    7.70
  -6   0   9  102.89    8.20
  -5   0   9   26.80    4.30
  -5   0   9   33.60    5.20
   5   0  -9   25.10    4.60
  -5   0   9   34.60    4.70
   4   0  -9   34.70    4.70
  -4   0   9   31.90    4.40
  -4   0   9   29.30    4.50
  -3   0   9  142.39    6.80
   3   0  -9  142.49    7.20
  -3   0   9  140.49    7.60
   3   0  -9  144.59    8.00
  -2   0   9    0.10    2.40
  -2   0   9    2.10    1.90
   2   0  -9    0.60    2.50
   2   0  -9    2.70    2.20
  -1   0   9  549.35   19.00
   1   0  -9  564.54   19.50
  -1   0   9  612.94   17.70
   0   0   9   45.80    3.20
   0   0   9   41.90    5.10
   0   0  -9   50.99    4.60
  -1   0  -9   66.59    6.10
   1   0   9   62.59    3.50
   1   0   9   61.19    6.20
   1   0   9   63.39    4.10
   2   0   9    3.00    1.90
   2   0   9    7.30    4.10
  -2   0  -9    6.60    2.60
  -2   0  -9    3.00    3.60
   2   0   9    5.00    1.70
   3   0   9  290.17    9.70
  -3   0  -9  291.67   10.80
   3   0   9  268.67   15.20
   4   0   9   39.10    4.00
  -4   0  -9   36.00    7.80
   4   0   9   43.00    7.40
  -4   0  -9   37.10    4.80
   5   0   9   34.40    8.30
  -5   0  -9   27.50    5.00
  -5   0  -9   14.70    8.30
   5   0   9   29.30    3.90
  -6   0  -9   -0.60    8.80
   6   0   9   23.80    4.40
  -6   0  -9   20.90    5.30
   6   0   9   22.20    7.70
  -9  -1   9   64.19   11.90
  -9  -1   9   59.79    8.80
  -9  -1   9   58.49   11.10
   9  -1  -9   52.99   10.30
   9   1  -9   74.99   10.60
  -9   1   9   64.79    9.50
  -9   1   9   52.69   10.60
  -9   1   9   61.59    9.00
  -9   1   9   38.80    8.10
  -8  -1   9  134.19   13.00
  -8  -1   9  119.49    9.80
  -8  -1   9  121.59   13.30
   8  -1  -9  119.49   11.20
  -8  -1   9  137.89   12.10
  -8   1   9  142.39   12.40
  -8   1   9  120.99   11.10
  -8   1   9  129.29    9.90
  -8   1   9  121.99    9.80
   8   1  -9  129.09   11.40
  -7  -1   9    2.30    4.10
  -7  -1   9    3.20    5.90
  -7  -1   9    9.30    4.20
  -7   1   9    3.90    3.90
  -7   1   9    3.10    4.20
   7   1  -9    4.50    4.10
  -7   1   9    4.00    4.80
  -7   1   9    5.80    5.10
  -6  -1   9   15.50    5.00
   6  -1  -9   14.90    5.60
  -6  -1   9   13.50    5.20
  -6   1   9   12.40    3.90
  -6   1   9   16.70    4.30
   6   1  -9   17.00    4.20
  -6   1   9   17.70    4.60
  -5  -1   9   77.19    7.10
   5  -1  -9   82.29    7.00
  -5  -1   9   71.09    7.90
  -5   1   9   88.99    6.20
  -5   1   9   88.49    6.20
   5   1  -9   85.89    7.50
  -5   1   9   81.29    7.00
  -4  -1   9   38.70    5.60
   4  -1  -9   40.90    4.80
  -4  -1   9   43.20    5.10
   4   1  -9   42.80    5.40
  -4   1   9   48.20    5.00
  -4   1   9   39.10    4.40
  -4   1   9   36.40    4.40
   3  -1  -9   97.39    5.70
   3  -1  -9   89.19    5.60
  -3  -1   9   94.29    7.20
  -3  -1   9  105.79    6.20
  -3   1   9  102.69    5.70
   3   1  -9   94.99    7.50
  -3   1   9   97.79    5.40
  -3   1   9   90.89    5.40
   3   1  -9   84.29    6.40
   2  -1  -9   49.00    4.00
  -2  -1   9   44.50    3.80
   2  -1  -9   38.80    4.10
  -2  -1   9   44.00    5.60
  -2   1   9   36.40    4.90
  -2   1   9   48.50    4.60
   2   1  -9   44.10    4.50
   2   1  -9   46.20    5.90
  -2   1   9   38.10    3.60
   1  -1  -9   49.60    3.50
   1  -1  -9   49.20    4.50
  -1  -1   9   51.99    4.30
  -1  -1   9   47.20    5.70
  -1   1   9   47.30    4.40
  -1   1   9   58.39    3.20
   1   1  -9   50.09    5.70
   1   1  -9   46.30    4.50
  -1   1   9   53.99    3.40
   0  -1   9   13.80    4.40
   0  -1   9    8.70    2.40
   0  -1  -9    4.40    3.00
   0   1   9   10.10    1.10
   0   1   9    6.40    3.20
   0   1  -9   15.60    3.50
   0   1   9    7.40    1.40
   0   1  -9   10.70    3.70
   1  -1   9    6.60    2.90
  -1  -1  -9   13.30    3.60
   1  -1   9   12.20    4.30
   1   1   9   12.60    3.70
  -1   1  -9    6.90    3.90
  -1   1  -9    6.10    3.00
   2  -1   9   57.09    5.80
   2  -1   9   65.39    7.60
  -2  -1  -9   66.09    7.10
  -2   1  -9   63.89    7.30
  -2   1  -9   55.89    5.60
   2   1   9   66.99    7.00
  -3  -1  -9  168.48   12.70
   3  -1   9  188.18    9.10
  -3  -1  -9  191.08    6.60
   3  -1   9  199.48   11.60
  -3   1  -9  175.78    9.30
  -3   1  -9  187.18   10.60
   4  -1   9   13.20    3.90
  -4  -1  -9    3.60    5.50
   4  -1   9   13.60    5.30
  -4   1  -9   10.30    6.00
   4   1   9   11.00    5.10
  -4   1  -9    9.70    4.10
  -5  -1  -9  -10.50    6.60
   5  -1   9    8.10    4.30
   5  -1   9   -4.40    6.30
  -5  -1  -9   -2.00    3.20
  -5   1  -9    2.70    4.40
  -5   1  -9    1.40    6.80
   5   1   9    6.50    7.00
  -6  -1  -9    3.80    4.40
   6  -1   9    6.00    5.30
   6  -1   9   23.70    9.10
  -6  -1  -9   10.20    9.40
   6   1   9   11.70    9.90
  -6   1  -9    8.90    5.60
  -6   1  -9    8.80    8.80
  -8  -2   9    4.70    9.00
  -8  -2   9  -12.50    7.10
  -8  -2   9   11.40    8.60
   8  -2  -9   -6.10    6.80
  -8   2   9    3.70    5.00
  -8   2   9   11.00    5.40
  -8   2   9    3.60    5.90
  -8   2   9    3.20    4.10
   8   2  -9   13.40    6.30
  -7  -2   9   -0.40    5.50
   7  -2  -9    6.30    4.70
  -7  -2   9    5.50    7.40
  -7   2   9   11.80    3.30
   7   2  -9    5.00    6.20
  -7   2   9   19.50    5.40
  -7   2   9   21.40    4.20
  -7   2   9    8.60    6.20
  -6  -2   9    0.00    4.60
  -6  -2   9   11.70    6.70
   6  -2  -9   -2.10    4.60
  -6   2   9   -0.40    2.20
  -6   2   9    2.50    3.70
  -6   2   9    1.00    2.50
   6   2  -9    3.90    4.30
  -6   2   9   -4.00    4.30
  -5  -2   9   12.10    4.80
   5  -2  -9   19.30    4.10
  -5  -2   9   16.90    5.30
  -5   2   9   18.90    4.30
  -5   2   9   23.60    2.90
  -5   2   9   23.20    3.00
  -5   2   9   19.20    4.60
  -4  -2   9   36.70    5.90
  -4  -2   9   32.30    5.00
   4  -2  -9   28.00    4.80
  -4   2   9   34.70    4.80
  -4   2   9   30.30    4.50
  -4   2   9   35.00    3.30
   3  -2  -9  378.16   13.40
  -3  -2   9  391.86   14.90
  -3  -2   9  403.86   16.40
   3   2  -9  387.46   16.80
  -3   2   9  382.46   13.70
   3   2  -9  349.47   14.60
  -3   2   9  360.66   11.80
  -3   2   9  377.46   13.00
   2  -2  -9   57.79    4.20
  -2  -2   9   67.99    6.10
  -2  -2   9   70.79    6.40
   2  -2  -9   75.09    4.70
  -2   2   9   70.99    4.40
  -2   2   9   57.89    5.90
   2   2  -9   63.29    6.00
  -2   2   9   67.39    4.70
   2   2  -9   71.29    6.90
  -1  -2   9   40.70    6.20
  -1  -2   9   41.30    5.10
   1  -2  -9   37.10    3.80
   1  -2  -9   37.40    3.30
   1   2  -9   38.10    5.00
  -1   2   9   36.40    3.20
  -1   2   9   37.50    2.60
   1   2  -9   36.30    6.40
  -1   2   9   40.40    4.30
   0  -2   9   49.70    6.20
   0  -2   9   51.49    6.00
   0  -2  -9   49.90    2.40
   0  -2  -9   51.39    5.00
   0   2   9   56.19    5.30
   0   2   9   49.30    2.50
   0   2  -9   45.10    5.60
   0   2  -9   55.99    7.10
  -1  -2  -9   99.19    7.20
   1  -2   9   85.39    8.90
   1  -2   9   76.19    7.30
   1   2   9   76.19    6.50
  -1   2  -9   78.39    6.70
  -1   2  -9   95.69    8.50
   2  -2   9   -3.80    4.40
   2  -2   9   -3.30    3.50
  -2  -2  -9   16.30    4.80
  -2   2  -9    4.30    3.90
  -2   2  -9    9.80    5.10
   2   2   9    2.60    4.30
   3  -2   9   20.80    6.50
   3  -2   9   23.40    5.00
   3   2   9   22.30    6.60
  -3   2  -9   19.40    6.10
  -3   2  -9   10.20    4.80
  -4  -2  -9   13.20    6.30
   4  -2   9   12.30    6.70
   4  -2   9   19.60    5.30
  -4   2  -9   24.40    7.50
  -4   2  -9    7.50    4.90
   4   2   9   15.50    6.80
  -5  -2  -9    4.00    7.50
   5  -2   9   26.70    8.30
   5  -2   9   22.00    6.50
  -5   2  -9    9.20    5.20
  -5   2  -9    2.70    8.00
   5   2   9   10.90    7.70
   7  -3  -9   19.10    8.00
  -7  -3   9   15.90    9.40
  -7  -3   9   21.00    7.80
  -7   3   9   18.20    8.00
  -7   3   9    4.40    5.50
  -6  -3   9   10.10    6.30
   6  -3  -9    4.50    6.20
  -6  -3   9   12.40    6.20
  -6   3   9   11.90    6.60
  -6   3   9    3.70    5.20
   5  -3  -9   27.00    6.00
  -5  -3   9   30.00    6.40
  -5  -3   9   31.10    7.30
  -5   3   9   18.50    5.10
  -5   3   9   28.20    5.80
  -4  -3   9   25.70    6.80
  -4  -3   9   31.10    5.50
   4  -3  -9   28.50    5.40
   4   3  -9   24.70    5.60
  -4   3   9   27.30    5.00
  -4   3   9   29.20    5.20
  -3  -3   9   98.29    8.70
  -3  -3   9  104.79    8.80
   3  -3  -9   82.49    7.40
  -3   3   9   91.39    6.80
   3   3  -9  105.69    8.10
  -3   3   9  107.09    7.30
  -2  -3   9  156.58    9.20
   2  -3  -9  150.48    5.40
   2  -3  -9  163.58    8.00
  -2  -3   9  173.78   11.50
   2   3  -9  154.38   11.80
  -2   3   9  163.98    8.20
  -2   3   9  163.48    7.60
   2   3  -9  157.38    9.80
  -1  -3   9   51.89    7.60
   1  -3  -9   44.70    4.00
  -1  -3   9   39.80    7.00
   1  -3  -9   39.10    4.40
  -1   3   9   44.90    3.60
   1   3  -9   41.40    6.80
  -1   3   9   39.20    4.40
  -1   3   9   39.60    4.30
   1   3  -9   42.90    6.20
   0  -3   9    8.30    5.40
   0  -3   9    9.20    5.60
   0  -3  -9    7.10    3.10
   0  -3  -9   11.20    2.00
   0   3  -9    8.20    5.80
   0   3  -9   12.10    4.50
   0   3   9   11.60    3.60
   1  -3   9  178.98   11.60
   1  -3   9  179.78   12.30
  -1  -3  -9  175.28    9.60
  -1   3  -9  188.18   12.40
  -1   3  -9  177.28   10.60
   1   3   9  181.58   10.30
   2  -3   9   42.80    6.90
  -2  -3  -9   48.60    6.60
   2  -3   9   46.80    7.00
   2   3   9   44.20    6.90
  -2   3  -9   46.40    6.70
  -2   3  -9   50.29    8.00
   3  -3   9   16.70    5.70
  -3  -3  -9   15.80    5.90
   3  -3   9   20.90    6.80
  -3   3  -9   14.90    5.60
  -3   3  -9   22.70    7.10
   3   3   9   14.40    6.80
   4  -3   9   14.10    6.70
   4  -3   9   -7.20    7.10
  -4  -3  -9    3.40    6.50
  -4   3  -9   -4.40    5.10
   4   3   9    7.40    7.20
  -4   3  -9   17.90    8.50
  -6  -4   9   11.30   10.40
   6  -4  -9   -1.00    7.40
  -6  -4   9    2.90    7.80
  -6   4   9    6.60    6.10
  -6   4   9   -0.20    9.00
  -5  -4   9   25.60    9.80
  -5  -4   9   23.50    7.80
   5  -4  -9   26.30    7.40
  -5   4   9   36.10    8.30
  -5   4   9   23.50    6.20
   4  -4  -9   13.10    6.00
  -4  -4   9   12.50    6.60
  -4  -4   9   13.90    7.80
  -4   4   9    4.40    6.10
   4   4  -9    5.50    5.10
  -4   4   9    9.60    5.10
  -3  -4   9   37.30    6.50
   3  -4  -9   51.29    6.60
  -3  -4   9   51.99    8.00
  -3   4   9   44.30    7.00
   3   4  -9   36.40    6.50
  -3   4   9   46.70    6.20
  -2  -4   9    3.40    6.80
   2  -4  -9    3.80    4.30
  -2  -4   9    0.00    4.90
  -2  -4   9    8.70    6.80
   2   4  -9    0.00    4.70
  -2   4   9    0.00    4.40
  -2   4   9    8.70    4.20
   2   4  -9    9.20    6.30
   1  -4  -9   23.10    2.90
  -1  -4   9   19.70    7.30
   1  -4  -9   10.60    4.00
  -1  -4   9   22.80    7.00
  -1  -4   9   15.80    6.20
   1   4  -9   21.90    8.50
   1   4  -9   22.30    5.70
   0  -4  -9    5.30    3.00
   0  -4   9    5.90    7.10
   0  -4   9    6.90    5.50
   0  -4  -9   -0.80    3.50
   0   4  -9   -8.00    7.50
   0   4  -9    6.30    4.90
  -1  -4  -9    4.60    1.60
  -1  -4  -9    4.60    4.90
  -1  -4  -9    7.00    2.10
   1  -4   9    7.40    7.10
   1  -4   9  -10.90    7.40
  -1   4  -9    5.40    5.50
  -1   4  -9   10.40    8.40
  -2  -4  -9    3.60    5.60
   2  -4   9   -0.10    7.90
   2  -4   9   -6.10    5.30
  -2   4  -9    0.90    8.50
  -2   4  -9    3.80    5.90
   3  -4   9    4.10    8.70
   3  -4   9   31.30    9.00
  -3  -4  -9   36.50    7.50
  -3   4  -9   19.30    7.00
  -3   4  -9   32.90    9.60
  -2  -5   9   38.00   10.00
  -2  -5   9    7.30    7.00
   2  -5  -9    1.60    6.40
  -2  -5   9  -12.60    9.10
  -2   5   9   11.10    5.90
   2   5  -9    2.80    5.60
  -1  -5   9   43.50   10.50
   1  -5  -9   18.80    6.00
  -1  -5   9   27.60   10.80
  -1  -5   9   35.70    9.20
   1   5  -9   24.80    7.10
  -1   5   9   32.90    5.90
  -9   0  10   19.80    9.00
  -9   0  10   20.60    8.70
   9   0 -10    6.40    8.10
  -9   0  10   21.50    8.60
  -8   0  10   -1.20    4.60
  -8   0  10   -4.10    6.00
   8   0 -10    6.80    6.80
  -8   0  10    4.60    6.80
  -8   0  10   -1.70    6.30
  -7   0  10    2.50    4.00
  -7   0  10    2.00    4.20
  -7   0  10   -1.00    5.30
   7   0 -10    6.20    5.50
  -7   0  10    0.80    5.30
  -6   0  10   31.50    5.80
  -6   0  10   33.20    5.60
   6   0 -10   29.70    5.80
  -6   0  10   24.60    4.90
   5   0 -10   10.80    4.40
  -5   0  10    8.90    3.40
  -5   0  10   13.50    4.20
  -5   0  10    6.20    4.30
   4   0 -10   10.10    3.70
  -4   0  10    6.10    3.30
  -4   0  10   11.70    3.70
  -3   0  10    7.70    2.70
   3   0 -10    3.00    2.80
   3   0 -10   -0.60    3.20
  -3   0  10    8.80    3.30
  -2   0  10    3.00    2.20
  -2   0  10    3.30    3.10
   2   0 -10    3.50    3.20
   2   0 -10    5.80    2.60
  -1   0  10  220.28    8.40
  -1   0  10  222.68   10.70
   1   0 -10  235.98   10.70
   0   0  10    0.40    3.10
   0   0 -10   -6.40    2.80
   0   0  10   -2.10    1.50
   0   0 -10    1.70    2.30
  -1   0 -10   -1.40    2.30
  -1   0 -10    3.30    4.10
   1   0  10    1.50    1.50
   1   0  10   -5.70    3.60
   1   0  10    2.20    2.00
  -2   0 -10  402.56   16.60
   2   0  10  396.56   12.30
  -2   0 -10  378.36   13.10
   2   0  10  386.26   12.50
   2   0  10  384.86   16.20
  -3   0 -10   97.09    9.60
   3   0  10   96.59    9.60
  -3   0 -10   85.19    6.00
   3   0  10   91.59    4.90
   4   0  10   38.70    7.80
   4   0  10   33.60    3.50
  -4   0 -10   23.50    6.30
  -4   0 -10   27.90    4.60
  -5   0 -10   24.60    5.10
   5   0  10   18.10    8.50
   5   0  10   23.30    3.60
  -5   0 -10   17.50    8.50
  -9  -1  10   75.29   12.50
  -9  -1  10   89.09   12.70
  -9  -1  10   49.40   10.20
  -9  -1  10   50.39    8.20
   9  -1 -10   45.50   10.30
  -9   1  10   60.19    9.00
   9   1 -10   81.89   11.00
  -9   1  10   70.79   11.10
  -9   1  10   72.49    9.80
  -8  -1  10    2.00    6.70
  -8  -1  10   11.50    7.40
  -8  -1  10    6.70    7.80
   8  -1 -10    9.90    5.30
  -8  -1  10   11.00    5.60
  -8   1  10    0.50    5.50
  -8   1  10   20.90    6.40
  -8   1  10   12.00    5.40
  -8   1  10    6.00    5.60
   8   1 -10   10.90    7.10
  -7  -1  10   52.89    7.90
  -7  -1  10   45.10    8.50
   7  -1 -10   59.19    7.90
  -7   1  10   48.70    7.70
  -7   1  10   38.00    6.40
   7   1 -10   49.70    7.00
  -7   1  10   55.79    6.60
  -7   1  10   51.59    6.90
   6  -1 -10   23.70    5.40
  -6  -1  10   22.80    5.70
  -6   1  10   18.80    5.30
  -6   1  10   21.30    4.40
  -6   1  10   26.20    4.80
   6   1 -10   24.50    5.00
  -5  -1  10  200.08   10.60
   5  -1 -10  193.98   10.20
  -5  -1  10  189.48   11.40
  -5   1  10  195.28   10.20
  -5   1  10  199.98    9.20
   5   1 -10  197.18   11.00
  -5   1  10  183.18    9.30
  -4  -1  10   41.20    5.80
  -4  -1  10   30.60    4.80
   4  -1 -10   35.20    4.80
  -4   1  10   33.60    4.60
  -4   1  10   38.00    4.40
   4   1 -10   37.40    5.10
  -4   1  10   39.70    4.50
  -3  -1  10   -0.80    3.40
   3  -1 -10    6.20    2.90
  -3  -1  10    0.80    2.90
   3  -1 -10    4.00    3.00
  -3   1  10    6.30    2.80
  -3   1  10    2.60    2.60
   3   1 -10    4.10    3.90
  -3   1  10    1.90    2.40
   2  -1 -10   24.40    3.20
  -2  -1  10   23.90    3.70
   2  -1 -10   19.00    3.80
  -2  -1  10   21.40    5.00
  -2   1  10   18.20    2.90
  -2   1  10   23.10    3.70
   2   1 -10   17.80    3.70
   2   1 -10   28.00    5.30
  -2   1  10   26.30    3.10
   1  -1 -10   85.09    4.80
  -1  -1  10   96.59    5.90
  -1  -1  10   90.19    7.40
   1  -1 -10   96.89    6.60
  -1   1  10   88.49    4.50
   1   1 -10   88.59    7.60
  -1   1  10   90.09    4.20
   1   1 -10   88.59    5.90
  -1   1  10   95.19    6.20
   0  -1  10    6.80    4.40
   0  -1 -10    0.80    3.20
   0  -1  10    5.10    2.70
   0  -1  10    8.00    3.30
   0   1  10    8.20    1.50
   0   1  10    9.90    3.60
   0   1 -10    7.70    4.30
   0   1 -10    4.20    2.90
   0   1  10    7.90    1.10
   1  -1  10   27.10    5.00
  -1  -1 -10   33.80    5.30
   1  -1  10   23.60    4.40
   1  -1  10   26.60    3.80
   1   1  10   27.40    5.00
  -1   1 -10   24.30    5.00
  -1   1 -10   19.00    3.90
   2  -1  10   44.70    6.30
  -2  -1 -10   52.49    6.70
   2  -1  10   49.00    5.90
  -2   1 -10   46.20    5.40
  -2   1 -10   54.19    7.40
   2   1  10   53.69    6.80
   3  -1  10   50.89    5.90
  -3  -1 -10   50.19    7.60
  -3  -1 -10   40.30    2.90
   3  -1  10   47.40    7.60
  -3   1 -10   41.90    5.40
   3   1  10   45.80    7.20
  -3   1 -10   51.59    7.20
   4  -1  10   51.19    7.70
   4  -1  10   45.50    5.80
  -4  -1 -10   45.20    7.90
  -4  -1 -10   52.19    4.40
  -4   1 -10   50.49    8.50
  -4   1 -10   44.10    6.20
   4   1  10   38.90    8.50
  -5  -1 -10  -11.10    8.10
  -5  -1 -10   12.10    3.80
   5  -1  10   17.90    8.00
   5  -1  10    9.80    4.70
   5   1  10   -4.80    5.90
  -5   1 -10    0.10    4.60
  -5   1 -10   15.20    8.50
  -8  -2  10    0.10    9.50
   8  -2 -10   10.40    7.90
  -8  -2  10   23.50   10.40
  -8  -2  10   13.20    8.10
   8   2 -10   16.70    9.10
  -8   2  10   15.00    5.80
  -8   2  10   18.90    8.20
  -8   2  10   20.80    5.50
  -8   2  10   10.90    4.70
  -7  -2  10   38.40    7.80
  -7  -2  10   48.10    8.60
   7  -2 -10   54.89    8.70
  -7   2  10   42.50    6.90
  -7   2  10   54.39    6.20
  -7   2  10   58.69    5.30
  -7   2  10   47.40    8.20
   7   2 -10   45.60    8.50
   6  -2 -10   -1.50    5.00
  -6  -2  10   -3.20    4.90
  -6  -2  10   -2.90    4.80
  -6   2  10    0.60    2.60
  -6   2  10    1.00    2.30
   6   2 -10   -4.10    5.80
  -6   2  10    4.30    5.20
  -6   2  10   -3.90    4.00
  -5  -2  10   -3.70    4.20
   5  -2 -10   -3.20    4.10
  -5  -2  10    2.30    5.50
  -5   2  10    0.00    2.10
  -5   2  10   -4.50    2.10
  -5   2  10   -2.70    3.30
  -5   2  10    3.60    4.00
  -4  -2  10  124.79   10.20
   4  -2 -10  120.79    7.80
  -4   2  10  126.89    7.70
  -4   2  10  104.59    5.40
  -4   2  10  115.79    7.00
  -3  -2  10  307.37   14.50
   3  -2 -10  300.27   11.90
  -3  -2  10  313.27   13.20
  -3   2  10  299.67   11.20
   3   2 -10  318.17   13.50
  -3   2  10  299.77   11.70
   3   2 -10  323.07   15.50
  -3   2  10  300.67   10.50
   2  -2 -10    5.40    2.50
   2  -2 -10    9.10    2.70
  -2  -2  10    6.40    4.80
  -2  -2  10    5.30    3.80
  -2   2  10   11.60    2.80
   2   2 -10   10.00    5.20
   2   2 -10    4.60    3.60
  -2   2  10   13.60    2.70
  -2   2  10    5.40    2.50
   1  -2 -10   23.90    2.70
   1  -2 -10   21.50    3.70
  -1  -2  10   24.30    5.00
  -1  -2  10   26.70    4.60
  -1   2  10   27.40    3.90
  -1   2  10   24.80    2.90
   1   2 -10   26.20    5.90
   1   2 -10   21.40    4.70
   0  -2 -10    5.40    3.30
   0  -2  10    6.70    3.80
   0  -2  10    4.10    4.10
   0   2  10    7.30    3.40
   0   2 -10    5.30    3.70
   1  -2  10   16.90    6.30
  -1  -2 -10   20.40    4.90
   1  -2  10   15.40    4.80
   1   2  10   19.30    4.80
  -1   2 -10   23.20    5.50
  -1   2 -10   20.80    4.60
   2  -2  10   -1.70    5.30
   2  -2  10   -0.80    4.40
  -2  -2 -10    0.70    4.70
  -2   2 -10    3.00    4.20
   2   2  10    6.70    4.80
  -2   2 -10    4.30    5.70
   3  -2  10    3.10    4.80
   3  -2  10    4.20    4.90
  -3  -2 -10    2.50    6.00
   3   2  10   -2.40    5.30
  -3   2 -10    2.60    6.30
  -3   2 -10    1.70    4.00
   4  -2  10   28.00    8.30
  -4  -2 -10    6.70    7.10
   4   2  10   18.30    7.50
  -4   2 -10   18.40    5.70
  -4   2 -10   34.30    8.90
   5  -2  10    8.40    6.30
  -5  -2 -10   13.90    8.90
   5  -2  10   13.80    9.00
  -5   2 -10   25.30    9.60
  -5   2 -10   10.70    5.60
   5   2  10   23.20    9.60
   7  -3 -10   23.40    8.30
  -7  -3  10   21.80   10.20
  -7  -3  10   15.10    8.30
  -7   3  10   24.60    6.90
  -7   3  10   28.50    8.80
  -6  -3  10    4.60    6.10
  -6  -3  10    1.70    6.60
   6  -3 -10    5.90    6.40
  -6   3  10    6.10    5.10
  -6   3  10    0.10    5.90
  -5  -3  10   32.50    7.90
  -5  -3  10   27.40    6.60
   5  -3 -10   22.00    6.30
  -5   3  10   26.00    6.10
  -5   3  10   25.70    5.70
  -4  -3  10   42.00    8.10
   4  -3 -10   43.10    6.10
  -4  -3  10   48.80    7.30
  -4   3  10   36.10    5.90
  -4   3  10   36.00    5.60
   3  -3 -10  211.98   10.50
  -3  -3  10  244.08   12.60
  -3  -3  10  230.28   13.00
   3   3 -10  228.88   12.10
  -3   3  10  212.18    9.90
   3   3 -10  249.97   15.30
  -3   3  10  228.58   10.90
  -2  -3  10   36.70    7.40
   2  -3 -10   33.70    3.30
   2  -3 -10   34.40    4.40
  -2  -3  10   39.20    5.90
  -2   3  10   39.20    4.70
  -2   3  10   33.40    3.50
   2   3 -10   28.90    5.80
   2   3 -10   37.90    8.20
  -1  -3  10   24.30    6.30
   1  -3 -10   30.90    3.40
  -1  -3  10   26.40    5.30
  -1  -3  10   26.80    5.90
   1  -3 -10   26.60    3.60
  -1   3  10   30.60    4.20
   1   3 -10   27.00    5.50
  -1   3  10   27.30    3.50
   1   3 -10   25.80    7.70
   0  -3 -10   10.90    3.40
   0  -3  10    0.50    5.20
   0  -3 -10    6.10    1.50
   0  -3  10    3.20    4.50
   0   3 -10   -5.10    6.10
   0   3  10    2.60    3.90
   0   3 -10    1.20    4.10
   1  -3  10   38.30    8.20
  -1  -3 -10   30.40    6.10
   1  -3  10   44.30    7.20
  -1   3 -10   40.70    8.20
  -1   3 -10   33.60    6.10
   1   3  10   36.90    6.10
   2  -3  10   22.70    7.00
  -2  -3 -10   17.60    6.00
   2  -3  10   10.40    6.80
  -2   3 -10   16.10    7.90
  -2   3 -10   13.20    5.70
   2   3  10   23.70    6.10
   3  -3  10    0.80    6.30
   3  -3  10   -3.50    7.30
  -3  -3 -10   -5.30    6.40
  -3   3 -10   -2.50    4.80
   3   3  10  -15.70    5.90
  -3   3 -10   14.90    8.70
   4  -3  10   34.60    7.90
  -4  -3 -10   21.30    9.00
   4  -3  10   25.10    7.80
  -4   3 -10   41.70   10.20
   4   3  10   30.30    9.20
  -4   3 -10   27.00    6.90
   5  -4 -10    3.70    6.70
  -5  -4  10   10.40    7.80
  -5  -4  10   -9.60    9.30
  -5   4  10   22.30    8.50
  -5   4  10   11.80    6.00
  -4  -4  10   -3.60    6.40
  -4  -4  10   11.10    7.20
   4  -4 -10    7.20    5.80
  -4   4  10    3.80    5.10
  -4   4  10   -2.90    6.60
   4   4 -10    1.30    4.90
   3  -4 -10   32.80    6.20
  -3  -4  10   35.50    8.20
  -3  -4  10   43.20    9.10
   3   4 -10   22.80    6.50
  -3   4  10   30.40    6.50
  -3   4  10   34.40    5.90
  -2  -4  10    5.60    5.50
   2  -4 -10    6.70    4.50
  -2  -4  10   15.20    7.40
  -2  -4  10   11.00    6.70
   2   4 -10    6.10    8.90
  -2   4  10    6.80    4.60
  -2   4  10    1.50    4.00
   2   4 -10   -1.90    5.00
  -1  -4  10  -10.00    5.40
  -1  -4  10   16.50    7.00
   1  -4 -10   -2.20    3.80
  -1  -4  10   16.00    7.30
   1  -4 -10    4.70    2.40
   1   4 -10    2.40    8.40
   1   4 -10   -3.80    4.80
  -1   4  10    8.60    3.80
   0  -4  10   26.20    8.10
   0  -4  10   25.00    8.20
   0  -4 -10   35.00    4.80
   0  -4 -10   17.10    3.10
   0   4 -10   18.00    9.30
   0   4 -10   13.20    5.70
   1  -4  10   -4.20    7.80
  -1  -4 -10  -15.40    5.20
   1  -4  10  -18.00    8.20
  -1   4 -10    0.80    4.90
  -1   4 -10   10.00    9.80
   2  -4  10    8.20    8.90
   2  -4  10   30.90    9.60
  -2   4 -10    5.10    9.30
  -2   4 -10   10.00    6.10
  -9   0  11    2.70    9.20
  -9   0  11   10.00    8.50
   9   0 -11    2.10    8.50
  -9   0  11    8.30    6.00
  -9   0  11    2.60    8.80
  -8   0  11   -2.10    6.90
   8   0 -11   14.00    7.30
  -8   0  11    1.00    4.80
  -8   0  11   -4.60    6.70
  -8   0  11   -7.70    7.20
  -7   0  11    6.40    6.10
  -7   0  11   11.60    5.00
   7   0 -11    2.00    5.40
  -7   0  11    7.20    6.50
   6   0 -11   41.20    6.10
  -6   0  11   46.00    6.80
  -6   0  11   39.10    6.30
  -6   0  11   39.20    5.80
  -5   0  11   32.90    5.40
  -5   0  11   34.70    5.80
   5   0 -11   26.30    5.30
  -4   0  11   -3.40    3.30
  -4   0  11    4.90    3.60
   4   0 -11   -0.30    3.30
   3   0 -11   14.20    4.60
   3   0 -11   10.50    3.60
  -3   0  11   11.90    4.20
  -3   0  11   15.20    3.50
  -2   0  11  218.38    9.20
  -2   0  11  223.78   10.80
   2   0 -11  224.58   11.20
   1   0 -11   41.70    5.60
  -1   0  11   39.40    3.80
  -1   0  11   50.29    6.20
   0   0  11   25.10    4.70
   0   0  11   27.30    3.30
   0   0 -11   17.60    5.00
   1   0  11   -1.50    2.40
   1   0  11   -5.60    4.20
  -1   0 -11    4.20    4.80
  -1   0 -11    2.40    2.80
   1   0  11   -1.80    1.60
  -2   0 -11  580.44   18.30
  -2   0 -11  567.24   22.20
   2   0  11  547.25   17.50
   2   0  11  591.44   17.30
   2   0  11  605.34   22.30
   3   0  11  165.78    6.90
  -3   0 -11  201.88   12.90
   3   0  11  172.38    6.60
   3   0  11  167.08   12.20
  -3   0 -11  171.48    8.40
   4   0  11    4.00    7.10
  -4   0 -11    2.90    7.50
   4   0  11   -0.10    2.40
  -4   0 -11    2.60    4.00
   4   0  11    0.30    1.90
  -5   0 -11   -5.60    9.00
  -5   0 -11   10.70    4.70
   5   0  11  -10.80    8.30
   5   0  11   -1.60    2.90
  -8  -1  11   -1.70    8.60
   8  -1 -11    0.70    7.40
  -8  -1  11   11.40    7.90
  -8  -1  11   -1.90    4.80
  -8  -1  11    4.10    5.80
  -8   1  11   -1.00    5.00
   8   1 -11    9.40    7.60
  -8   1  11   -5.10    7.80
  -8   1  11    7.40    6.40
  -8   1  11    0.10    5.90
  -7  -1  11   14.80    6.90
   7  -1 -11   26.70    6.80
  -7  -1  11   22.80    7.80
  -7   1  11   25.50    6.00
  -7   1  11   36.70    7.40
   7   1 -11   38.40    7.30
  -7   1  11   34.40    6.30
  -7   1  11   39.10    6.10
  -6  -1  11   46.90    7.10
   6  -1 -11   57.59    7.20
  -6  -1  11   52.29    8.00
  -6   1  11   47.10    7.00
   6   1 -11   54.39    7.70
  -6   1  11   54.89    6.60
  -6   1  11   56.09    6.80
   5  -1 -11   49.30    6.20
  -5  -1  11   64.19    8.00
  -5  -1  11   46.60    6.40
  -5   1  11   48.80    6.00
   5   1 -11   54.99    6.60
  -5   1  11   54.49    6.50
  -5   1  11   61.39    6.40
  -4  -1  11   63.69    8.00
   4  -1 -11   86.59    6.70
  -4  -1  11   86.49    6.80
  -4   1  11   86.79    6.30
   4   1 -11   72.39    7.60
  -4   1  11   76.69    6.70
  -4   1  11   71.19    6.10
  -3  -1  11   10.90    3.40
   3  -1 -11    0.50    3.10
   3  -1 -11    9.00    3.70
  -3  -1  11   10.50    4.80
  -3   1  11    5.80    3.00
   3   1 -11    8.00    5.00
  -3   1  11    8.40    3.60
  -3   1  11   -0.30    2.70
  -2  -1  11  103.09    6.50
  -2  -1  11   87.89    8.20
   2  -1 -11   87.29    6.90
   2  -1 -11   97.49    5.80
   2   1 -11   83.59    8.50
  -2   1  11   89.39    5.30
  -2   1  11  100.39    5.60
  -2   1  11   95.99    6.90
  -1  -1  11   29.90    6.00
   1  -1 -11   27.10    4.70
  -1  -1  11   19.20    3.60
  -1   1  11   24.70    4.60
  -1   1  11   24.70    2.70
   1   1 -11   26.20    4.30
  -1   1  11   27.00    2.70
   1   1 -11   19.70    4.50
   0  -1  11   23.80    5.40
   0  -1 -11   28.50    5.20
   0  -1  11   18.50    4.30
   0  -1  11   27.60    4.00
   0   1 -11   21.30    4.20
   0   1 -11   16.60    4.70
   0   1  11   22.70    4.90
   0   1  11   21.10    2.30
   1  -1  11    3.70    4.80
   1  -1  11   12.70    4.20
   1  -1  11    8.00    3.00
  -1  -1 -11   16.10    4.70
   1   1  11   11.80    4.80
  -1   1 -11   11.10    5.40
  -1   1 -11   11.40    3.80
   2  -1  11   58.89    8.20
   2  -1  11   67.39    6.70
  -2  -1 -11   79.19    8.60
   2   1  11   64.79    8.30
  -2   1 -11   68.89    6.50
  -2   1 -11   80.29    9.60
  -3  -1 -11   10.10    6.50
   3  -1  11    9.30    5.20
   3  -1  11   15.10    4.40
   3   1  11   11.90    5.30
  -3   1 -11   11.40    6.50
  -3   1 -11   14.50    4.50
  -4  -1 -11   -1.90    8.00
   4  -1  11    7.60    7.40
   4  -1  11   11.20    4.60
  -4   1 -11   19.40    8.00
  -4   1 -11   10.80    4.70
   4   1  11    2.40    7.00
  -5  -1 -11  -16.30    6.80
   5  -1  11    8.20    5.00
   5  -1  11    7.60    9.10
  -5   1 -11   16.00    9.30
  -5   1 -11   17.10    5.80
   5   1  11  -19.40    8.50
  -8  -2  11    3.90    9.60
   8  -2 -11   -9.70    7.90
  -8  -2  11   -8.70    8.10
  -8   2  11   -2.50    4.50
  -8   2  11    7.20    5.00
  -8   2  11   -3.10    7.80
   8   2 -11    4.10    9.10
  -8   2  11    6.10    6.00
  -7  -2  11    4.60    7.10
  -7  -2  11   32.70    8.90
   7  -2 -11   20.50    7.40
  -7   2  11   26.50    7.80
  -7   2  11    6.80    5.10
   7   2 -11   20.70    8.60
  -7   2  11   18.30    4.20
  -7   2  11   10.90    3.90
   6  -2 -11   10.20    5.70
  -6  -2  11   10.40    6.90
  -6  -2  11    8.90    4.90
  -6   2  11    8.80    5.20
  -6   2  11    8.30    4.70
  -6   2  11    9.80    3.30
  -6   2  11    9.90    2.90
  -5  -2  11   -1.10    6.20
  -5  -2  11    3.40    3.80
   5  -2 -11    3.90    5.30
  -5   2  11    1.20    2.80
  -5   2  11    7.00    4.40
  -5   2  11    0.10    3.80
  -4  -2  11  359.46   14.90
  -4  -2  11  367.86   17.20
   4  -2 -11  372.76   14.30
  -4   2  11  365.66   14.60
  -4   2  11  362.76   12.20
  -4   2  11  361.66   13.50
   3  -2 -11  239.78   10.10
  -3  -2  11  205.98   11.90
  -3  -2  11  224.78   12.20
  -3   2  11  227.18    9.00
  -3   2  11  222.08    9.90
   3   2 -11  219.38   11.40
  -3   2  11  228.98    9.20
   3   2 -11  223.98   12.90
   2  -2 -11    2.50    2.70
   2  -2 -11    1.10    2.80
  -2  -2  11    1.40    3.80
  -2  -2  11   -1.60    4.70
   2   2 -11   -0.60    3.30
  -2   2  11    3.40    2.40
  -2   2  11    1.30    2.20
  -2   2  11    3.00    2.90
   2   2 -11   -9.10    4.80
  -1  -2  11   13.20    4.40
  -1  -2  11   11.50    5.70
   1  -2 -11   20.20    2.60
   1  -2 -11   11.80    3.90
   1   2 -11   25.10    5.80
   1   2 -11   21.20    4.80
  -1   2  11   17.80    2.60
  -1   2  11   18.90    4.10
   0  -2 -11   66.39    6.80
   0  -2  11   67.19    6.90
   0  -2  11   65.89    8.70
   0  -2  11   71.09    7.90
   0   2 -11   65.29    8.90
   0   2 -11   54.19    6.30
   0   2  11   70.29    7.20
  -1  -2 -11   24.50    5.30
   1  -2  11    9.00    6.20
   1  -2  11   12.90    5.20
  -1   2 -11   18.70    4.90
   1   2  11   11.70    4.80
  -1   2 -11   13.60    6.30
  -2  -2 -11    3.10    5.50
   2  -2  11   10.80    5.40
   2  -2  11   14.20    5.50
  -2   2 -11    4.90    4.40
  -2   2 -11   10.70    5.50
   2   2  11    6.70    5.50
  -3  -2 -11  -15.60    6.50
   3  -2  11    6.20    6.40
   3  -2  11    3.00    7.10
  -3   2 -11   -4.10    5.60
   3   2  11   -3.90    6.50
  -3   2 -11    2.20    4.60
  -4  -2 -11   13.10    9.50
   4  -2  11   28.40    8.80
   4  -2  11   30.60    7.10
  -4   2 -11   18.10    6.20
  -4   2 -11   42.40   10.00
   4   2  11   22.00    8.90
  -7  -3  11  -11.80    7.80
   7  -3 -11    3.10    7.30
  -7  -3  11    3.20   10.10
  -7   3  11   -2.20    5.90
  -7   3  11   10.80    8.60
   6  -3 -11    4.40    6.30
  -6  -3  11    5.80    6.90
  -6  -3  11   -1.20    6.70
  -6   3  11    8.00    7.00
  -6   3  11   11.00    5.60
   5  -3 -11    4.40    5.40
  -5  -3  11   16.30    5.70
  -5  -3  11   17.90    7.60
  -5   3  11    9.40    6.10
  -5   3  11   11.70    5.10
  -4  -3  11   72.79    7.90
   4  -3 -11   66.79    7.20
  -4  -3  11   76.19   10.10
  -4   3  11   75.09    7.80
  -4   3  11   77.09    7.40
  -3  -3  11  126.99   11.80
   3  -3 -11  106.29    7.80
  -3  -3  11  112.29    8.70
   3   3 -11  104.69    8.80
  -3   3  11  101.09    7.30
   3   3 -11  124.09   12.60
  -3   3  11  103.09    8.00
   2  -3 -11    3.70    3.40
   2  -3 -11    2.30    2.50
  -2  -3  11    1.50    4.70
  -2  -3  11    5.30    4.30
  -2   3  11    4.80    2.90
   2   3 -11   21.40    8.10
   2   3 -11    3.50    4.40
  -2   3  11    7.50    3.50
  -2   3  11    7.40    2.90
   1  -3 -11   18.10    3.90
   1  -3 -11   15.80    2.90
  -1  -3  11   19.80    7.40
  -1  -3  11   20.70    6.10
  -1  -3  11   19.30    6.80
  -1   3  11   25.00    3.20
   1   3 -11   12.50    7.80
   1   3 -11   15.60    5.30
  -1   3  11   19.20    4.30
   0  -3 -11   80.89    7.30
   0  -3  11   87.19    9.60
   0  -3  11   79.89   10.20
   0  -3  11   84.89   10.40
   0   3 -11   66.99   10.50
   0   3 -11   77.79    8.10
   0   3  11   76.09    7.70
  -1  -3 -11   23.30    5.90
   1  -3  11    8.60    7.50
   1  -3  11   40.70    7.70
  -1   3 -11   28.70    8.40
   1   3  11   24.20    6.30
  -1   3 -11   17.80    5.50
   2  -3  11    7.40    6.80
   2  -3  11    2.50    7.70
  -2  -3 -11    0.50    6.60
  -2   3 -11    4.00    4.90
  -2   3 -11   -1.00    6.40
   2   3  11    4.10    6.00
   3  -3  11   -0.50    6.30
  -3  -3 -11  -12.30    8.00
   3  -3  11    4.40    7.30
   3   3  11    0.00    7.60
  -3   3 -11   14.30    8.70
  -3   3 -11   -3.20    5.60
  -5  -4  11   14.80    6.70
  -5  -4  11    8.50   10.20
   5  -4 -11    0.90    7.10
  -5   4  11    4.20    6.50
  -5   4  11   -1.60    8.10
   4  -4 -11   69.09    8.70
  -4  -4  11   63.59   11.90
  -4  -4  11   91.99   11.10
  -4   4  11   72.59    8.00
  -4   4  11   68.29    9.20
  -3  -4  11   71.79   11.50
   3  -4 -11   65.79    7.40
  -3  -4  11   87.99   10.60
   3   4 -11   53.79    8.20
  -3   4  11   95.79    9.70
  -3   4  11   59.79    6.70
  -2  -4  11    8.80    8.80
  -2  -4  11    7.60    8.20
   2  -4 -11    1.10    4.60
  -2  -4  11    4.90    7.20
   2   4 -11   -5.80    4.80
  -2   4  11    6.70    4.60
   2   4 -11   18.60   10.30
  -1  -4  11    5.00    7.30
   1  -4 -11   11.00    3.10
   1  -4 -11    7.90    3.80
  -1  -4  11   -2.40    8.30
  -1  -4  11   34.90    9.10
   1   4 -11   13.00   10.20
   1   4 -11    8.60    5.60
   0  -4  11    8.50    7.10
   0  -4  11    3.90    8.10
   0  -4 -11    9.50    4.40
   0   4 -11    8.50    9.30
   0   4 -11   -4.00    5.30
  -1  -4 -11   -7.40    5.80
   1  -4  11  -22.70    9.60
   1  -4  11   -9.30    7.60
  -1   4 -11    1.80    6.10
  -8   0  12    1.70    5.20
  -8   0  12    9.70    7.40
  -8   0  12   13.40    8.60
   8   0 -12  -14.40    5.10
  -8   0  12   -7.10    7.70
   7   0 -12    3.00    6.10
  -7   0  12    3.80    6.70
  -7   0  12    1.60    4.90
  -7   0  12   15.40    6.10
   6   0 -12    5.30    5.90
  -6   0  12   -3.90    4.60
  -6   0  12    5.70    5.30
  -6   0  12    2.10    3.90
  -5   0  12    1.70    4.80
   5   0 -12    2.60    4.50
   4   0 -12   31.00    5.40
   4   0 -12   25.70    6.20
  -4   0  12   30.10    4.80
  -4   0  12   27.10    5.50
   3   0 -12    1.20    4.40
   3   0 -12   -3.00    3.30
  -3   0  12   -2.40    3.70
  -3   0  12    0.80    3.20
  -2   0  12   15.80    4.80
  -2   0  12   17.00    3.70
   2   0 -12   20.70    5.20
  -1   0  12   -1.50    3.90
  -1   0  12    0.50    2.30
   1   0 -12    3.40    4.10
   0   0 -12   10.70    5.00
   0   0  12    8.00    3.10
   0   0  12    9.80    2.40
   0   0  12   10.00    4.70
  -1   0 -12   60.39    8.10
  -1   0 -12   53.89    5.40
   1   0  12   45.10    4.00
   1   0  12   54.39    7.70
   1   0  12   53.79    5.00
   2   0  12  315.87   10.70
  -2   0 -12  322.37   15.30
   2   0  12  289.77   15.60
   2   0  12  303.07   10.10
   3   0  12   11.30    2.60
   3   0  12   13.50    2.10
   3   0  12    2.50    6.70
  -3   0 -12   14.60    4.00
  -3   0 -12   10.80    7.10
  -4   0 -12   12.50    4.60
   4   0  12    7.00    8.40
  -4   0 -12   17.90    6.90
   4   0  12    0.80    2.50
   4   0  12    5.90    1.80
   8  -1 -12   20.70    8.70
  -8  -1  12   21.90    6.20
  -8  -1  12   30.00    9.20
  -8  -1  12   13.90    6.70
  -8   1  12   22.20    6.90
   8   1 -12   22.70    8.90
  -8   1  12   24.30    7.10
  -8   1  12   16.10    8.80
  -8   1  12   12.70    6.70
  -7  -1  12    7.30    7.20
   7  -1 -12   15.00    5.10
  -7  -1  12   -2.90    6.60
  -7   1  12    1.30    5.20
   7   1 -12    6.20    6.70
  -7   1  12   -1.00    5.00
  -7   1  12    2.40    6.40
  -7   1  12   -1.40    5.10
   6  -1 -12    3.50    5.70
  -6  -1  12    3.50    6.50
  -6  -1  12   12.30    6.20
  -6   1  12    3.90    4.60
   6   1 -12   17.10    6.30
  -6   1  12   11.80    4.60
  -6   1  12   12.80    4.40
  -5  -1  12   28.30    6.40
  -5  -1  12   32.80    6.10
   5  -1 -12   34.40    7.00
   5   1 -12   31.60    6.70
  -5   1  12   41.30    5.60
  -5   1  12   33.80    6.20
  -5   1  12   42.40    5.50
  -4  -1  12  111.99    8.30
   4  -1 -12  108.89    7.80
  -4   1  12  102.69    7.80
  -4   1  12  108.19    7.20
  -4   1  12  106.59    7.60
   3  -1 -12   43.30    5.20
  -3  -1  12   47.00    8.10
  -3  -1  12   37.70    5.30
   3  -1 -12   48.80    6.00
   3   1 -12   38.60    7.30
  -3   1  12   46.60    4.80
  -3   1  12   48.10    6.00
  -3   1  12   39.80    4.80
  -2  -1  12   27.10    4.40
   2  -1 -12   30.60    5.30
   2  -1 -12   34.80    4.30
   2   1 -12   32.10    7.30
  -2   1  12   36.80    4.20
  -2   1  12   27.70    5.00
  -2   1  12   29.30    3.70
  -1  -1  12   -7.50    4.60
  -1  -1  12    4.30    3.40
   1  -1 -12    1.60    4.00
   1   1 -12    1.80    4.90
  -1   1  12    5.30    4.10
  -1   1  12   -3.30    1.80
  -1   1  12   -1.60    2.00
   1   1 -12    6.00    3.70
   0  -1  12    3.60    4.20
   0  -1  12    6.80    4.60
   0  -1 -12   14.60    4.70
   0  -1  12    8.30    3.30
   0   1 -12   13.90    4.10
   0   1  12    7.50    1.60
   0   1 -12    7.10    5.90
   0   1  12   12.00    4.80
   1  -1  12    2.10    4.10
   1  -1  12    1.00    5.50
   1  -1  12    0.60    3.10
  -1   1 -12   -7.40    5.30
   1   1  12    5.20    5.40
  -1   1 -12    5.90    3.90
   2  -1  12   36.60    4.60
  -2  -1 -12   36.10    7.30
   2  -1  12   36.60    5.30
   2  -1  12   37.10    7.60
  -2   1 -12   31.60    5.00
  -2   1 -12   39.20    8.00
   2   1  12   26.80    7.10
   3  -1  12   50.49    9.60
  -3  -1 -12   37.10    8.00
   3  -1  12   66.19    7.10
  -3   1 -12   54.29   10.00
   3   1  12   46.00    7.60
  -3   1 -12   45.90    6.00
   4  -1  12   17.00    5.10
  -4  -1 -12    1.90    8.80
   4  -1  12   36.80    9.90
  -4   1 -12   11.70    7.10
  -4   1 -12    7.60    5.20
   4   1  12    4.50    8.90
  -7  -2  12   -3.40    7.30
   7  -2 -12   19.30    6.90
  -7  -2  12   18.30    8.90
  -7   2  12   12.60    6.00
  -7   2  12   10.30    3.90
  -7   2  12    5.20    7.00
  -7   2  12   13.30    4.20
  -6  -2  12    0.10    7.40
   6  -2 -12    2.20    5.70
  -6  -2  12   -6.90    6.00
  -6   2  12   -0.40    5.80
  -6   2  12   -3.20    4.30
  -6   2  12    2.50    3.20
  -6   2  12    2.10    3.30
  -5  -2  12   35.10    7.50
   5  -2 -12   16.60    6.20
  -5  -2  12    7.50    5.90
  -5   2  12    7.90    3.60
  -5   2  12   13.90    4.60
  -4  -2  12   68.49    9.30
  -4  -2  12   44.90    6.90
   4  -2 -12   61.79    6.80
  -4   2  12   61.29    5.30
  -4   2  12   56.59    6.20
  -4   2  12   62.79    7.30
  -3  -2  12   65.39    7.90
   3  -2 -12   60.59    5.90
   3  -2 -12   57.69    6.00
  -3  -2  12   55.39    6.90
  -3   2  12   63.39    5.80
  -3   2  12   61.29    5.60
   3   2 -12   63.19    9.60
  -3   2  12   65.39    6.00
   2  -2 -12   12.30    3.90
   2  -2 -12    7.10    3.10
  -2  -2  12   12.30    6.20
  -2   2  12    9.30    2.60
  -2   2  12    8.80    3.90
   2   2 -12    8.80    4.40
   2   2 -12    4.00    6.40
  -2   2  12    3.60    2.60
  -1  -2  12   20.30    5.70
   1  -2 -12   31.20    5.10
  -1  -2  12   26.10    5.30
   1   2 -12   15.20    4.80
  -1   2  12   20.80    4.70
   1   2 -12   25.00    6.50
  -1   2  12   17.90    2.50
   0  -2  12   73.79   10.10
   0  -2  12   75.09    8.60
   0  -2  12   82.79    7.40
   0  -2 -12   92.59    8.00
   0   2 -12   93.29   10.70
   0   2 -12   73.29    7.40
   0   2  12   73.39    8.20
   1  -2  12   13.10    5.80
   1  -2  12   13.30    7.10
   1  -2  12   20.10    5.20
  -1  -2 -12   14.10    5.10
  -1   2 -12    9.50    5.60
  -1   2 -12   11.40    4.60
   1   2  12    6.80    6.50
   2  -2  12   -1.00    6.90
   2  -2  12  -10.70    6.00
  -2  -2 -12   -0.60    5.40
  -2   2 -12    8.60    7.60
   2   2  12    6.40    6.20
  -2   2 -12    5.40    4.50
   3  -2  12   -3.40    6.20
  -3  -2 -12  -12.40    7.40
   3  -2  12    8.50    5.80
  -3   2 -12   -6.00    8.00
  -3   2 -12    1.90    4.70
   3   2  12  -14.30    6.70
   6  -3 -12   26.50    7.90
  -6  -3  12   20.40    9.50
  -6  -3  12   24.50    7.90
  -6   3  12   20.60    6.10
  -6   3  12   23.70    8.20
   5  -3 -12    3.40    5.90
  -5  -3  12   -3.50    6.90
  -5  -3  12   10.70    6.30
  -5   3  12    0.70    6.00
  -5   3  12    3.80    4.90
  -4  -3  12   15.90    8.30
   4  -3 -12    8.40    5.10
  -4  -3  12   21.30    6.80
  -4   3  12   18.30    5.70
  -4   3  12   16.90    4.90
  -3  -3  12   10.40    5.90
   3  -3 -12    8.80    4.60
  -3  -3  12   33.40    8.40
  -3   3  12   16.50    4.50
  -3   3  12    9.30    4.20
   3   3 -12   20.90    9.40
  -3   3  12   17.40    2.70
   3   3 -12   14.70    5.30
  -2  -3  12   10.50    5.80
   2  -3 -12    8.20    3.30
   2  -3 -12   11.10    3.70
  -2  -3  12   15.50    7.30
  -2   3  12   15.40    3.20
   2   3 -12    9.80    8.20
  -2   3  12   14.20    3.70
  -2   3  12   11.80    3.70
   2   3 -12    8.60    5.30
  -1  -3  12    1.00    5.20
   1  -3 -12   10.60    2.70
  -1  -3  12   11.50    6.30
  -1  -3  12   15.70    6.20
   1  -3 -12   13.40    4.40
  -1   3  12    5.70    2.30
   1   3 -12    9.30    8.30
  -1   3  12   13.70    4.70
   1   3 -12    7.20    5.20
   0  -3  12   35.60    7.50
   0  -3  12   35.30    9.60
   0  -3 -12   29.50    5.90
   0  -3  12   29.70    7.80
   0   3 -12   21.30    5.80
   0   3 -12   21.30    9.60
   0   3  12   33.40    6.20
   1  -3  12   -7.30    8.10
  -1  -3 -12   11.20    5.20
   1  -3  12    3.80    6.60
   1   3  12    3.40    6.30
  -1   3 -12    6.20    8.60
  -1   3 -12    2.00    5.10
  -2  -3 -12   -8.90    7.10
   2  -3  12   14.40    7.50
   2  -3  12    5.60    8.80
  -2   3 -12    8.10    5.80
   2   3  12   13.70    7.90
  -2   3 -12    3.40    9.90
   4  -4 -12   52.49    8.50
  -4  -4  12   56.79   10.00
  -4   4  12   56.49    7.90
  -4   4  12   40.40    8.70
  -3  -4  12   59.29   10.00
  -3  -4  12   40.80    9.60
  -3  -4  12   58.69    9.40
   3  -4 -12   45.40    6.90
  -3   4  12   36.80    7.10
  -3   4  12   38.70    6.10
  -2  -4  12   34.30   10.50
  -2  -4  12   27.80    8.90
   2  -4 -12   14.00    5.00
  -2  -4  12   13.40    9.50
   2   4 -12   21.60   11.50
  -2   4  12   20.50    5.30
   1  -4 -12   11.30    3.60
  -1  -4  12    8.90    8.30
  -1  -4  12    5.50    8.90
   1  -4 -12    4.90    3.30
  -1  -4  12   10.70    9.00
   1   4 -12   24.70   11.60
  -8   0  13   35.50    8.90
  -8   0  13   25.80    9.60
  -8   0  13   29.80    7.00
   8   0 -13   28.40    9.60
  -8   0  13   35.30    9.40
  -7   0  13   -3.70    5.90
   7   0 -13   12.10    5.40
  -7   0  13   -6.20    7.00
  -7   0  13    2.30    5.20
  -6   0  13   11.50    5.00
   6   0 -13   20.20    6.20
  -6   0  13   13.20    6.30
  -6   0  13    2.30    9.90
  -5   0  13    5.80    5.00
  -5   0  13   -0.80    4.40
   5   0 -13   -4.00    4.60
   4   0 -13    9.10    5.40
  -4   0  13   15.60    4.80
  -4   0  13   21.90    5.50
   4   0 -13   13.00    4.90
  -3   0  13   -0.30    3.50
   3   0 -13   13.70    5.10
  -3   0  13    2.30    4.70
  -2   0  13   16.70    3.80
   2   0 -13   19.50    5.70
  -2   0  13    7.30    5.60
  -1   0  13   -1.00    2.80
  -1   0  13    2.40    5.60
   0   0  13   11.00    2.90
   0   0  13   12.70    5.60
   0   0 -13   15.10    6.10
   0   0  13    9.60    3.70
   1   0  13    4.30    3.20
  -1   0 -13   14.60    6.80
   1   0  13   11.40    2.50
   1   0  13    8.90    5.70
   2   0  13    2.60    6.10
  -2   0 -13    7.30    4.10
   2   0  13    3.10    2.00
  -2   0 -13   16.40    7.30
   2   0  13    6.40    2.60
   3   0  13   11.90    1.90
   3   0  13   16.60    2.50
  -3   0 -13   13.30    4.20
   3   0  13   29.80    8.50
  -3   0 -13   11.80    8.10
   8  -1 -13   33.20    9.80
  -8  -1  13   17.00    7.50
  -8   1  13   31.60    9.60
   8   1 -13   42.30   10.50
  -8   1  13   19.80    6.70
   7  -1 -13   12.60    7.40
  -7  -1  13   10.90    7.50
  -7  -1  13    0.80    7.40
  -7   1  13    1.70    5.00
  -7   1  13   12.70    6.30
   7   1 -13    6.60    8.10
  -7   1  13   -3.80    6.50
   6  -1 -13   17.70    6.70
  -6  -1  13    8.30    6.60
  -6  -1  13    8.10    6.50
  -6   1  13   14.30    6.50
  -6   1  13   15.70    5.20
   6   1 -13   22.50    7.20
  -6   1  13   20.80    5.30
   5  -1 -13   59.89    7.50
  -5  -1  13   71.79    9.20
  -5  -1  13   72.09    8.90
  -5   1  13   80.19    7.70
  -5   1  13   74.19    7.40
   5   1 -13   77.59    9.60
  -5   1  13   62.39    8.30
   4  -1 -13  208.08   11.70
  -4  -1  13  224.28   12.90
   4  -1 -13  222.98   11.30
  -4  -1  13  220.78   11.40
   4   1 -13  227.28   14.30
  -4   1  13  196.28   10.40
  -4   1  13  209.78   10.90
  -4   1  13  203.08    9.90
  -3  -1  13   28.90    6.60
  -3  -1  13   22.20    5.00
   3  -1 -13   23.90    4.50
   3  -1 -13   29.10    6.10
  -3   1  13   26.90    4.60
  -3   1  13   17.30    4.00
   3   1 -13   26.70    7.50
  -3   1  13   26.00    5.60
  -2  -1  13  119.09    8.00
  -2  -1  13  110.69    8.90
   2  -1 -13  120.59    8.90
  -2   1  13  106.09    6.20
  -2   1  13  122.39    8.80
   2   1 -13   98.59   10.60
  -2   1  13  123.79    6.60
  -1  -1  13    3.70    6.60
   1  -1 -13    2.00    4.40
  -1  -1  13    1.70    3.20
  -1   1  13   -0.70    2.10
  -1   1  13    3.00    4.50
  -1   1  13   -1.30    2.10
   1   1 -13    0.90    5.80
   1   1 -13    1.20    3.70
   0  -1  13   15.40    6.60
   0  -1  13   14.80    5.10
   0  -1  13   20.80    4.40
   0   1  13   17.70    2.60
   0   1  13   16.50    2.00
   0   1 -13   19.60    7.20
   0   1 -13   17.40    4.50
  -1  -1 -13   54.69    8.20
   1  -1  13   38.90    8.20
   1  -1  13   37.20    5.90
   1  -1  13   52.49    6.00
  -1   1 -13   49.80    8.90
   1   1  13   43.90    7.30
  -1   1 -13   43.40    5.90
   2  -1  13   48.70    9.20
   2  -1  13   62.29    7.50
  -2  -1 -13   56.39    8.80
   2  -1  13   61.69    6.60
  -2   1 -13   60.59   10.20
   2   1  13   49.60    8.70
  -3  -1 -13    5.60    7.80
   3  -1  13    9.10    4.10
   3  -1  13   10.80    6.70
   3  -1  13    7.40    4.60
  -3   1 -13   17.10   10.00
   3   1  13   -7.60    7.50
  -3   1 -13   12.00    5.00
  -7  -2  13   25.90   10.10
  -7  -2  13    4.70    7.80
   7  -2 -13   18.60    8.10
  -7   2  13   14.00    8.00
  -7   2  13   14.90    4.30
  -7   2  13   19.30    6.30
  -7   2  13    9.00    4.70
   6  -2 -13   83.29    9.30
  -6  -2  13   72.79   10.00
  -6  -2  13  101.89   13.00
  -6   2  13   83.49    8.70
  -6   2  13   97.89    7.20
  -6   2  13  109.49   11.30
  -5  -2  13    7.10    6.70
  -5  -2  13   -0.70    4.60
   5  -2 -13    7.80    5.90
  -5   2  13   12.50    4.60
  -5   2  13   21.30    6.00
  -5   2  13    8.30    4.00
   4  -2 -13   28.60    6.00
  -4  -2  13   40.00    8.50
  -4  -2  13   40.10    7.00
  -4   2  13   40.00    5.30
  -4   2  13   33.00    4.70
  -4   2  13   44.70    6.20
   4   2 -13   43.70    9.30
   3  -2 -13   55.49    7.00
  -3  -2  13   72.09    8.60
  -3  -2  13   59.59    9.20
   3  -2 -13   57.89    6.00
  -3   2  13   58.69    5.70
  -3   2  13   54.19    6.60
  -3   2  13   64.79    6.60
   3   2 -13   63.09    9.10
   2  -2 -13   31.70    5.60
  -2  -2  13   34.30    5.90
  -2  -2  13   28.90    6.20
   2  -2 -13   37.10    4.40
  -2   2  13   37.90    4.60
  -2   2  13   33.70    3.90
   2   2 -13   21.70    8.40
   2   2 -13   28.00    5.50
  -2   2  13   40.30    5.60
   1  -2 -13   35.50    5.90
  -1  -2  13   26.60    8.00
  -1  -2  13   32.30    6.80
  -1  -2  13   33.00    6.30
  -1   2  13   26.50    3.30
   1   2 -13   29.30    5.80
  -1   2  13   22.10    5.20
   1   2 -13   23.90    8.10
   0  -2 -13   39.30    6.80
   0  -2  13   11.70    7.80
   0  -2  13   19.30    6.30
   0   2 -13   19.90    5.40
   0   2  13   24.50    6.40
   0   2 -13   27.40    8.40
   1  -2  13    3.20    7.10
   1  -2  13   -0.50    5.80
  -1  -2 -13    9.60    6.10
  -1   2 -13   13.10    9.20
  -1   2 -13    1.90    4.60
   1   2  13    1.10    6.20
  -2  -2 -13   16.40    7.60
   2  -2  13   18.30    6.90
   2  -2  13   20.90    8.90
   2  -2  13    8.70    6.20
  -2   2 -13   11.40    9.20
   2   2  13    5.10    7.20
  -2   2 -13    7.70    5.10
   5  -3 -13   -9.90    6.40
  -5  -3  13   26.20    8.20
  -5  -3  13    1.20    5.70
  -5   3  13    7.20    5.40
  -5   3  13    4.20    6.50
   4  -3 -13   -5.40    5.20
  -4  -3  13   12.30    7.20
  -4  -3  13    5.20    8.50
  -4   3  13    0.60    5.70
  -4   3  13    1.20    4.80
  -3  -3  13   18.10    8.40
   3  -3 -13    2.80    4.60
  -3  -3  13    1.30    7.00
  -3   3  13    5.40    3.40
  -3   3  13    9.20    4.70
   3   3 -13   12.20    5.80
   3   3 -13  -11.10    8.60
  -3   3  13   14.90    4.50
   2  -3 -13   -1.10    3.50
   2  -3 -13    4.80    3.80
  -2  -3  13   19.00    8.20
  -2  -3  13    9.20    6.90
  -2  -3  13  -15.10    5.90
  -2   3  13    7.50    4.20
   2   3 -13    9.10    7.80
   2   3 -13    0.40    5.10
  -2   3  13    2.00    3.40
  -1  -3  13   16.70    7.20
  -1  -3  13    2.60    7.40
  -1  -3  13   -6.80    7.90
   1  -3 -13   10.60    4.80
   1   3 -13   14.50    5.80
   1   3 -13    6.60    9.10
  -1   3  13   13.60    5.40
   0  -3  13  -13.20    9.20
   0  -3  13    9.10    7.70
   0  -3  13    9.10    6.80
   0  -3 -13    3.90    5.50
   0   3 -13    0.30    5.20
   0   3 -13   11.70   10.20
   0   3  13    9.20    6.00
   1  -3  13   -1.80    7.40
   1  -3  13   -2.10    7.50
  -1  -3 -13    1.10    6.20
   1  -3  13  -13.20    9.10
  -1   3 -13    0.30    5.10
   1   3  13    6.60    6.70
  -1   3 -13   -1.70    7.40
  -7   0  14    5.10    7.50
   7   0 -14    8.50    8.10
  -7   0  14   -1.90    5.30
  -7   0  14   18.40    8.60
   6   0 -14   -3.40    6.40
  -6   0  14    0.20    5.60
  -6   0  14   16.70    6.20
  -6   0  14   11.70    5.30
  -5   0  14   47.50    6.30
   5   0 -14   46.80    7.70
  -5   0  14   72.49    8.90
  -5   0  14   46.80    7.30
  -4   0  14   19.00    8.70
   4   0 -14   -5.10    6.90
  -4   0  14   11.50    5.60
  -3   0  14   38.50    5.50
  -3   0  14   29.00    6.80
   3   0 -14   25.40    6.60
[truncated: 17,210 more chars]
