# Supplementary material for: Crystal structures of (E)-1-naphthaldehyde oxime and (E)-phenanthrene-9-carbaldehyde oxime
Source: Acta Crystallogr E Crystallogr Commun. 2018 Feb 13;74(Pt 3):332–6. doi: 10.1107/S2056989018002116 (PMC5947797; doi:10.1107/S2056989018002116)
Supplement: Supplementary file 2 [file e-74-00332-Isup4.hkl]

data_I                                                                 
_shelx_title ' jl113_0m_a.res in P2(1)'                                         
_shelx_refln_list_code          4                                               
_shelx_F_calc_maximum       62.40                                               
_exptl_crystal_F_000       180.00                                               
_reflns_d_resolution_high  0.8286                                               
                                                                                
loop_                                                                           
 _space_group_symop_operation_xyz                                               
 'x, y, z'                                                                      
 '-x, y+1/2, -z'                                                                
                                                                                
_cell_length_a     7.9282                                                       
_cell_length_b     4.8428                                                       
_cell_length_c    11.4440                                                       
_cell_angle_alpha  90.000                                                       
_cell_angle_beta   94.032                                                       
_cell_angle_gamma  90.000                                                       
                                                                                
_shelx_F_squared_multiplier     1.000                                           
                                                                                
loop_                                                                           
 _refln_index_h                                                                 
 _refln_index_k                                                                 
 _refln_index_l                                                                 
 _refln_F_squared_calc                                                          
 _refln_F_squared_meas                                                          
 _refln_F_squared_sigma                                                         
 _refln_observed_status                                                         
   1  -5   0         27.81         35.61         4.12 o                         
   2  -5   0         11.79         15.69         3.81 o                         
   3  -5   0          7.75         21.67         5.71 o                         
   4  -5   0          3.29         10.86         6.87 o                         
   0  -4   0         20.99         25.20         3.15 o                         
   1  -4   0         18.97         16.94         2.59 o                         
   2  -4   0          5.81          6.05         3.27 o                         
   3  -4   0         32.15         35.17         4.76 o                         
   4  -4   0         24.18         21.03         3.37 o                         
   5  -4   0         16.05         22.67         3.69 o                         
   6  -4   0          5.45          7.51         6.16 o                         
   1  -3   0        120.43        106.65         3.58 o                         
   2  -3   0         10.22          8.70         1.85 o                         
   3  -3   0         17.22         19.21         2.18 o                         
   4  -3   0         10.18          9.12         2.17 o                         
   5  -3   0          4.98          1.24         3.03 o                         
   6  -3   0         12.69         16.19         3.43 o                         
   7  -3   0          2.52          4.44         3.79 o                         
   8  -3   0         13.88         17.75         8.06 o                         
   0  -2   0         28.28         38.12         3.88 o                         
   1  -2   0         15.21         15.12         1.50 o                         
   2  -2   0        374.73        383.21         7.69 o                         
   3  -2   0        108.50        104.55         3.10 o                         
   4  -2   0         18.85         25.18         1.66 o                         
   5  -2   0         51.05         56.72         3.35 o                         
   6  -2   0         14.08         17.10         2.81 o                         
   7  -2   0          9.16          3.82         3.24 o                         
   8  -2   0          4.74          5.14         4.37 o                         
   1  -1   0         27.53         22.16         1.15 o                         
   2  -1   0        225.85        216.34         4.38 o                         
   3  -1   0         59.71         60.84         2.80 o                         
   4  -1   0        290.12        284.99         5.35 o                         
   5  -1   0         23.82         29.54         2.14 o                         
   6  -1   0        102.66        100.45         5.03 o                         
   7  -1   0         38.02         37.99         3.91 o                         
   8  -1   0         15.27         25.57         5.86 o                         
   9  -1   0         10.96          6.52         6.61 o                         
   1   0   0        161.85        152.16         7.68 o                         
   2   0   0        230.61        225.12         3.94 o                         
   3   0   0        128.74        128.62         2.64 o                         
   4   0   0         64.29         65.04         2.23 o                         
   5   0   0         13.43         13.59         1.64 o                         
   6   0   0          0.68          0.37         1.84 o                         
   7   0   0         58.82         68.55         3.99 o                         
   8   0   0         51.50         42.43         3.74 o                         
   9   0   0          0.67         -1.50         3.83 o                         
   1   1   0         27.49         21.12         2.32 o                         
   2   1   0        225.78        220.80         5.26 o                         
   3   1   0         59.74         58.43         2.58 o                         
   4   1   0        290.19        283.23         5.83 o                         
   5   1   0         23.77         25.32         1.84 o                         
   6   1   0        102.64         96.54         3.81 o                         
   7   1   0         38.09         38.36         3.09 o                         
   8   1   0         15.27         17.36         3.28 o                         
   9   1   0         10.95          7.37         4.01 o                         
   0   2   0         28.32         27.04         3.27 o                         
   1   2   0         15.18         18.35         2.67 o                         
   2   2   0        374.56        387.75         8.82 o                         
   3   2   0        108.63        110.40         4.74 o                         
   4   2   0         18.87         22.90         2.39 o                         
   5   2   0         50.98         54.15         3.95 o                         
   6   2   0         14.08         13.72         3.10 o                         
   7   2   0          9.17          5.45         3.25 o                         
   8   2   0          4.73          7.48         3.88 o                         
   1   3   0        120.35        121.31         6.91 o                         
   2   3   0         10.19          8.45         3.07 o                         
   3   3   0         17.22         17.38         3.72 o                         
   4   3   0         10.14          9.36         2.58 o                         
   5   3   0          5.00         -1.22         2.91 o                         
   6   3   0         12.70         18.65         3.61 o                         
   7   3   0          2.54          0.59         4.56 o                         
   8   3   0         13.89         20.00        12.43 o                         
   0   4   0         21.02         22.64         4.81 o                         
   1   4   0         18.98          8.05         4.37 o                         
   2   4   0          5.83         -1.05         4.16 o                         
   3   4   0         32.17         24.13         5.46 o                         
   4   4   0         24.15         21.71         5.50 o                         
   5   4   0         16.02         13.06         5.90 o                         
   6   4   0          5.43          9.02         8.13 o                         
   1   5   0         27.74         19.03         7.78 o                         
   2   5   0         11.79         23.24         6.51 o                         
  -4  -5   1          4.44          1.32         5.83 o                         
  -3  -5   1         12.52         16.52         6.35 o                         
  -2  -5   1          2.93          7.58         3.88 o                         
  -1  -5   1          8.66         18.36         4.09 o                         
   0  -5   1         81.40         89.04         5.17 o                         
   1  -5   1         62.75         76.68         4.53 o                         
   2  -5   1         14.12         17.30         4.40 o                         
   3  -5   1          7.82         25.80         4.59 o                         
   4  -5   1          4.95         11.39         8.78 o                         
  -6  -4   1         50.57         50.31         5.44 o                         
  -5  -4   1         49.16         56.17         4.51 o                         
  -4  -4   1         10.50          7.38         3.28 o                         
  -3  -4   1          9.07          6.77         3.21 o                         
  -2  -4   1          4.74          5.26         2.81 o                         
  -1  -4   1         13.06         19.40         2.95 o                         
   0  -4   1         38.77         42.27         2.66 o                         
   1  -4   1          9.83          8.78         3.12 o                         
   2  -4   1         64.86         68.86         3.78 o                         
   3  -4   1         66.93         65.91         3.71 o                         
   4  -4   1         15.33         15.20         2.87 o                         
   5  -4   1         14.73          8.52         4.67 o                         
   6  -4   1          3.35          4.39         8.17 o                         
  -8  -3   1          0.63         -0.52         8.91 o                         
  -7  -3   1          2.25          3.29         3.82 o                         
  -6  -3   1          5.54          7.92         2.76 o                         
  -5  -3   1          5.86          6.61         2.09 o                         
  -4  -3   1         15.50         15.95         2.23 o                         
  -3  -3   1         17.96         20.13         2.48 o                         
  -2  -3   1        251.70        262.90         7.96 o                         
  -1  -3   1        161.92        157.30         5.06 o                         
   0  -3   1          5.23          7.45         1.74 o                         
   1  -3   1         31.64         38.21         2.22 o                         
   2  -3   1         31.52         38.52         2.48 o                         
   3  -3   1         17.29         18.35         1.79 o                         
   4  -3   1          0.51         -1.45         1.45 o                         
   5  -3   1          2.28         -0.09         2.54 o                         
   6  -3   1         32.00         20.21         3.45 o                         
   7  -3   1          2.80         11.81         3.76 o                         
   8  -3   1          3.18          2.50         6.89 o                         
  -8  -2   1         33.34         36.47         4.60 o                         
  -7  -2   1          0.29         -1.47         3.05 o                         
  -6  -2   1          2.30         -0.53         2.09 o                         
  -5  -2   1        115.63        109.81         3.32 o                         
  -4  -2   1         24.20         28.56         3.75 o                         
  -3  -2   1         58.25         60.95         2.81 o                         
  -2  -2   1         27.78         32.25         1.81 o                         
  -1  -2   1         41.51         36.10         1.78 o                         
   0  -2   1         13.07         14.23         1.29 o                         
   1  -2   1        143.74        133.37         3.35 o                         
   2  -2   1        100.09         93.59         2.78 o                         
   3  -2   1         31.06         34.42         1.87 o                         
   4  -2   1         80.40         83.61         4.35 o                         
   5  -2   1         33.04         36.43         3.15 o                         
   6  -2   1         15.75         13.63         2.98 o                         
   7  -2   1          4.37          6.05         3.11 o                         
   8  -2   1          2.16         -0.22         4.62 o                         
  -9  -1   1          7.58          9.43         4.53 o                         
  -8  -1   1          8.76         10.58         6.07 o                         
  -7  -1   1         99.39         87.57         6.69 o                         
  -6  -1   1        147.36        149.53         4.08 o                         
  -5  -1   1         56.60         59.60         2.39 o                         
  -4  -1   1         43.82         50.93         1.94 o                         
  -3  -1   1         90.27         90.17         2.18 o                         
  -2  -1   1        345.87        340.40         7.45 o                         
  -1  -1   1        759.84        747.85        12.19 o                         
   0  -1   1        677.73        666.19        17.57 o                         
   1  -1   1       1464.87       1411.41        26.06 o                         
   2  -1   1        121.55        120.77         3.27 o                         
   3  -1   1        228.12        241.86         5.91 o                         
   4  -1   1        160.80        165.97         4.17 o                         
   5  -1   1         24.36         26.15         2.47 o                         
   6  -1   1         55.95         50.70         3.34 o                         
   7  -1   1          5.35          7.91         4.25 o                         
   8  -1   1          2.01          5.83         3.32 o                         
   9  -1   1          3.67         12.38         5.28 o                         
  -9   0   1          0.85          4.36         3.57 o                         
  -8   0   1          3.54          2.37         3.13 o                         
  -7   0   1         63.28         67.56         4.71 o                         
  -6   0   1         44.59         43.63         2.63 o                         
  -5   0   1         29.81         33.12         1.89 o                         
  -4   0   1          7.60          6.44         1.09 o                         
  -3   0   1         82.14         82.77         1.97 o                         
  -2   0   1         65.38         59.36         1.42 o                         
  -1   0   1       1830.82       1735.36        27.69 o                         
   1   0   1        315.75        323.63        10.97 o                         
   2   0   1       1345.26       1266.93        32.43 o                         
   3   0   1        231.84        230.26         4.74 o                         
   4   0   1         25.87         26.48         1.79 o                         
   5   0   1          7.70          8.80         1.56 o                         
   6   0   1          4.16          2.98         1.93 o                         
   7   0   1        420.09        410.42        12.80 o                         
   8   0   1          4.82         12.54         3.09 o                         
   9   0   1          1.24          5.28         3.34 o                         
  -9   1   1          7.57          8.60         3.56 o                         
  -8   1   1          8.75          8.52         3.11 o                         
  -7   1   1         99.35         92.40         4.14 o                         
  -6   1   1        147.27        150.84         4.40 o                         
  -5   1   1         56.54         56.85         2.44 o                         
  -4   1   1         43.95         49.69         2.18 o                         
  -3   1   1         90.20         90.15         2.14 o                         
  -2   1   1        345.98        340.81         5.85 o                         
  -1   1   1        760.27        746.30        15.76 o                         
   0   1   1        677.70        678.23        17.06 o                         
   1   1   1       1465.97       1495.83        30.11 o                         
   2   1   1        121.39        124.46         3.28 o                         
   3   1   1        228.07        245.80         5.92 o                         
   4   1   1        160.62        170.67         4.76 o                         
   5   1   1         24.37         26.82         4.48 o                         
   6   1   1         55.99         53.88         4.92 o                         
   7   1   1          5.38          5.92         3.40 o                         
   8   1   1          2.00         -0.63         4.02 o                         
   9   1   1          3.67          2.15         4.07 o                         
  -8   2   1         33.35         53.22        13.08 o                         
  -7   2   1          0.29          3.95         2.42 o                         
  -6   2   1          2.28          2.66         2.04 o                         
  -5   2   1        115.68        110.15         3.64 o                         
  -4   2   1         24.19         29.28         2.03 o                         
  -3   2   1         58.24         57.04         2.20 o                         
  -2   2   1         27.69         28.80         2.59 o                         
  -1   2   1         41.49         39.18         2.10 o                         
   0   2   1         13.09         16.22         1.82 o                         
   1   2   1        143.75        142.38        10.27 o                         
   2   2   1        100.16        103.18         3.27 o                         
   3   2   1         31.14         35.96         2.45 o                         
   4   2   1         80.44         83.63         3.63 o                         
   5   2   1         33.11         37.35         3.70 o                         
   6   2   1         15.75         15.70         3.42 o                         
   7   2   1          4.37          3.66         3.50 o                         
   8   2   1          2.17          9.58         5.67 o                         
  -8   3   1          0.63          8.56         8.41 o                         
  -7   3   1          2.27         -2.82         4.00 o                         
  -6   3   1          5.54          7.92         3.23 o                         
  -5   3   1          5.87          4.79         3.40 o                         
  -4   3   1         15.53          8.87         2.60 o                         
  -3   3   1         17.96         24.90         3.96 o                         
  -2   3   1        251.52        266.71        11.68 o                         
  -1   3   1        162.00        152.61         7.96 o                         
   0   3   1          5.23          6.97         2.17 o                         
   1   3   1         31.57         26.52         4.16 o                         
   2   3   1         31.58         32.74         4.89 o                         
   3   3   1         17.30         20.85         2.55 o                         
   4   3   1          0.50          0.49         2.44 o                         
   5   3   1          2.29          0.51         2.80 o                         
   6   3   1         32.04         25.73         4.42 o                         
   7   3   1          2.80          4.78         4.79 o                         
   8   3   1          3.18         15.21         8.45 o                         
  -6   4   1         50.51         39.33         6.99 o                         
  -5   4   1         49.20         37.27         6.31 o                         
  -4   4   1         10.48         13.70         5.22 o                         
  -3   4   1          9.10         10.83         4.65 o                         
  -2   4   1          4.74         -1.05         3.96 o                         
  -1   4   1         13.08         11.80         4.33 o                         
   0   4   1         38.78         29.91         3.72 o                         
   1   4   1          9.83         -0.23         2.89 o                         
   2   4   1         64.94         72.40         7.64 o                         
   3   4   1         66.85         60.15         7.60 o                         
   4   4   1         15.32          6.06         4.77 o                         
   5   4   1         14.71         13.30         4.35 o                         
   6   4   1          3.37          3.91         4.86 o                         
  -4   5   1          4.43         -3.88         6.47 o                         
  -3   5   1         12.52         11.80         6.10 o                         
  -2   5   1          2.92          2.67         5.38 o                         
  -1   5   1          8.67          4.50         3.90 o                         
   0   5   1         81.39         73.52         6.29 o                         
   1   5   1         62.73         71.02         9.38 o                         
   2   5   1         14.14         13.10         6.47 o                         
   4   5   1          4.96          7.56         5.98 o                         
  -4  -5   2         13.64          8.84         5.06 o                         
  -3  -5   2          2.41          1.59         3.90 o                         
  -2  -5   2          0.66          4.12         3.57 o                         
  -1  -5   2          7.20         10.54         4.04 o                         
   0  -5   2          5.72         12.99         3.59 o                         
   1  -5   2         42.67         48.80         4.57 o                         
   2  -5   2          8.72          7.03         5.54 o                         
   3  -5   2          1.36          6.24         5.41 o                         
   4  -5   2         18.75         17.01         8.76 o                         
  -6  -4   2         39.50         51.13         5.11 o                         
  -5  -4   2         41.14         41.49         5.97 o                         
  -4  -4   2          7.64          9.02         3.26 o                         
  -3  -4   2          4.88          6.53         2.50 o                         
  -2  -4   2         13.73         20.72         3.25 o                         
  -1  -4   2         18.65         19.00         4.13 o                         
   0  -4   2         11.52          9.94         3.24 o                         
   1  -4   2         91.68         89.48         4.30 o                         
   2  -4   2         58.53         66.65         3.97 o                         
   3  -4   2         26.85         35.21         3.33 o                         
   4  -4   2          8.12          4.44         2.46 o                         
   5  -4   2          6.64         11.22         5.17 o                         
   6  -4   2          4.42          2.26         5.70 o                         
  -8  -3   2          2.08         21.92         7.36 o                         
  -7  -3   2          0.93          6.93         3.19 o                         
  -6  -3   2          1.75          1.61         2.58 o                         
  -5  -3   2         10.86         13.75         2.67 o                         
  -4  -3   2         39.63         42.63         3.71 o                         
  -3  -3   2         15.68         18.04         2.02 o                         
  -2  -3   2         39.96         43.47         2.38 o                         
  -1  -3   2         67.33         65.86         3.53 o                         
   0  -3   2         33.45         35.84         3.33 o                         
   1  -3   2          5.10          6.20         1.87 o                         
   2  -3   2         27.20         29.62         2.09 o                         
   3  -3   2          5.83          5.24         1.74 o                         
   4  -3   2          1.98          1.13         2.32 o                         
   5  -3   2         61.72         56.54         3.67 o                         
   6  -3   2         10.67         11.47         4.40 o                         
   7  -3   2          2.48         -0.79         3.75 o                         
  -8  -2   2         33.77         39.54         4.56 o                         
  -7  -2   2          8.08          8.67         2.78 o                         
  -6  -2   2         58.85         59.91         3.36 o                         
  -5  -2   2        118.47        114.46         3.50 o                         
  -4  -2   2          6.88          6.09         1.51 o                         
  -3  -2   2         26.68         33.07         1.78 o                         
  -2  -2   2         27.96         31.71         2.83 o                         
  -1  -2   2        241.15        242.68         5.84 o                         
   0  -2   2         20.52         23.79         2.09 o                         
   1  -2   2         98.32         98.04         2.82 o                         
   2  -2   2         22.59         28.99         1.87 o                         
   3  -2   2         75.90         76.86         2.89 o                         
   4  -2   2          7.68          6.43         1.86 o                         
   5  -2   2         44.68         46.04         3.06 o                         
   6  -2   2         15.51         14.19         3.05 o                         
   7  -2   2          6.62         10.76         3.35 o                         
   8  -2   2          0.93          2.66         3.57 o                         
  -9  -1   2          0.87          0.97         4.46 o                         
  -8  -1   2          0.93          4.53         4.74 o                         
  -7  -1   2         59.06         59.77         7.08 o                         
  -6  -1   2         66.82         63.42         3.16 o                         
  -5  -1   2         18.15         21.24         1.74 o                         
  -4  -1   2        106.31        107.33         2.73 o                         
  -3  -1   2         58.73         54.16         1.91 o                         
  -2  -1   2        214.51        204.39         4.99 o                         
  -1  -1   2        500.30        482.69        10.43 o                         
   0  -1   2       1265.89       1274.23        30.12 o                         
   1  -1   2       3893.82       3812.23        87.23 o                         
   2  -1   2        333.61        340.83         6.97 o                         
   3  -1   2         90.73        104.54         2.86 o                         
   4  -1   2         95.99         97.55         3.04 o                         
   5  -1   2         61.51         62.39         2.73 o                         
   6  -1   2         14.06         15.86         2.31 o                         
   7  -1   2         38.65         35.75         3.14 o                         
   8  -1   2         42.43         45.69         4.04 o                         
   9  -1   2          1.93          1.46         4.07 o                         
  -9   0   2          0.37         -2.43         6.69 o                         
  -8   0   2          0.06          1.67         4.94 o                         
  -7   0   2         12.15         12.39         2.64 o                         
  -6   0   2          1.90         -1.43         1.94 o                         
  -5   0   2         10.94          9.99         1.43 o                         
  -4   0   2         26.48         33.41         1.85 o                         
  -3   0   2       1318.10       1348.68        21.92 o                         
  -2   0   2         42.11         35.06         1.15 o                         
  -1   0   2        720.11        699.98        18.14 o                         
   0   0   2       1167.01       1110.38        16.26 o                         
   1   0   2        787.71        761.62        12.36 o                         
   2   0   2         23.83         21.85         1.69 o                         
   3   0   2        175.27        171.36         3.77 o                         
   4   0   2          0.69          0.67         1.08 o                         
   5   0   2         23.22         22.81         1.64 o                         
   6   0   2         60.82         57.30         3.38 o                         
   7   0   2         96.08         95.39         4.61 o                         
   8   0   2         65.34         54.25         5.69 o                         
   9   0   2         24.56         28.72         4.16 o                         
  -9   1   2          0.87         -3.47         5.58 o                         
  -8   1   2          0.93         -3.60         4.57 o                         
  -7   1   2         58.95         60.34         4.55 o                         
  -6   1   2         66.86         66.66         3.27 o                         
  -5   1   2         18.21         23.37         1.77 o                         
  -4   1   2        106.14        111.05         2.73 o                         
  -3   1   2         58.78         58.91         1.70 o                         
  -2   1   2        214.68        203.20         4.85 o                         
  -1   1   2        499.98        486.31         9.13 o                         
   0   1   2       1266.21       1265.31        25.72 o                         
   1   1   2       3894.29       3800.73        62.60 o                         
   2   1   2        333.32        354.38         7.89 o                         
   3   1   2         90.71        101.19         3.31 o                         
   4   1   2         96.08         94.47         3.50 o                         
   5   1   2         61.54         64.24         3.46 o                         
   6   1   2         14.06         12.20         2.90 o                         
   7   1   2         38.57         33.99         6.32 o                         
   8   1   2         42.50         38.78         6.57 o                         
   9   1   2          1.92         11.26         6.86 o                         
  -8   2   2         33.82         42.98         6.17 o                         
  -7   2   2          8.08          9.22         2.71 o                         
  -6   2   2         58.99         60.14         3.39 o                         
  -5   2   2        118.41        116.31         3.99 o                         
  -4   2   2          6.88          8.29         1.41 o                         
  -3   2   2         26.60         26.83         2.50 o                         
  -2   2   2         28.05         29.86         2.18 o                         
  -1   2   2        241.23        237.26         7.40 o                         
   0   2   2         20.44         23.71         2.43 o                         
   1   2   2         98.23         99.39         3.21 o                         
   2   2   2         22.59         29.92         2.74 o                         
   3   2   2         75.84         78.46         4.34 o                         
   4   2   2          7.68          5.67         2.03 o                         
   5   2   2         44.74         50.16         4.26 o                         
   6   2   2         15.50         12.80         3.18 o                         
   7   2   2          6.63          4.28         3.65 o                         
   8   2   2          0.92          5.91         8.05 o                         
  -8   3   2          2.07          2.22         4.74 o                         
  -7   3   2          0.93          5.56         4.12 o                         
  -6   3   2          1.74          3.43         5.20 o                         
  -5   3   2         10.88          8.04         2.38 o                         
  -4   3   2         39.63         41.36         3.99 o                         
  -3   3   2         15.67         17.25         2.86 o                         
  -2   3   2         40.01         42.53         3.77 o                         
  -1   3   2         67.34         68.68         3.82 o                         
   0   3   2         33.48         33.38         2.95 o                         
   1   3   2          5.09          4.37         3.11 o                         
   2   3   2         27.20         27.98         4.22 o                         
   3   3   2          5.84          3.64         2.69 o                         
   4   3   2          1.98         -1.32         2.63 o                         
   5   3   2         61.66         59.01         4.50 o                         
   6   3   2         10.66          9.65         3.89 o                         
   7   3   2          2.48          8.75         4.38 o                         
  -5   4   2         41.19         31.65         6.23 o                         
  -4   4   2          7.65          8.09         4.77 o                         
  -3   4   2          4.90          7.03         4.41 o                         
  -2   4   2         13.73          3.94         6.00 o                         
  -1   4   2         18.68         12.80         3.09 o                         
   0   4   2         11.50          8.96         3.04 o                         
   1   4   2         91.60         90.47         8.17 o                         
   2   4   2         58.46         65.28         7.48 o                         
   3   4   2         26.76         27.08         5.58 o                         
   4   4   2          8.12          9.32         4.47 o                         
   5   4   2          6.64          9.19         5.16 o                         
   6   4   2          4.42         16.37         7.78 o                         
  -4   5   2         13.61          9.42         6.75 o                         
  -3   5   2          2.41          3.88         5.82 o                         
  -2   5   2          0.65          3.88         5.58 o                         
  -1   5   2          7.21          3.55         3.90 o                         
   0   5   2          5.72         14.62         4.23 o                         
   1   5   2         42.75         32.46         7.44 o                         
   3   5   2          1.36         -1.25         5.78 o                         
   4   5   2         18.77         20.21         6.06 o                         
  -4  -5   3          8.41         -6.07        13.10 o                         
  -3  -5   3          9.22         11.71         5.89 o                         
  -2  -5   3          5.12          1.24         4.94 o                         
  -1  -5   3          6.35          7.43         3.53 o                         
   0  -5   3          8.49          5.68         3.95 o                         
   1  -5   3          0.68          2.86         5.46 o                         
   2  -5   3         15.96         14.81         6.49 o                         
   3  -5   3         15.79         22.13         5.16 o                         
   4  -5   3         23.69         16.89         4.69 o                         
  -6  -4   3         32.13         38.50         6.40 o                         
  -5  -4   3          9.05         11.75         4.97 o                         
  -4  -4   3          3.09          0.62         4.19 o                         
  -3  -4   3          3.63          2.80         3.95 o                         
  -2  -4   3          1.01          2.49         2.20 o                         
  -1  -4   3         31.49         34.89         2.80 o                         
   0  -4   3          0.20         -2.96         3.18 o                         
   1  -4   3         71.27         71.29         5.33 o                         
   2  -4   3        140.82        132.98         5.42 o                         
   3  -4   3          7.60          9.78         3.07 o                         
   4  -4   3          7.65          4.68         2.49 o                         
   5  -4   3          2.85          3.58         4.15 o                         
   6  -4   3         15.89         18.12         4.97 o                         
  -8  -3   3          3.49         -4.09         4.83 o                         
  -7  -3   3         12.32         17.90         3.64 o                         
  -6  -3   3         16.95         15.51         3.42 o                         
  -5  -3   3        112.39        106.02         5.95 o                         
  -4  -3   3        119.41        117.11         5.45 o                         
  -3  -3   3         11.12         21.53         4.83 o                         
  -2  -3   3         77.34         71.70         5.76 o                         
  -1  -3   3         50.10         47.36         2.59 o                         
   0  -3   3         11.40         16.12         1.99 o                         
   1  -3   3         17.11         18.50         2.22 o                         
   2  -3   3         57.70         53.07         3.27 o                         
   3  -3   3          5.83         12.59         1.76 o                         
   4  -3   3          1.70          1.35         2.75 o                         
   5  -3   3          1.86         -2.85         2.85 o                         
   6  -3   3         19.57         23.24         4.01 o                         
   7  -3   3          3.44          0.03         4.08 o                         
  -8  -2   3          3.83         11.92         3.77 o                         
  -7  -2   3          8.53          7.74         3.29 o                         
  -6  -2   3        126.98        129.12         6.18 o                         
  -5  -2   3         51.52         54.59         3.28 o                         
  -4  -2   3          2.73          0.94         2.01 o                         
  -3  -2   3         81.82         75.85         3.39 o                         
  -2  -2   3        176.84        170.37         4.95 o                         
  -1  -2   3        387.25        398.37         9.56 o                         
   0  -2   3        200.56        205.53         4.62 o                         
   1  -2   3        132.67        137.01         3.53 o                         
   2  -2   3        215.29        227.19         4.55 o                         
   3  -2   3         31.20         34.85         2.42 o                         
   4  -2   3          2.65          2.57         1.88 o                         
   5  -2   3         30.57         38.84         2.96 o                         
   6  -2   3         11.97          9.70         2.85 o                         
   7  -2   3          9.95         13.05         4.00 o                         
   8  -2   3          4.81          4.40         3.87 o                         
  -9  -1   3          0.09          9.33         5.72 o                         
  -8  -1   3          1.64          8.10         4.61 o                         
  -7  -1   3          4.16          5.06         2.60 o                         
  -6  -1   3         70.37         67.23         3.25 o                         
  -5  -1   3          2.76          2.38         1.52 o                         
  -4  -1   3        103.43        104.97         2.76 o                         
  -3  -1   3         20.21         21.86         2.05 o                         
  -2  -1   3         76.66         75.41         2.69 o                         
  -1  -1   3        257.08        242.59         5.89 o                         
   0  -1   3        864.62        867.72        15.87 o                         
   1  -1   3       1336.14       1353.37        26.39 o                         
   2  -1   3         61.59         60.40         1.85 o                         
   3  -1   3        329.64        338.84         7.06 o                         
   4  -1   3         54.77         56.64         2.57 o                         
   5  -1   3         42.45         42.95         2.87 o                         
   6  -1   3          0.30         -2.30         2.30 o                         
   7  -1   3          3.12          3.89         3.43 o                         
   8  -1   3         86.59         88.69         5.06 o                         
   9  -1   3          5.79         -4.81         9.76 o                         
  -9   0   3          0.00         -3.37         3.39 o                         
  -8   0   3          6.40          4.99         3.27 o                         
  -7   0   3          0.39          0.44         2.39 o                         
  -6   0   3          3.35          4.80         1.89 o                         
  -5   0   3          1.69          4.47         1.42 o                         
  -4   0   3        198.40        215.99         4.34 o                         
  -3   0   3        154.67        164.49         3.74 o                         
  -2   0   3         53.58         50.29         1.93 o                         
  -1   0   3        907.69        861.54        15.73 o                         
   0   0   3        674.49        652.88        10.73 o                         
   1   0   3          3.58          6.45         0.77 o                         
   2   0   3          0.08          0.30         0.96 o                         
   3   0   3          0.61          4.23         1.35 o                         
   4   0   3        297.24        310.26         6.52 o                         
   5   0   3         21.66         25.64         1.84 o                         
   6   0   3         80.49         79.96         3.17 o                         
   7   0   3         41.36         41.61         3.18 o                         
   8   0   3          0.71          1.27         3.49 o                         
   9   0   3          9.37         13.98         7.96 o                         
  -9   1   3          0.09         -3.76         4.07 o                         
  -8   1   3          1.63          1.19         3.50 o                         
  -7   1   3          4.14          6.56         2.54 o                         
  -6   1   3         70.40         70.81         3.17 o                         
  -5   1   3          2.77          3.07         1.53 o                         
  -4   1   3        103.42        105.45         2.72 o                         
  -3   1   3         20.22         21.17         1.50 o                         
  -2   1   3         76.79         79.37         2.43 o                         
  -1   1   3        256.92        250.50         9.30 o                         
   0   1   3        864.46        861.75        14.20 o                         
   1   1   3       1335.22       1352.78        21.97 o                         
   2   1   3         61.66         59.12         2.00 o                         
   3   1   3        329.60        354.83         8.26 o                         
   4   1   3         54.92         56.13         3.00 o                         
   5   1   3         42.54         45.21         3.23 o                         
   6   1   3          0.30         -3.35         3.35 o                         
   7   1   3          3.13          2.90         3.47 o                         
   8   1   3         86.64         93.15        11.01 o                         
  -8   2   3          3.81          2.48         3.45 o                         
  -7   2   3          8.53         10.62         3.42 o                         
  -6   2   3        127.00        128.12         6.58 o                         
  -5   2   3         51.39         48.81         2.98 o                         
  -4   2   3          2.72          2.48         1.94 o                         
  -3   2   3         81.73         80.06         3.19 o                         
  -2   2   3        176.85        167.88         7.15 o                         
  -1   2   3        387.27        406.08         8.08 o                         
   0   2   3        200.63        201.24         4.58 o                         
   1   2   3        132.84        134.14         3.17 o                         
   2   2   3        215.27        231.63         6.34 o                         
   3   2   3         31.23         36.72         2.66 o                         
   4   2   3          2.65          0.95         1.99 o                         
   5   2   3         30.55         32.52         5.36 o                         
   6   2   3         12.00         11.84         6.45 o                         
   7   2   3          9.96         18.31         7.09 o                         
   8   2   3          4.82         11.01         4.26 o                         
  -8   3   3          3.50          5.24         5.09 o                         
  -7   3   3         12.33         14.71         3.82 o                         
  -6   3   3         16.93         17.35         3.96 o                         
  -5   3   3        112.29        107.57         6.19 o                         
  -4   3   3        119.43        110.70         5.62 o                         
  -3   3   3         11.12         15.24         2.98 o                         
  -2   3   3         77.39         74.57         4.31 o                         
  -1   3   3         49.95         44.22         3.05 o                         
   0   3   3         11.42         12.10         2.32 o                         
   1   3   3         17.08         14.32         2.63 o                         
   2   3   3         57.81         58.70         3.67 o                         
   3   3   3          5.81          8.53         2.67 o                         
   4   3   3          1.69         -2.61         2.61 o                         
   5   3   3          1.85         -0.19         3.65 o                         
   6   3   3         19.55         15.25         5.00 o                         
   7   3   3          3.44          2.93         3.78 o                         
  -6   4   3         32.17         22.43         6.67 o                         
  -5   4   3          9.03          6.63         5.30 o                         
  -4   4   3          3.10          0.24         4.61 o                         
  -3   4   3          3.65          3.03         4.65 o                         
  -2   4   3          1.01         -1.68         3.05 o                         
  -1   4   3         31.46         21.77         3.36 o                         
   0   4   3          0.21         -3.96         4.33 o                         
   1   4   3         71.22         55.62         7.72 o                         
   2   4   3        140.73        139.66         9.74 o                         
   3   4   3          7.62          5.89         3.88 o                         
   4   4   3          7.66          6.80         4.11 o                         
   5   4   3          2.83         11.99         7.04 o                         
   6   4   3         15.92         14.98        12.28 o                         
  -4   5   3          8.40          3.23         6.79 o                         
  -3   5   3          9.22          9.86         6.06 o                         
  -2   5   3          5.11          3.20         6.23 o                         
  -1   5   3          6.36          4.97         3.36 o                         
   0   5   3          8.50          8.53         5.70 o                         
   1   5   3          0.68         -3.60         5.66 o                         
   2   5   3         15.97          5.62         5.82 o                         
   3   5   3         15.80         17.99         6.14 o                         
   4   5   3         23.70         19.12         6.14 o                         
  -4  -5   4          1.43         -3.76         7.46 o                         
  -3  -5   4          1.81         10.41         8.06 o                         
  -2  -5   4          4.90          9.12         7.10 o                         
  -1  -5   4          5.15          5.21         6.36 o                         
   0  -5   4         11.01         11.77         4.64 o                         
   1  -5   4         17.76         25.46         5.27 o                         
   2  -5   4          1.82          7.77         6.91 o                         
   3  -5   4         22.40         18.29         4.37 o                         
  -6  -4   4          4.19          8.02         9.10 o                         
  -5  -4   4         22.03         22.18         7.12 o                         
  -4  -4   4          1.74         -1.52         6.53 o                         
  -3  -4   4          3.99          0.22         4.33 o                         
  -2  -4   4          0.09          0.36         3.82 o                         
  -1  -4   4          6.32          4.78         2.33 o                         
   0  -4   4         27.99         24.72         3.43 o                         
   1  -4   4         65.39         73.69         4.83 o                         
   2  -4   4         33.64         41.60         4.13 o                         
   3  -4   4         23.33         27.31         2.97 o                         
   4  -4   4          4.88          2.37         2.95 o                         
   5  -4   4          6.61          7.67         4.40 o                         
   6  -4   4          9.71         14.34         7.40 o                         
  -7  -3   4         24.25         27.90         4.38 o                         
  -6  -3   4         16.83         20.10         4.45 o                         
  -5  -3   4         61.93         74.68         5.72 o                         
  -4  -3   4         79.36         87.34         5.38 o                         
  -3  -3   4         21.54         28.26         3.42 o                         
  -2  -3   4         18.70         21.83         3.34 o                         
  -1  -3   4         25.40         29.13         2.26 o                         
   0  -3   4          8.28          8.01         1.96 o                         
   1  -3   4         10.58         13.34         2.53 o                         
   2  -3   4        147.32        142.57         5.10 o                         
   3  -3   4         60.26         58.48         3.15 o                         
   4  -3   4          0.52         -1.42         2.74 o                         
   5  -3   4         35.99         35.21         3.81 o                         
   6  -3   4         11.34          0.56         3.63 o                         
   7  -3   4          6.74         -0.24         6.95 o                         
  -8  -2   4         10.28         12.91         4.34 o                         
  -7  -2   4          0.56          0.30         2.99 o                         
  -6  -2   4         81.40         82.73         4.37 o                         
  -5  -2   4         73.78         76.50         5.80 o                         
  -4  -2   4         23.57         25.00         3.65 o                         
  -3  -2   4         37.56         43.08         3.06 o                         
  -2  -2   4        105.96        110.39         4.93 o                         
  -1  -2   4         25.73         33.06         3.24 o                         
   0  -2   4        203.71        215.97         4.88 o                         
   1  -2   4        683.10        681.50        13.21 o                         
   2  -2   4        448.11        449.55         8.02 o                         
   3  -2   4         33.51         37.53         1.91 o                         
   4  -2   4          9.70         12.00         2.17 o                         
   5  -2   4          0.83          4.11         2.61 o                         
   6  -2   4         16.23         15.00         4.50 o                         
   7  -2   4          3.20         -3.30         3.53 o                         
   8  -2   4         14.23         11.42         5.30 o                         
  -9  -1   4         11.84         14.12         3.91 o                         
  -8  -1   4         18.92         24.19         4.86 o                         
  -7  -1   4         29.66         25.13         3.04 o                         
  -6  -1   4          5.82          7.19         2.33 o                         
  -5  -1   4          6.02          4.05         1.60 o                         
  -4  -1   4         34.94         34.30         2.77 o                         
  -3  -1   4         83.72         83.82         3.26 o                         
  -2  -1   4        106.30        105.58         4.31 o                         
  -1  -1   4         16.81         16.15         1.25 o                         
   0  -1   4        395.63        391.68         7.76 o                         
   1  -1   4        229.66        234.38         4.34 o                         
   2  -1   4         57.08         54.26         1.80 o                         
   3  -1   4          8.04         12.73         1.23 o                         
   4  -1   4         45.97         46.02         2.64 o                         
   5  -1   4         13.60         11.66         2.32 o                         
   6  -1   4          7.33          5.68         2.34 o                         
   7  -1   4         30.13         34.95         3.42 o                         
   8  -1   4         41.59         37.62         6.00 o                         
  -9   0   4          0.37          6.49         3.57 o                         
  -8   0   4         12.16         13.19         3.32 o                         
  -7   0   4          3.89          1.82         2.72 o                         
  -6   0   4          3.38          2.29         1.92 o                         
  -5   0   4          3.79          0.90         1.70 o                         
  -4   0   4         98.66         96.46         2.96 o                         
  -3   0   4        400.93        421.79         8.32 o                         
  -2   0   4          4.25          4.56         1.67 o                         
  -1   0   4        110.74         96.08         2.88 o                         
   0   0   4          5.71          7.19         0.83 o                         
   1   0   4         25.82         27.43         1.59 o                         
   2   0   4        102.41         98.92         2.34 o                         
   3   0   4        179.88        175.74         3.66 o                         
   4   0   4        188.34        184.51         4.50 o                         
   5   0   4         91.96         89.64         3.30 o                         
   6   0   4         84.99         77.79         4.20 o                         
   7   0   4          0.00         -0.28         2.31 o                         
   8   0   4          0.19          5.94         3.37 o                         
  -9   1   4         11.85          7.63         9.30 o                         
  -8   1   4         18.91         21.13         4.91 o                         
  -7   1   4         29.70         26.40         2.87 o                         
  -6   1   4          5.81          8.63         2.21 o                         
  -5   1   4          6.03          8.14         1.63 o                         
  -4   1   4         34.94         35.44         1.95 o                         
  -3   1   4         83.77         85.22         2.38 o                         
  -2   1   4        106.45        111.76         3.19 o                         
  -1   1   4         16.83         17.51         1.33 o                         
   0   1   4        395.64        400.86         6.94 o                         
   1   1   4        229.54        231.96         4.42 o                         
   2   1   4         57.16         54.21         1.91 o                         
   3   1   4          8.05         10.11         1.78 o                         
   4   1   4         45.90         47.45         3.93 o                         
   5   1   4         13.65         12.92         2.64 o                         
   6   1   4          7.34          4.72         2.95 o                         
   7   1   4         30.18         32.10         5.16 o                         
   8   1   4         41.55         36.85         5.85 o                         
  -8   2   4         10.25          8.05         3.71 o                         
  -7   2   4          0.56          2.48         5.04 o                         
  -6   2   4         81.25         77.11         5.53 o                         
  -5   2   4         73.86         72.84         4.10 o                         
  -4   2   4         23.59         22.97         2.74 o                         
  -3   2   4         37.50         36.05         2.59 o                         
  -2   2   4        105.96        106.32         3.14 o                         
  -1   2   4         25.71         35.48         1.88 o                         
   0   2   4        203.81        207.74         4.82 o                         
   1   2   4        683.34        694.60        11.86 o                         
   2   2   4        448.19        445.06         8.13 o                         
   3   2   4         33.50         36.44         2.89 o                         
   4   2   4          9.68          7.89         2.41 o                         
   5   2   4          0.83         -2.32         2.79 o                         
   6   2   4         16.24         12.49         3.67 o                         
   7   2   4          3.20          9.06        10.56 o                         
   8   2   4         14.22         22.20         8.45 o                         
  -7   3   4         24.28         21.98         4.87 o                         
  -6   3   4         16.85         14.56         4.04 o                         
  -5   3   4         61.93         64.82        14.33 o                         
  -4   3   4         79.44         73.85         5.21 o                         
  -3   3   4         21.57         27.13         5.46 o                         
  -2   3   4         18.66         18.59         4.55 o                         
  -1   3   4         25.49         26.88         2.61 o                         
   0   3   4          8.27          4.82         2.94 o                         
   1   3   4         10.62         13.77         2.61 o                         
   2   3   4        147.15        137.23         5.39 o                         
   3   3   4         60.22         60.98         4.42 o                         
   4   3   4          0.52         -2.86         2.86 o                         
   5   3   4         36.02         31.12         4.27 o                         
   6   3   4         11.34          7.72         3.90 o                         
   7   3   4          6.73         11.88        22.66 o                         
  -6   4   4          4.20          2.28         5.52 o                         
  -5   4   4         22.02         12.05         5.62 o                         
  -4   4   4          1.74          1.82         4.41 o                         
  -3   4   4          4.01          4.51         7.50 o                         
  -2   4   4          0.09         -2.74         2.74 o                         
  -1   4   4          6.31         -0.94         4.69 o                         
   0   4   4         27.97         10.59         5.13 o                         
   1   4   4         65.43         53.56         7.88 o                         
   3   4   4         23.33         21.66         4.66 o                         
   4   4   4          4.89         14.27         8.16 o                         
   5   4   4          6.61         19.49         4.72 o                         
   6   4   4          9.69         17.07        15.10 o                         
  -4   5   4          1.43          4.49         7.16 o                         
  -3   5   4          1.81          5.09         5.90 o                         
  -2   5   4          4.91          1.64         5.42 o                         
  -1   5   4          5.15          0.16         5.54 o                         
   0   5   4         11.02          5.38         5.86 o                         
   1   5   4         17.74         13.58         6.02 o                         
   2   5   4          1.82         -4.16         4.93 o                         
   3   5   4         22.41          7.76         5.66 o                         
  -3  -5   5          4.60         -1.74         7.74 o                         
  -2  -5   5          3.24         18.66        10.53 o                         
  -1  -5   5          3.23          3.23         4.42 o                         
   0  -5   5          7.23         14.62         5.98 o                         
   1  -5   5          0.18         -5.77         9.56 o                         
   2  -5   5          1.01          5.17         6.04 o                         
   3  -5   5          5.54         10.60         5.94 o                         
  -6  -4   5          1.95         -0.01         9.28 o                         
  -5  -4   5          0.16          5.55         5.61 o                         
  -4  -4   5          1.49          3.41         6.91 o                         
  -3  -4   5          2.36         -2.13         4.23 o                         
  -2  -4   5         14.22         10.86         4.28 o                         
  -1  -4   5         11.32          4.78         4.77 o                         
   0  -4   5         25.89         26.65         4.05 o                         
   1  -4   5         20.21         14.60         3.80 o                         
   2  -4   5          7.67          8.28         3.12 o                         
   3  -4   5         13.30         14.46         3.02 o                         
   4  -4   5          1.50         -4.30         4.30 o                         
   5  -4   5          8.71          3.10         7.52 o                         
  -7  -3   5          8.82          1.76         3.83 o                         
  -6  -3   5          0.05          0.75         5.17 o                         
  -5  -3   5        249.99        260.48         9.04 o                         
  -4  -3   5         46.90         57.99         5.05 o                         
  -3  -3   5          2.31          0.81         3.21 o                         
  -2  -3   5          2.89          5.40         3.54 o                         
  -1  -3   5         48.44         52.66         5.48 o                         
   0  -3   5         54.47         50.74         3.18 o                         
   1  -3   5          1.45          2.57         1.95 o                         
   2  -3   5         37.86         48.24         3.68 o                         
   3  -3   5        167.89        161.84         4.58 o                         
   4  -3   5         12.39         17.45         3.27 o                         
   5  -3   5         12.55          8.36         3.64 o                         
   6  -3   5          3.12          1.82         5.29 o                         
   7  -3   5          2.75         -2.36         4.55 o                         
  -8  -2   5          0.68          1.67         5.07 o                         
  -7  -2   5          0.56          1.68         5.77 o                         
  -6  -2   5          5.49          0.84         3.61 o                         
  -5  -2   5         53.05         54.64         4.60 o                         
  -4  -2   5        108.27         99.70         5.59 o                         
  -3  -2   5         72.66         71.45         4.11 o                         
  -2  -2   5         46.81         45.79         3.34 o                         
  -1  -2   5         62.61         64.21         3.55 o                         
   0  -2   5         81.39         71.05         2.84 o                         
   1  -2   5        277.90        277.92         5.44 o                         
   2  -2   5        307.80        302.30         5.84 o                         
   3  -2   5         34.47         40.16         3.10 o                         
   4  -2   5         20.75         19.88         2.90 o                         
   5  -2   5          4.61         -1.21         2.75 o                         
   6  -2   5          7.08          4.21         3.38 o                         
   7  -2   5         15.05         17.07         5.49 o                         
   8  -2   5         17.80         27.18         9.24 o                         
  -8  -1   5          3.57         -1.89         4.24 o                         
  -7  -1   5         17.26         18.56         3.28 o                         
  -6  -1   5          0.32         -2.91         2.91 o                         
  -5  -1   5          4.87          4.38         2.06 o                         
  -4  -1   5         57.62         55.54         3.52 o                         
  -3  -1   5        106.02        107.13         3.98 o                         
  -2  -1   5        335.46        318.88         8.31 o                         
  -1  -1   5        222.59        219.06         4.93 o                         
   0  -1   5        178.98        197.64         4.55 o                         
   1  -1   5        110.54        107.04         2.59 o                         
   2  -1   5         47.15         49.17         1.92 o                         
   3  -1   5          4.81          6.67         1.30 o                         
   4  -1   5          9.11          9.90         1.88 o                         
   5  -1   5         30.51         34.19         2.84 o                         
   6  -1   5          0.06          3.15         2.71 o                         
   7  -1   5         55.12         56.20         4.12 o                         
   8  -1   5         16.13          3.66         7.48 o                         
  -9   0   5          2.47         13.73         6.94 o                         
  -8   0   5          5.76         11.73         4.46 o                         
  -7   0   5         17.47         13.65         3.00 o                         
  -6   0   5          0.00         -0.43         2.13 o                         
  -5   0   5         14.74         17.11         2.01 o                         
  -4   0   5         18.20         21.30         1.81 o                         
  -3   0   5         33.77         29.61         1.90 o                         
  -2   0   5          1.20          1.76         1.55 o                         
  -1   0   5          1.32         -0.11         0.87 o                         
   0   0   5        273.02        264.70         4.91 o                         
   1   0   5         23.13         27.67         1.43 o                         
   2   0   5         28.91         29.02         1.55 o                         
   3   0   5        308.76        318.58         5.99 o                         
   4   0   5        180.88        190.87         4.78 o                         
   5   0   5         17.19         21.08         2.20 o                         
   6   0   5         42.03         38.07         4.08 o                         
   7   0   5          0.63         -1.26         2.55 o                         
   8   0   5          3.19          2.48         2.92 o                         
  -8   1   5          3.57          5.13         4.48 o                         
  -7   1   5         17.30         17.68         3.27 o                         
  -6   1   5          0.32          1.38         2.75 o                         
  -5   1   5          4.87          5.66         1.68 o                         
  -4   1   5         57.59         57.84         2.37 o                         
  -3   1   5        105.94        104.20         3.63 o                         
  -2   1   5        335.35        336.37         7.83 o                         
  -1   1   5        222.40        224.13         4.86 o                         
   0   1   5        179.02        197.85         4.01 o                         
   1   1   5        110.60        107.22         2.73 o                         
   2   1   5         47.14         46.82         2.00 o                         
   3   1   5          4.81          2.10         1.24 o                         
   4   1   5          9.13          9.79         1.67 o                         
   5   1   5         30.57         31.93         3.40 o                         
   6   1   5          0.06         -2.89         2.90 o                         
   7   1   5         55.17         62.60         7.94 o                         
   8   1   5         16.10         16.30         6.57 o                         
  -8   2   5          0.68          0.63         8.14 o                         
  -7   2   5          0.56          0.06         6.43 o                         
  -6   2   5          5.46          3.18         3.86 o                         
  -5   2   5         53.04         57.37         3.91 o                         
  -4   2   5        108.23        104.35         4.66 o                         
  -3   2   5         72.65         71.11         5.26 o                         
  -2   2   5         46.83         46.61         3.30 o                         
  -1   2   5         62.64         61.08         3.37 o                         
   0   2   5         81.32         74.70         2.72 o                         
   1   2   5        277.61        276.69         5.59 o                         
   2   2   5        307.76        294.04         5.96 o                         
   3   2   5         34.56         34.66         2.34 o                         
   4   2   5         20.70         19.32         4.29 o                         
   5   2   5          4.62          1.73         3.05 o                         
   6   2   5          7.05          1.44         8.90 o                         
   7   2   5         15.06         17.57         6.89 o                         
  -7   3   5          8.81         15.32         5.70 o                         
  -6   3   5          0.05          2.50         5.22 o                         
  -5   3   5        250.10        250.06        16.91 o                         
  -4   3   5         46.79         43.66         6.86 o                         
  -3   3   5          2.32         -0.52         2.57 o                         
  -2   3   5          2.90          2.58         2.07 o                         
  -1   3   5         48.54         52.04         5.02 o                         
   0   3   5         54.47         47.26         4.16 o                         
   1   3   5          1.45         -2.09         2.47 o                         
   2   3   5         37.74         41.15         6.39 o                         
   3   3   5        167.89        158.50         6.29 o                         
   4   3   5         12.36         13.19         4.00 o                         
   5   3   5         12.54         13.04         5.80 o                         
   6   3   5          3.13         -2.54         5.22 o                         
   7   3   5          2.75         15.12         9.24 o                         
  -6   4   5          1.95         11.48        12.11 o                         
  -5   4   5          0.16         11.33        12.57 o                         
  -4   4   5          1.49          1.94         4.31 o                         
  -3   4   5          2.37          3.85         7.72 o                         
  -2   4   5         14.19          8.64         4.33 o                         
  -1   4   5         11.33         12.57         9.40 o                         
   1   4   5         20.24         17.42         5.86 o                         
   2   4   5          7.64          1.45         4.07 o                         
   3   4   5         13.33          3.53         6.06 o                         
   4   4   5          1.51          6.70         7.68 o                         
   5   4   5          8.72         11.98         4.87 o                         
  -3   5   5          4.60          9.86         6.31 o                         
  -1   5   5          3.22         -1.66         4.49 o                         
   0   5   5          7.23          2.55         5.22 o                         
   1   5   5          0.17          8.85         5.38 o                         
   2   5   5          1.00         -0.49         5.22 o                         
   3   5   5          5.54          8.65         5.90 o                         
  -2  -5   6          3.78          2.45         7.27 o                         
  -1  -5   6          1.50          2.67         9.90 o                         
   0  -5   6          6.83          6.21         8.10 o                         
   1  -5   6          9.36         30.18         8.26 o                         
   2  -5   6          2.13         11.82         7.35 o                         
  -5  -4   6          0.53         20.71         7.46 o                         
  -4  -4   6         19.16         23.52         5.46 o                         
  -3  -4   6          8.86          6.51         4.89 o                         
  -2  -4   6         11.58         12.22         4.52 o                         
  -1  -4   6         19.03         11.83         6.77 o                         
   0  -4   6          0.98         -3.21         3.72 o                         
   1  -4   6          3.32          3.31         3.08 o                         
   2  -4   6          3.13          5.61         4.07 o                         
   3  -4   6          9.14         10.68         3.64 o                         
   4  -4   6          4.18          5.66         4.75 o                         
   5  -4   6          0.85         -4.61         5.52 o                         
  -7  -3   6          3.42          9.78         3.92 o                         
  -6  -3   6          6.39          7.64         5.85 o                         
  -5  -3   6         28.48         35.67         4.78 o                         
  -4  -3   6          0.87          5.96         4.10 o                         
  -3  -3   6          0.48          0.63         3.42 o                         
  -2  -3   6          4.57          1.10         3.83 o                         
  -1  -3   6         15.75         20.45         3.89 o                         
   0  -3   6         26.35         34.58         2.90 o                         
   1  -3   6          0.93          2.47         2.00 o                         
   2  -3   6        514.70        485.66         9.37 o                         
   3  -3   6         43.50         63.04         3.77 o                         
   4  -3   6         18.82         21.89         3.61 o                         
   5  -3   6          2.67          3.50         6.97 o                         
   6  -3   6         13.61          6.32         4.74 o                         
  -8  -2   6          3.81          2.55         3.74 o                         
  -7  -2   6          2.07          2.66         4.49 o                         
  -6  -2   6         20.24         16.24         3.30 o                         
  -5  -2   6         89.50         86.99         5.72 o                         
  -4  -2   6        152.42        149.06        10.79 o                         
  -3  -2   6         86.05         87.56         5.08 o                         
  -2  -2   6        143.59        149.99         5.67 o                         
  -1  -2   6         19.17         20.96         2.41 o                         
   0  -2   6         59.17         60.23         3.03 o                         
   1  -2   6         43.71         44.68         2.18 o                         
   2  -2   6         29.89         38.99         2.38 o                         
   3  -2   6         49.41         51.18         3.42 o                         
   4  -2   6         28.61         27.41         3.44 o                         
   5  -2   6          0.24         -2.97         2.97 o                         
   6  -2   6          6.43          5.67         3.60 o                         
   7  -2   6          1.52          1.31         4.10 o                         
  -8  -1   6          0.10          4.34         3.67 o                         
  -7  -1   6          3.61          8.23         3.32 o                         
  -6  -1   6          1.84          2.95         2.96 o                         
  -5  -1   6         10.29         10.62         2.35 o                         
  -4  -1   6          6.73          4.97         2.45 o                         
  -3  -1   6         55.63         53.35         3.04 o                         
  -2  -1   6        110.47        110.81         4.24 o                         
  -1  -1   6         82.71         84.94         3.34 o                         
   0  -1   6        172.56        184.26         4.55 o                         
   1  -1   6         20.96         22.57         1.52 o                         
   2  -1   6         37.24         36.10         1.98 o                         
   3  -1   6         32.45         36.04         2.21 o                         
   4  -1   6         40.27         44.76         2.73 o                         
   5  -1   6         54.85         54.68         3.53 o                         
   6  -1   6         13.11         13.01         3.18 o                         
   7  -1   6          5.46          2.39         3.93 o                         
   8  -1   6          0.79          7.99         5.27 o                         
  -8   0   6         10.37         16.78         3.86 o                         
  -7   0   6         20.77         24.42         3.43 o                         
  -6   0   6         63.49         54.91         3.80 o                         
  -5   0   6          0.54         -1.76         1.76 o                         
  -4   0   6          1.59         -0.07         1.54 o                         
  -3   0   6          6.92         10.96         1.73 o                         
  -2   0   6         30.20         33.96         2.63 o                         
  -1   0   6         11.69         12.78         1.60 o                         
   0   0   6          9.54         12.18         1.50 o                         
   1   0   6        100.14         94.94         2.62 o                         
   2   0   6          3.78          5.54         1.23 o                         
   3   0   6          7.21         13.22         1.53 o                         
   4   0   6          8.47         11.46         1.78 o                         
   5   0   6          4.29          5.71         2.47 o                         
   6   0   6          2.37         -0.40         2.44 o                         
   7   0   6          2.06         -0.06         3.35 o                         
   8   0   6          8.93         23.34         6.77 o                         
  -8   1   6          0.10         -3.49         3.49 o                         
  -7   1   6          3.59          1.61         4.19 o                         
  -6   1   6          1.83          1.02         2.42 o                         
  -5   1   6         10.27          9.52         2.19 o                         
  -4   1   6          6.77          8.81         1.34 o                         
  -3   1   6         55.61         54.43         1.95 o                         
  -2   1   6        110.34        108.22         3.33 o                         
  -1   1   6         82.66         86.88         2.86 o                         
   0   1   6        172.57        180.66         3.96 o                         
   1   1   6         20.96         25.51         1.74 o                         
   2   1   6         37.29         39.47         3.05 o                         
   3   1   6         32.46         36.11         2.17 o                         
   4   1   6         40.36         37.42         3.13 o                         
   5   1   6         54.83         50.99         4.64 o                         
   6   1   6         13.10          9.27         3.51 o                         
   7   1   6          5.49          5.12        11.11 o                         
   8   1   6          0.79         27.20        15.44 o                         
  -8   2   6          3.81          1.76         7.09 o                         
  -7   2   6          2.07         -2.13         5.86 o                         
  -6   2   6         20.27         13.04         3.64 o                         
  -5   2   6         89.50         85.17         4.74 o                         
  -4   2   6        152.39        139.60         7.46 o                         
  -3   2   6         86.13         88.46         6.27 o                         
  -2   2   6        143.69        154.22         5.48 o                         
  -1   2   6         19.21         22.32         1.81 o                         
   0   2   6         59.15         60.64         2.58 o                         
   1   2   6         43.60         45.15         2.66 o                         
   2   2   6         29.86         34.45         2.33 o                         
   3   2   6         49.39         49.31         3.41 o                         
   4   2   6         28.60         29.78         3.53 o                         
   5   2   6          0.24          0.38         3.15 o                         
   6   2   6          6.43          8.85         6.75 o                         
   7   2   6          1.53         -3.85         3.85 o                         
  -7   3   6          3.41         13.09        13.28 o                         
  -6   3   6          6.38         11.89         9.44 o                         
  -5   3   6         28.42         28.09         5.95 o                         
  -4   3   6          0.86          6.63         3.15 o                         
  -3   3   6          0.48         -4.69         5.00 o                         
  -2   3   6          4.59          0.17         2.90 o                         
  -1   3   6         15.75         13.80         4.75 o                         
   0   3   6         26.32         27.79         2.70 o                         
   1   3   6          0.92         -2.24         2.26 o                         
   2   3   6        514.94        483.86        10.86 o                         
   3   3   6         43.47         68.47         6.13 o                         
   4   3   6         18.81         23.75         6.13 o                         
   5   3   6          2.68          4.02         3.76 o                         
   6   3   6         13.62         13.21         5.82 o                         
  -5   4   6          0.54          9.32        11.34 o                         
  -4   4   6         19.17         24.78         5.09 o                         
  -3   4   6          8.85          7.46         4.10 o                         
  -2   4   6         11.60          3.36         7.82 o                         
  -1   4   6         19.03         11.09         7.23 o                         
   0   4   6          0.99         -4.50         4.50 o                         
   1   4   6          3.34         -3.19         5.13 o                         
   2   4   6          3.12         21.30         7.68 o                         
   3   4   6          9.13         12.47         4.52 o                         
   4   4   6          4.19          0.03         4.23 o                         
   5   4   6          0.85         -5.86         8.72 o                         
  -2   5   6          3.78          0.32         5.70 o                         
  -1   5   6          1.50         -1.13         4.41 o                         
   0   5   6          6.83          7.84         5.98 o                         
   2   5   6          2.14          0.73         5.94 o                         
  -5  -4   7          4.12         15.74         8.91 o                         
  -4  -4   7         38.99         43.31         9.61 o                         
  -3  -4   7         13.94          8.45         6.76 o                         
  -2  -4   7          7.69          2.24         4.98 o                         
  -1  -4   7          9.72         -3.95         5.63 o                         
   0  -4   7          9.53          8.29         4.56 o                         
   1  -4   7          4.77          8.19         4.06 o                         
   2  -4   7          5.15         11.42         5.84 o                         
   3  -4   7         12.51         15.35         4.04 o                         
   4  -4   7          8.10          5.35         7.20 o                         
  -6  -3   7          3.51          6.01         6.15 o                         
  -5  -3   7         11.30          3.75         4.97 o                         
  -4  -3   7         47.98         44.93         4.61 o                         
  -3  -3   7          3.93         -4.27         4.27 o                         
  -2  -3   7          2.82          3.34         4.24 o                         
  -1  -3   7         20.11         22.53         4.69 o                         
   0  -3   7          6.81          8.67         3.90 o                         
   1  -3   7         37.30         42.06         3.61 o                         
   2  -3   7         56.60         54.67         3.41 o                         
   3  -3   7         31.14         29.79         5.19 o                         
   4  -3   7         10.54          5.08         5.15 o                         
   5  -3   7          1.40         -3.75         5.01 o                         
   6  -3   7          1.12         -6.59         6.59 o                         
  -7  -2   7          2.77         11.83         3.97 o                         
  -6  -2   7          2.02          4.05         3.51 o                         
  -5  -2   7         15.03         13.38         4.34 o                         
  -4  -2   7        140.96        138.40         5.75 o                         
  -3  -2   7          7.36          6.90         4.62 o                         
  -2  -2   7         38.81         45.30         4.32 o                         
  -1  -2   7         76.38         74.09         3.49 o                         
   0  -2   7         41.50         46.84         3.31 o                         
   1  -2   7         36.97         41.00         3.27 o                         
   2  -2   7         69.98         69.59         3.28 o                         
   3  -2   7        149.30        149.09         4.40 o                         
   4  -2   7         53.83         56.23         3.27 o                         
   5  -2   7         17.16         13.36         4.29 o                         
   6  -2   7         11.71          5.96         4.27 o                         
   7  -2   7          6.09          2.82         6.40 o                         
  -8  -1   7          0.77         -0.54         3.95 o                         
  -7  -1   7          8.24          6.05         4.51 o                         
  -6  -1   7         12.40         15.33         4.16 o                         
  -5  -1   7          5.76          4.22         2.46 o                         
  -4  -1   7         37.30         42.26         3.28 o                         
  -3  -1   7        139.63        136.45         5.52 o                         
  -2  -1   7          0.17         -1.65         2.15 o                         
  -1  -1   7         46.07         43.98         2.70 o                         
   0  -1   7          7.04          8.27         1.81 o                         
   1  -1   7         27.13         31.04         2.05 o                         
   2  -1   7         19.72         22.62         1.83 o                         
   3  -1   7          2.09          3.52         1.79 o                         
   4  -1   7        112.40        110.09         3.85 o                         
   5  -1   7         47.22         48.31         3.89 o                         
   6  -1   7          4.55          1.86         3.44 o                         
   7  -1   7          9.06          0.75         5.01 o                         
  -8   0   7          0.32          0.25         3.92 o                         
  -7   0   7         18.06         12.66         4.06 o                         
  -6   0   7          1.11         -0.81         2.45 o                         
  -5   0   7          0.10         -2.35         2.70 o                         
  -4   0   7         14.55         13.10         1.87 o                         
  -3   0   7          8.03          9.18         2.59 o                         
  -2   0   7         14.58         16.31         2.43 o                         
  -1   0   7         44.94         41.22         2.20 o                         
   0   0   7        100.86        102.72         2.92 o                         
   1   0   7        266.66        265.48         5.35 o                         
   2   0   7         17.88         19.44         1.75 o                         
   3   0   7          2.13          3.34         1.92 o                         
   4   0   7          0.62          1.39         1.98 o                         
   5   0   7         31.54         33.10         3.75 o                         
   6   0   7          0.34          0.54         2.91 o                         
   7   0   7          2.68          1.94         4.13 o                         
  -8   1   7          0.77         -2.45         4.97 o                         
  -7   1   7          8.22         11.92         3.20 o                         
  -6   1   7         12.41         15.15         3.18 o                         
  -5   1   7          5.75          7.37         2.24 o                         
  -4   1   7         37.23         38.42         2.27 o                         
  -3   1   7        139.61        137.49         3.31 o                         
  -2   1   7          0.17          0.48         1.63 o                         
  -1   1   7         46.05         40.54         2.58 o                         
   0   1   7          7.04          5.68         1.51 o                         
   1   1   7         27.19         30.73         2.11 o                         
   2   1   7         19.68         23.35         2.36 o                         
   3   1   7          2.09         -0.78         1.84 o                         
   4   1   7        112.47        104.61         3.85 o                         
   5   1   7         47.13         45.50         3.34 o                         
   6   1   7          4.55         10.13         5.38 o                         
   7   1   7          9.02          5.75         5.61 o                         
  -7   2   7          2.77         -0.42         3.99 o                         
  -6   2   7          2.03          0.35         3.97 o                         
  -5   2   7         15.06         12.81         2.95 o                         
  -4   2   7        141.02        130.36         6.05 o                         
  -3   2   7          7.39         13.83         7.48 o                         
  -2   2   7         38.76         44.88         3.96 o                         
  -1   2   7         76.41         71.61         3.71 o                         
   0   2   7         41.49         47.18         2.85 o                         
   1   2   7         36.96         39.14         2.83 o                         
   2   2   7         70.01         69.54         3.60 o                         
   3   2   7        149.09        150.23         4.57 o                         
   4   2   7         53.89         57.00         3.52 o                         
   5   2   7         17.15         15.05         4.21 o                         
   6   2   7         11.75          8.70         4.71 o                         
   7   2   7          6.08         11.16         5.18 o                         
  -6   3   7          3.51          3.89         5.84 o                         
  -5   3   7         11.28         13.30        10.78 o                         
  -4   3   7         48.06         64.04         7.93 o                         
  -3   3   7          3.93          6.71         6.09 o                         
  -2   3   7          2.84          7.63         5.43 o                         
  -1   3   7         20.07         17.90         4.31 o                         
   0   3   7          6.81          9.99         2.57 o                         
   1   3   7         37.30         37.00         3.54 o                         
   2   3   7         56.54         55.50         4.50 o                         
   3   3   7         31.15         29.26         4.18 o                         
   4   3   7         10.55          6.75        12.29 o                         
   5   3   7          1.40         -1.39         4.10 o                         
   6   3   7          1.13         -4.48         4.67 o                         
  -5   4   7          4.12         -0.34         6.10 o                         
  -4   4   7         38.97         54.21        13.14 o                         
  -3   4   7         13.92         23.81        11.48 o                         
  -2   4   7          7.70          3.72         5.66 o                         
  -1   4   7          9.72         21.30        11.08 o                         
   0   4   7          9.56         -1.50        11.08 o                         
   1   4   7          4.78          3.61         4.01 o                         
   2   4   7          5.15          7.52         5.78 o                         
   3   4   7         12.50         15.63         4.46 o                         
   4   4   7          8.10          9.77         7.17 o                         
  -4  -4   8         13.17         11.38         7.86 o                         
  -3  -4   8          6.25         17.32         7.91 o                         
  -2  -4   8          2.89         13.21         6.85 o                         
  -1  -4   8          5.17          6.27         8.40 o                         
   0  -4   8          9.06         12.16         4.87 o                         
   1  -4   8          9.60         10.27         5.39 o                         
   2  -4   8          6.80         12.79         4.23 o                         
   3  -4   8         58.63         58.63         5.72 o                         
  -6  -3   8          2.34          3.62        10.83 o                         
  -5  -3   8          5.78          3.98         5.44 o                         
  -4  -3   8         11.42         10.14         5.12 o                         
  -3  -3   8          3.44          9.78         4.54 o                         
  -2  -3   8          0.91          8.62         4.99 o                         
  -1  -3   8         79.21         79.66         6.32 o                         
   0  -3   8          1.09          1.33         3.61 o                         
   1  -3   8         29.74         29.09         3.97 o                         
   2  -3   8         19.86         19.33         2.99 o                         
   3  -3   8         59.23         55.18         3.92 o                         
   4  -3   8          0.72          1.72         3.34 o                         
   5  -3   8          2.10         -5.39         5.39 o                         
  -7  -2   8          4.32         10.51         4.42 o                         
  -6  -2   8          5.95          8.76         3.97 o                         
  -5  -2   8          2.26         -0.71         5.67 o                         
  -4  -2   8         10.54          5.05         3.84 o                         
  -3  -2   8         37.21         40.91         4.59 o                         
  -2  -2   8         39.88         39.15         4.36 o                         
  -1  -2   8         30.61         38.56         3.06 o                         
   0  -2   8         13.81         17.21         3.56 o                         
   1  -2   8          1.72          4.09         2.91 o                         
   2  -2   8         18.92         20.54         2.93 o                         
   3  -2   8        170.07        160.27         8.11 o                         
   4  -2   8          2.39          4.03         2.83 o                         
   5  -2   8          3.39          3.75         4.97 o                         
   6  -2   8         26.00         11.71         4.95 o                         
  -7  -1   8          5.93          2.47         3.82 o                         
  -6  -1   8         24.07         33.49         7.61 o                         
  -5  -1   8         16.34         19.58         2.93 o                         
  -4  -1   8        102.98         98.23         5.23 o                         
  -3  -1   8        164.54        163.98         6.85 o                         
  -2  -1   8         42.24         49.48         4.38 o                         
  -1  -1   8         10.12          9.17         2.24 o                         
   0  -1   8         10.31         11.13         2.72 o                         
   1  -1   8         50.07         53.15         4.62 o                         
   2  -1   8         17.07         18.27         2.18 o                         
   3  -1   8         23.62         27.23         3.33 o                         
   4  -1   8         11.42         14.50         2.60 o                         
   5  -1   8          3.55          5.23         3.82 o                         
   6  -1   8          3.19         -3.99         5.53 o                         
   7  -1   8         10.13          2.71         4.80 o                         
  -8   0   8          1.46          2.31         6.00 o                         
  -7   0   8          0.23         -3.73         3.73 o                         
  -6   0   8         20.01         10.85         2.75 o                         
  -5   0   8          0.58         -1.28         2.20 o                         
  -4   0   8          4.74          3.89         2.07 o                         
  -3   0   8         20.29         25.39         4.82 o                         
  -2   0   8          0.06         -2.52         2.52 o                         
  -1   0   8          0.55         -1.57         1.57 o                         
   0   0   8         43.68         45.50         2.60 o                         
   1   0   8         51.27         50.90         2.68 o                         
   2   0   8         10.64          8.43         1.90 o                         
   3   0   8          3.52          0.61         1.96 o                         
   4   0   8          0.49          2.74         2.34 o                         
   5   0   8          5.65          2.95         2.80 o                         
   6   0   8          0.11         -3.71         3.71 o                         
   7   0   8         11.42         12.48         6.36 o                         
  -7   1   8          5.94          3.34         4.68 o                         
  -6   1   8         24.06         24.61         3.43 o                         
  -5   1   8         16.35         15.29         2.11 o                         
  -4   1   8        102.90         96.73         3.42 o                         
  -3   1   8        164.61        159.54         7.86 o                         
  -2   1   8         42.24         39.21         3.06 o                         
  -1   1   8         10.11         13.38         2.14 o                         
   0   1   8         10.30         12.42         1.94 o                         
   1   1   8         50.06         50.44         2.83 o                         
   2   1   8         17.01         21.18         2.46 o                         
   3   1   8         23.61         28.64         2.70 o                         
   4   1   8         11.41         14.01         3.03 o                         
   5   1   8          3.53          5.48         2.90 o                         
   6   1   8          3.20          0.80         3.40 o                         
   7   1   8         10.12          9.67         5.10 o                         
  -7   2   8          4.32          9.10         4.68 o                         
  -6   2   8          5.95         -3.40         8.67 o                         
  -5   2   8          2.26         -3.04         3.04 o                         
  -4   2   8         10.54          6.50         5.67 o                         
  -3   2   8         37.15         43.16         6.09 o                         
  -2   2   8         39.84         35.73         3.74 o                         
  -1   2   8         30.58         29.15         2.77 o                         
   0   2   8         13.77         15.72         2.47 o                         
   1   2   8          1.72         -1.94         2.18 o                         
   2   2   8         18.88         22.79         2.70 o                         
   3   2   8        170.15        163.39         5.52 o                         
   4   2   8          2.41          3.27         2.68 o                         
   5   2   8          3.39         10.10        12.81 o                         
   6   2   8         26.03         22.20         7.74 o                         
  -6   3   8          2.34          1.74         5.24 o                         
  -5   3   8          5.79         23.16         8.91 o                         
  -4   3   8         11.42         20.01        13.38 o                         
  -3   3   8          3.44         13.55         6.93 o                         
  -2   3   8          0.91          6.15         4.71 o                         
  -1   3   8         79.27         72.14         5.92 o                         
   0   3   8          1.08         -0.84         3.00 o                         
   1   3   8         29.72         27.31         3.40 o                         
   2   3   8         19.80         22.79         3.27 o                         
   3   3   8         59.25         57.99         4.33 o                         
   4   3   8          0.73          9.00         4.42 o                         
   5   3   8          2.11          9.83         5.20 o                         
  -4   4   8         13.16         28.44        11.05 o                         
  -3   4   8          6.24         27.05         9.82 o                         
  -2   4   8          2.88          1.73         6.90 o                         
  -1   4   8          5.17          2.18         7.09 o                         
   0   4   8          9.07          6.37         5.45 o                         
   1   4   8          9.60          9.26         7.54 o                         
   2   4   8          6.79          4.51         4.61 o                         
   3   4   8         58.70         38.22         7.90 o                         
  -3  -4   9          5.87         19.71        10.95 o                         
  -2  -4   9          7.51         13.48         9.23 o                         
  -1  -4   9          2.07          5.76         8.73 o                         
   0  -4   9          1.11          2.91         5.57 o                         
   1  -4   9          8.07         10.26        10.64 o                         
   2  -4   9         23.35         24.71         6.86 o                         
  -5  -3   9          3.12         18.02         6.90 o                         
  -4  -3   9          1.42          8.93         6.16 o                         
  -3  -3   9          5.39         15.03         5.09 o                         
  -2  -3   9         19.70         22.01         7.73 o                         
  -1  -3   9         15.07         24.64         6.63 o                         
   0  -3   9         18.36         22.05         6.21 o                         
   1  -3   9         11.49         14.49         4.87 o                         
   2  -3   9          8.73         11.14         5.95 o                         
   3  -3   9          6.41          5.45         3.69 o                         
   4  -3   9          0.92          3.15         4.10 o                         
  -6  -2   9          1.70          6.46         5.67 o                         
  -5  -2   9          7.61         10.39         4.93 o                         
  -4  -2   9          9.04          9.98         4.53 o                         
  -3  -2   9          8.39          9.11         4.74 o                         
  -2  -2   9          5.83          0.79         4.29 o                         
  -1  -2   9          6.26          0.55         3.01 o                         
   0  -2   9         21.97         22.27         3.90 o                         
   1  -2   9         14.12         15.37         3.52 o                         
   2  -2   9          4.97          3.00         2.53 o                         
   3  -2   9         19.98         17.54         3.05 o                         
   4  -2   9         15.59         15.91         3.55 o                         
   5  -2   9         24.11         20.29         4.77 o                         
   6  -2   9         15.24          3.52        11.44 o                         
  -7  -1   9          1.67         14.34         7.24 o                         
  -6  -1   9          2.42          6.07         3.26 o                         
  -5  -1   9         10.82         14.57         3.12 o                         
  -4  -1   9         48.66         52.48         5.31 o                         
  -3  -1   9         59.23         63.69         6.01 o                         
  -2  -1   9          2.28          0.79         4.21 o                         
  -1  -1   9         14.81         12.02         4.05 o                         
   0  -1   9         10.16         10.13         3.26 o                         
   1  -1   9         26.36         30.68         3.22 o                         
   2  -1   9         22.33         17.60         2.62 o                         
   3  -1   9         41.14         44.08         3.14 o                         
   4  -1   9         80.33         69.26         4.50 o                         
   5  -1   9         16.69         18.56         4.64 o                         
   6  -1   9          0.90         -1.55         5.78 o                         
  -7   0   9          3.65         -0.50         3.47 o                         
  -6   0   9          2.58         -0.02         2.88 o                         
  -5   0   9         16.47         15.11         2.65 o                         
  -4   0   9          6.55          8.91         2.43 o                         
  -3   0   9        140.05        143.59         6.68 o                         
  -2   0   9        121.71        121.51         6.03 o                         
  -1   0   9          2.85          1.80         2.32 o                         
   0   0   9         25.86         27.56         2.41 o                         
   1   0   9         44.52         45.08         2.76 o                         
   2   0   9          0.93          4.18         2.26 o                         
   3   0   9          1.29          1.69         2.42 o                         
   4   0   9         18.43         17.56         3.47 o                         
   5   0   9         25.58         23.33         3.95 o                         
   6   0   9          0.58         16.65         7.74 o                         
  -7   1   9          1.66          6.07         7.26 o                         
  -6   1   9          2.41          0.85         2.70 o                         
  -5   1   9         10.82         11.59         2.34 o                         
  -4   1   9         48.72         51.76         4.83 o                         
  -3   1   9         59.29         65.02         4.96 o                         
  -2   1   9          2.29          4.52         4.55 o                         
  -1   1   9         14.85         11.86         3.22 o                         
   0   1   9         10.16          9.36         2.43 o                         
   1   1   9         26.30         29.50         2.70 o                         
   2   1   9         22.36         23.40         2.85 o                         
   3   1   9         41.13         43.24         3.36 o                         
   4   1   9         80.24         78.16         4.32 o                         
   5   1   9         16.71         16.84         3.74 o                         
   6   1   9          0.90          1.38         3.77 o                         
  -6   2   9          1.70         -2.66         5.12 o                         
  -5   2   9          7.62          3.88         7.55 o                         
  -4   2   9          9.03          5.61         6.60 o                         
  -3   2   9          8.39         15.24         6.85 o                         
  -2   2   9          5.85          1.35         3.52 o                         
  -1   2   9          6.25          6.34         2.63 o                         
   0   2   9         21.92         19.96         2.87 o                         
   1   2   9         14.13         11.17         2.74 o                         
   2   2   9          4.97          1.62         2.86 o                         
   3   2   9         20.05         25.02         3.23 o                         
   4   2   9         15.56         16.63         3.54 o                         
   5   2   9         24.13         19.84         5.04 o                         
  -5   3   9          3.12         27.45        18.15 o                         
  -4   3   9          1.42          2.05         8.81 o                         
  -3   3   9          5.39          4.23         7.83 o                         
  -2   3   9         19.72         10.63         4.79 o                         
  -1   3   9         15.08         19.27        15.36 o                         
   0   3   9         18.35         18.76         3.55 o                         
   1   3   9         11.49          9.68         3.97 o                         
   2   3   9          8.77         16.88         7.08 o                         
   3   3   9          6.40         13.76         3.82 o                         
   4   3   9          0.92          7.78         4.70 o                         
  -3   4   9          5.89         18.48        12.16 o                         
  -2   4   9          7.52          3.95         7.66 o                         
  -1   4   9          2.07          7.20         7.58 o                         
   0   4   9          1.12         -2.82         6.90 o                         
   1   4   9          8.07         11.23        11.86 o                         
   2   4   9         23.35         17.62         5.55 o                         
  -4  -3  10          8.37         16.77        13.88 o                         
  -3  -3  10          0.79          2.70         7.12 o                         
  -2  -3  10         10.20         17.62         6.98 o                         
  -1  -3  10         39.96         34.10         6.57 o                         
   0  -3  10          6.65         13.66         4.89 o                         
   1  -3  10          4.39          9.13         5.29 o                         
   2  -3  10          3.74         -5.63         5.63 o                         
   3  -3  10          1.39         -4.30         4.30 o                         
  -6  -2  10          1.00          3.75         4.09 o                         
  -5  -2  10          0.89          5.36         5.65 o                         
  -4  -2  10          3.30         -0.34         4.88 o                         
  -3  -2  10          0.74         -1.16         5.52 o                         
  -2  -2  10          1.37         -5.11         5.11 o                         
  -1  -2  10          4.50          2.36         3.68 o                         
   0  -2  10         31.52         35.93         4.16 o                         
   1  -2  10          5.28          2.92         3.98 o                         
   2  -2  10         33.35         31.43         3.37 o                         
   3  -2  10          6.48          7.34         3.51 o                         
   4  -2  10          5.45          5.12         3.93 o                         
   5  -2  10          7.90          5.39         4.92 o                         
  -6  -1  10          9.45         11.02         4.54 o                         
  -5  -1  10          6.25          6.25         3.36 o                         
  -4  -1  10          9.95         16.05         4.37 o                         
  -3  -1  10         41.68         41.97         5.21 o                         
  -2  -1  10         14.11         13.43         4.54 o                         
  -1  -1  10          0.31         -3.26         3.26 o                         
   0  -1  10          1.84         -1.18         3.27 o                         
   1  -1  10          4.91          5.80         2.62 o                         
   2  -1  10         39.99         37.81         3.24 o                         
   3  -1  10         22.65         19.98         3.37 o                         
   4  -1  10         76.73         76.13         4.88 o                         
   5  -1  10          1.16          3.87         6.53 o                         
  -7   0  10          0.01         -0.44        17.38 o                         
  -6   0  10          8.76          0.85         5.70 o                         
  -5   0  10         34.15         31.83         3.82 o                         
  -4   0  10          8.04          7.91         2.80 o                         
  -3   0  10         34.51         44.91         4.97 o                         
  -2   0  10        207.23        205.49         9.77 o                         
  -1   0  10          0.02         -0.38         2.39 o                         
   0   0  10          3.46          3.56         2.48 o                         
   1   0  10          1.55         -0.18         2.48 o                         
   2   0  10          0.58         -0.20         2.79 o                         
   3   0  10          0.32         -2.97         3.34 o                         
   4   0  10         44.26         50.11         6.24 o                         
   5   0  10          9.65          8.24         7.40 o                         
   6   0  10          0.02         -6.98         9.02 o                         
  -6   1  10          9.47          3.64         3.01 o                         
  -5   1  10          6.24          8.51         2.69 o                         
  -4   1  10          9.99          9.77         2.91 o                         
  -3   1  10         41.63         28.28         4.48 o                         
  -2   1  10         14.09         15.59         4.05 o                         
  -1   1  10          0.32          3.19         2.83 o                         
   0   1  10          1.83         -2.42         2.60 o                         
   1   1  10          4.92          0.62         3.00 o                         
   2   1  10         39.96         39.73         3.49 o                         
   3   1  10         22.64         20.80         3.44 o                         
   4   1  10         76.73         78.39         6.00 o                         
   5   1  10          1.17         12.43         5.14 o                         
  -6   2  10          1.00         -6.54        13.32 o                         
  -5   2  10          0.89          3.00        10.07 o                         
  -4   2  10          3.30          2.10        11.58 o                         
  -3   2  10          0.74          0.17         7.05 o                         
  -2   2  10          1.37         -2.34         3.67 o                         
  -1   2  10          4.49          2.06         3.12 o                         
   0   2  10         31.51         32.41         3.70 o                         
   1   2  10          5.28          3.07         3.25 o                         
   2   2  10         33.36         35.53         3.83 o                         
   3   2  10          6.44          2.03         3.79 o                         
   4   2  10          5.45          9.50         3.85 o                         
   5   2  10          7.90          8.02         4.24 o                         
  -4   3  10          8.35         30.81        10.70 o                         
  -3   3  10          0.78          2.25         9.29 o                         
  -2   3  10         10.21          9.92         7.44 o                         
  -1   3  10         39.90         34.08         5.49 o                         
   0   3  10          6.65          1.15         3.93 o                         
   1   3  10          4.39          8.49         5.96 o                         
   2   3  10          3.73          1.04         4.36 o                         
   3   3  10          1.39          4.45         4.00 o                         
  -3  -3  11          1.98          2.25        10.43 o                         
  -2  -3  11          2.11          2.76        10.07 o                         
  -1  -3  11          0.32          2.29        10.72 o                         
   0  -3  11          2.33         10.36         6.07 o                         
   1  -3  11          0.41         -0.46         8.55 o                         
   2  -3  11          8.96         -6.08         9.54 o                         
  -5  -2  11          9.71          6.74         7.76 o                         
  -4  -2  11          7.56         14.77         6.13 o                         
  -3  -2  11          0.08          7.31         6.78 o                         
  -2  -2  11          1.95          0.60         5.97 o                         
  -1  -2  11          8.82          7.02         4.50 o                         
   0  -2  11         10.85          4.35         4.64 o                         
   1  -2  11          1.05         -4.38         4.91 o                         
   2  -2  11         12.57          2.31         5.15 o                         
   3  -2  11          5.34          4.72         4.87 o                         
   4  -2  11          0.22         -3.74         4.96 o                         
  -6  -1  11          4.75         16.13        16.74 o                         
  -5  -1  11          2.24          5.40         3.81 o                         
  -4  -1  11          5.45         15.35         5.19 o                         
  -3  -1  11         14.74         16.71         5.83 o                         
  -2  -1  11         18.31         22.12         5.80 o                         
  -1  -1  11         11.64         13.14         4.12 o                         
   0  -1  11          3.48         11.22         5.19 o                         
   1  -1  11         12.27         13.38         3.16 o                         
   2  -1  11          8.09          4.42         4.26 o                         
   3  -1  11         15.60         12.36         5.02 o                         
   4  -1  11          8.61          5.22         5.75 o                         
   5  -1  11          5.71         16.83         9.24 o                         
  -6   0  11          0.32          6.30         6.31 o                         
  -5   0  11          2.84          3.09         3.60 o                         
  -4   0  11          2.95          4.31         3.20 o                         
  -3   0  11        196.86        222.57        12.85 o                         
  -2   0  11         63.98         59.80         8.17 o                         
  -1   0  11          1.62          1.68         3.85 o                         
   0   0  11          5.44          0.62         3.54 o                         
   1   0  11         10.53         14.10         3.39 o                         
   2   0  11          8.44          8.68         3.38 o                         
   3   0  11          0.31          1.31         3.64 o                         
   4   0  11          4.54         15.55         4.23 o                         
   5   0  11         88.45         67.62         7.12 o                         
  -6   1  11          4.76         -5.34        14.15 o                         
  -5   1  11          2.25          5.24         5.96 o                         
  -4   1  11          5.47          8.28         7.08 o                         
  -3   1  11         14.75         13.71         5.02 o                         
  -2   1  11         18.29         20.40         4.66 o                         
  -1   1  11         11.67         10.71         3.49 o                         
   0   1  11          3.47          0.02         3.20 o                         
   1   1  11         12.26          5.15         3.37 o                         
   2   1  11          8.06          9.36         3.69 o                         
   3   1  11         15.62         12.91         3.94 o                         
   4   1  11          8.64         11.95         5.01 o                         
   5   1  11          5.70         17.44         8.04 o                         
  -5   2  11          9.69         59.83        24.21 o                         
  -4   2  11          7.56          2.59         9.30 o                         
  -3   2  11          0.08         12.37         8.58 o                         
  -2   2  11          1.96          0.24         3.59 o                         
  -1   2  11          8.82          6.74         4.94 o                         
   0   2  11         10.88          7.84         3.98 o                         
   1   2  11          1.05         -1.95         3.90 o                         
   2   2  11         12.56          8.98         4.13 o                         
   3   2  11          5.37         10.83         6.77 o                         
   4   2  11          0.21          2.05         4.87 o                         
  -3   3  11          1.98          6.95        15.65 o                         
  -2   3  11          2.11          5.37        12.27 o                         
  -1   3  11          0.32          3.43         5.87 o                         
   0   3  11          2.34          9.51         6.19 o                         
   1   3  11          0.41         -0.51         5.42 o                         
   2   3  11          8.98         13.32         4.70 o                         
  -3  -2  12          5.17         15.55         9.71 o                         
  -2  -2  12          3.53         -6.08         8.09 o                         
  -1  -2  12          7.49         18.28         7.55 o                         
   0  -2  12          2.65         -6.59         6.84 o                         
   1  -2  12          5.38          6.83         5.85 o                         
   2  -2  12          5.61         -5.38         6.81 o                         
  -4  -1  12          4.26          6.24         6.56 o                         
  -3  -1  12          5.57         12.52         8.50 o                         
  -2  -1  12         40.51         37.62         6.80 o                         
  -1  -1  12         37.24         41.31         5.68 o                         
   0  -1  12         10.20         10.10         4.91 o                         
   1  -1  12         17.32         15.59         5.13 o                         
   2  -1  12          3.14          1.20         4.26 o                         
   3  -1  12          3.80          9.90         5.04 o                         
  -5   0  12          5.20         15.92         6.39 o                         
  -4   0  12          0.04          3.78         6.36 o                         
  -3   0  12          4.59         10.05         6.32 o                         
  -2   0  12          5.59         -5.50         5.50 o                         
  -1   0  12          4.15         -1.80         5.35 o                         
   0   0  12          0.00         -0.66         3.62 o                         
   1   0  12          0.62         -0.26         3.76 o                         
   2   0  12          3.77          8.10         4.25 o                         
   3   0  12          0.05          6.68         4.92 o                         
   4   0  12         90.95        114.25         8.15 o                         
  -4   1  12          4.27          6.33         4.76 o                         
  -3   1  12          5.58          8.65         5.91 o                         
  -2   1  12         40.54         40.24        15.50 o                         
  -1   1  12         37.22         34.86         5.96 o                         
   0   1  12         10.19         10.62         4.02 o                         
   1   1  12         17.30         15.61         4.21 o                         
   2   1  12          3.15          9.42         4.40 o                         
   3   1  12          3.81          7.34         9.39 o                         
  -3   2  12          5.17         15.40        10.97 o                         
  -2   2  12          3.52          5.48         5.07 o                         
  -1   2  12          7.50          8.42         4.60 o                         
   0   2  12          2.65         -2.33         5.07 o                         
   1   2  12          5.38          9.38         4.71 o                         
   2   2  12          5.62          6.33         6.31 o                         
  -3  -1  13          4.34          7.56        13.50 o                         
  -2  -1  13         42.90         44.56         9.63 o                         
  -1  -1  13         14.11         22.48         8.10 o                         
   0  -1  13          8.65         -0.31         6.19 o                         
   1  -1  13          7.04         18.94         6.65 o                         
   2  -1  13          2.33          8.67        11.65 o                         
  -3   0  13          0.00          8.97        25.63 o                         
  -2   0  13         36.72         16.60         8.78 o                         
  -1   0  13          0.02         -6.14        14.09 o                         
   0   0  13          0.12          1.78         4.45 o                         
   1   0  13          1.32         -4.85         4.85 o                         
   2   0  13          6.62          4.02         4.99 o                         
  -3   1  13          4.34          6.78        27.10 o                         
  -2   1  13         42.89         51.99        16.49 o                         
  -1   1  13         14.07         26.87         9.60 o                         
   0   1  13          8.67         16.85         4.97 o                         
   1   1  13          7.05          7.86         4.97 o                         
   2   1  13          2.34          3.74         6.17 o                         
                                                                                
