# Supplementary material for: Crystal structures of (E)-1-naphthaldehyde oxime and (E)-phenanthrene-9-carbaldehyde oxime
Source: Acta Crystallogr E Crystallogr Commun. 2018 Feb 13;74(Pt 3):332–6. doi: 10.1107/S2056989018002116 (PMC5947797; doi:10.1107/S2056989018002116)
Supplement: Supplementary file 3 [file e-74-00332-IIsup5.hkl]

data_II                                                                
_shelx_title ' JL115T2_0m_a.res in P2(1)'                                       
_shelx_refln_list_code          4                                               
_shelx_F_calc_maximum       86.09                                               
_exptl_crystal_F_000       232.00                                               
_reflns_d_resolution_high  0.8302                                               
                                                                                
loop_                                                                           
 _space_group_symop_operation_xyz                                               
 'x, y, z'                                                                      
 '-x, y+1/2, -z'                                                                
                                                                                
_cell_length_a     8.2397                                                       
_cell_length_b     4.9728                                                       
_cell_length_c    13.9332                                                       
_cell_angle_alpha  90.000                                                       
_cell_angle_beta  106.680                                                       
_cell_angle_gamma  90.000                                                       
                                                                                
_shelx_F_squared_multiplier     1.000                                           
                                                                                
loop_                                                                           
 _refln_index_h                                                                 
 _refln_index_k                                                                 
 _refln_index_l                                                                 
 _refln_F_squared_calc                                                          
 _refln_F_squared_meas                                                          
 _refln_F_squared_sigma                                                         
 _refln_observed_status                                                         
   1  -5   0          1.38          2.10         1.48 o                         
   2  -5   0          5.33          1.86         1.76 o                         
   3  -5   0         10.35         11.15         1.68 o                         
   4  -5   0         27.95         30.20         2.12 o                         
   5  -5   0          0.26          3.13         2.06 o                         
   0  -4   0         19.49         19.08         2.32 o                         
   1  -4   0         30.23         30.80         1.86 o                         
   2  -4   0          7.77          8.42         1.26 o                         
   3  -4   0         15.49         16.59         1.38 o                         
   4  -4   0         19.22         19.81         2.17 o                         
   5  -4   0         16.94         14.28         1.88 o                         
   6  -4   0         52.31         48.79         3.47 o                         
   7  -4   0          9.59          9.78         2.68 o                         
   1  -3   0         83.56         80.29         2.16 o                         
   2  -3   0        538.29        559.84         8.68 o                         
   3  -3   0         13.53         15.33         1.26 o                         
   4  -3   0         66.54         71.21         2.33 o                         
   5  -3   0          2.62          1.64         1.34 o                         
   6  -3   0         44.18         51.53         2.71 o                         
   7  -3   0         38.27         40.90         2.31 o                         
   8  -3   0          3.00          1.95         2.29 o                         
   0  -2   0        154.84        139.96         4.48 o                         
   1  -2   0         47.45         41.38         1.74 o                         
   2  -2   0         56.04         57.43         1.58 o                         
   3  -2   0         15.07         16.77         1.09 o                         
   4  -2   0          0.79          0.96         0.92 o                         
   5  -2   0         61.38         65.76         2.27 o                         
   6  -2   0        254.55        257.96         5.14 o                         
   7  -2   0          0.33         -1.36         1.36 o                         
   8  -2   0          5.14          3.52         2.43 o                         
   1  -1   0        232.56        211.12         3.75 o                         
   2  -1   0        151.40        138.87         2.42 o                         
   3  -1   0         51.78         53.26         1.71 o                         
   4  -1   0        181.95        198.57         3.24 o                         
   5  -1   0         15.67         18.12         1.16 o                         
   6  -1   0         53.40         53.85         2.78 o                         
   7  -1   0         15.40         15.29         1.63 o                         
   8  -1   0         28.46         32.13         3.06 o                         
   9  -1   0          4.14          1.33         2.03 o                         
   1   0   0        982.05        929.23        15.04 o                         
   2   0   0         10.79         11.16         0.56 o                         
   3   0   0        168.78        165.88         2.61 o                         
   4   0   0        135.88        152.65         2.68 o                         
   5   0   0          2.62          5.79         1.30 o                         
   6   0   0         10.54         10.37         1.17 o                         
   7   0   0          0.10         -1.16         1.25 o                         
   8   0   0         14.03         14.64         1.84 o                         
   9   0   0          1.75          1.92         2.16 o                         
   1   1   0        232.19        214.69         6.04 o                         
   2   1   0        151.44        138.79         2.43 o                         
   3   1   0         51.78         50.10         1.31 o                         
   4   1   0        182.24        197.22         3.29 o                         
   5   1   0         15.63         16.15         1.25 o                         
   6   1   0         53.41         50.11         1.95 o                         
   7   1   0         15.37         13.05         1.68 o                         
   8   1   0         28.49         25.79         2.35 o                         
   9   1   0          4.14          4.44         2.21 o                         
   0   2   0        154.64        146.33         5.43 o                         
   1   2   0         47.48         47.83         1.57 o                         
   2   2   0         56.11         60.22         1.60 o                         
   3   2   0         15.11         19.55         1.41 o                         
   4   2   0          0.79          1.27         0.94 o                         
   5   2   0         61.47         61.36         2.34 o                         
   6   2   0        254.61        258.80         5.15 o                         
   7   2   0          0.33          1.09         1.50 o                         
   8   2   0          5.15          2.85         1.89 o                         
   1   3   0         83.63         81.24         2.63 o                         
   2   3   0        538.57        563.02         8.74 o                         
   3   3   0         13.54         15.65         1.31 o                         
   4   3   0         66.54         68.78         3.02 o                         
   5   3   0          2.62          2.45         2.35 o                         
   6   3   0         44.20         53.21         3.17 o                         
   7   3   0         38.24         40.47         4.55 o                         
   8   3   0          3.01          1.47         3.75 o                         
   0   4   0         19.50         17.21         3.24 o                         
   1   4   0         30.21         30.08         4.08 o                         
   2   4   0          7.77          6.44         1.71 o                         
   3   4   0         15.46         14.74         1.57 o                         
   4   4   0         19.21         20.13         2.09 o                         
   5   4   0         16.91         18.08         2.30 o                         
   6   4   0         52.25         56.70         5.87 o                         
   7   4   0          9.60         10.58         3.51 o                         
   1   5   0          1.37          1.06         2.12 o                         
   2   5   0          5.35          6.51         2.41 o                         
   3   5   0         10.36          9.29         2.57 o                         
   4   5   0         27.98         28.74         4.01 o                         
   5   5   0          0.26          4.71         3.25 o                         
  -5  -5   1          4.81          4.67         1.89 o                         
  -4  -5   1          9.61          9.85         1.88 o                         
  -3  -5   1          8.36          9.62         1.58 o                         
  -2  -5   1          5.26          4.27         1.60 o                         
  -1  -5   1         51.15         55.31         2.80 o                         
   0  -5   1        208.45        219.95         4.40 o                         
   1  -5   1          8.18          6.66         1.61 o                         
   2  -5   1          1.10          0.52         2.29 o                         
   3  -5   1          1.26          3.53         1.69 o                         
   4  -5   1         12.25         13.16         1.88 o                         
   5  -5   1          2.12          0.28         2.02 o                         
  -7  -4   1          2.62          3.49         2.33 o                         
  -6  -4   1        100.43        107.25         6.30 o                         
  -5  -4   1         49.17         50.49         2.69 o                         
  -4  -4   1          0.44         -0.27         1.19 o                         
  -3  -4   1          9.95         10.07         1.33 o                         
  -2  -4   1          3.06          2.24         1.20 o                         
  -1  -4   1         34.80         35.07         2.19 o                         
   0  -4   1         86.51         86.55         2.71 o                         
   1  -4   1         17.03         19.21         1.45 o                         
   2  -4   1         25.03         27.13         1.86 o                         
   3  -4   1          0.24          0.54         1.11 o                         
   4  -4   1         17.46         17.75         1.70 o                         
   5  -4   1         18.03         20.42         2.04 o                         
   6  -4   1          1.19         -0.34         1.98 o                         
  -8  -3   1          8.30          9.37         2.37 o                         
  -7  -3   1          2.32          4.90         1.96 o                         
  -6  -3   1          4.40          5.91         1.63 o                         
  -5  -3   1          0.32         -0.54         1.16 o                         
  -4  -3   1         37.43         37.21         1.87 o                         
  -3  -3   1         17.57         17.68         1.31 o                         
  -2  -3   1         24.08         23.06         1.50 o                         
  -1  -3   1         35.79         32.29         1.92 o                         
   0  -3   1          7.04          5.71         0.90 o                         
   1  -3   1        284.25        285.59         4.47 o                         
   2  -3   1         84.73         86.36         2.34 o                         
   3  -3   1         11.84         12.37         1.15 o                         
   4  -3   1         90.44         90.90         2.67 o                         
   5  -3   1        187.78        190.74         4.78 o                         
   6  -3   1         79.39         82.68         3.26 o                         
   7  -3   1         12.63         13.35         2.08 o                         
   8  -3   1          2.66          3.30         2.12 o                         
  -9  -2   1          4.58          1.71         2.84 o                         
  -8  -2   1         28.14         24.36         2.21 o                         
  -7  -2   1         26.90         30.06         2.14 o                         
  -6  -2   1        174.00        180.38         4.28 o                         
  -5  -2   1         41.72         40.55         2.17 o                         
  -4  -2   1         30.91         31.95         1.51 o                         
  -3  -2   1         71.88         83.47         2.01 o                         
  -2  -2   1        447.40        484.06         8.24 o                         
  -1  -2   1         14.93         12.09         1.37 o                         
   0  -2   1         37.10         32.80         1.18 o                         
   1  -2   1         13.81         13.83         0.89 o                         
   2  -2   1        107.21        107.35         2.26 o                         
   3  -2   1        105.56        105.42         2.34 o                         
   4  -2   1          9.60         10.05         1.05 o                         
   5  -2   1         40.77         43.75         1.72 o                         
   6  -2   1         87.86         89.54         2.80 o                         
   7  -2   1          1.44          2.47         1.44 o                         
   8  -2   1          1.82          2.90         1.82 o                         
  -9  -1   1          4.84          4.23         2.33 o                         
  -8  -1   1         18.59         14.73         1.85 o                         
  -7  -1   1          1.85          1.25         1.66 o                         
  -6  -1   1        216.04        206.44         3.84 o                         
  -5  -1   1         19.61         22.60         1.25 o                         
  -4  -1   1        166.75        178.52         3.41 o                         
  -3  -1   1          8.67          8.33         0.72 o                         
  -2  -1   1        799.57        749.50        12.22 o                         
  -1  -1   1         19.09         17.87         1.79 o                         
   0  -1   1       1272.04       1170.55        16.25 o                         
   1  -1   1       1215.44       1126.49        15.58 o                         
   2  -1   1        319.11        299.75         4.58 o                         
   3  -1   1         36.86         36.50         1.27 o                         
   4  -1   1         76.38         82.49         1.86 o                         
   5  -1   1          1.25          1.23         0.75 o                         
   6  -1   1          2.27          1.62         1.03 o                         
   7  -1   1         67.24         61.58         2.97 o                         
   8  -1   1          7.51         10.72         1.90 o                         
   9  -1   1          3.52          4.35         2.12 o                         
  -9   0   1          0.01         -1.10         1.85 o                         
  -8   0   1          1.73          0.13         1.62 o                         
  -7   0   1          2.06          2.11         1.20 o                         
  -6   0   1          0.41          0.81         0.95 o                         
  -5   0   1         35.22         35.43         1.46 o                         
  -4   0   1          4.71          3.80         0.65 o                         
  -3   0   1        501.19        476.38         6.31 o                         
  -2   0   1         34.88         35.45         0.88 o                         
  -1   0   1        734.39        645.16        17.64 o                         
   1   0   1        495.74        460.29         6.92 o                         
   2   0   1         69.20         66.36         1.24 o                         
   3   0   1       1603.47       1576.92        19.43 o                         
   4   0   1        578.96        624.06         8.31 o                         
   5   0   1         10.51         10.63         0.96 o                         
   6   0   1          0.45         -0.64         1.10 o                         
   7   0   1          4.68          1.79         1.24 o                         
   8   0   1          0.50         -0.30         1.62 o                         
   9   0   1          4.57          7.86         2.11 o                         
  -9   1   1          4.84          6.18         2.43 o                         
  -8   1   1         18.63         18.43         2.09 o                         
  -7   1   1          1.86         -1.24         1.24 o                         
  -6   1   1        216.00        204.31         5.02 o                         
  -5   1   1         19.58         22.32         1.35 o                         
  -4   1   1        166.61        180.32         3.34 o                         
  -3   1   1          8.68          9.29         0.89 o                         
  -2   1   1        799.22        763.43        14.48 o                         
  -1   1   1         19.04         18.19         1.14 o                         
   0   1   1       1272.08       1217.01        31.20 o                         
   1   1   1       1215.47       1147.34        14.00 o                         
   2   1   1        318.86        296.06         4.61 o                         
   3   1   1         36.83         36.68         1.15 o                         
   4   1   1         76.35         82.90         1.90 o                         
   5   1   1          1.26         -0.06         0.74 o                         
   6   1   1          2.28          0.90         1.02 o                         
   7   1   1         67.16         56.73         2.67 o                         
   8   1   1          7.50          7.05         2.05 o                         
   9   1   1          3.52          9.08         2.50 o                         
  -9   2   1          4.58          5.37         2.45 o                         
  -8   2   1         28.18         24.25         4.79 o                         
  -7   2   1         26.87         25.25         2.20 o                         
  -6   2   1        173.77        169.92         4.74 o                         
  -5   2   1         41.74         42.28         1.81 o                         
  -4   2   1         30.89         33.43         1.50 o                         
  -3   2   1         71.89         76.32         2.26 o                         
  -2   2   1        447.67        478.38         7.22 o                         
  -1   2   1         14.94         17.74         1.18 o                         
   0   2   1         37.13         33.26         1.15 o                         
   1   2   1         13.83         15.59         0.93 o                         
   2   2   1        107.03        106.44         2.76 o                         
   3   2   1        105.72        102.48         2.81 o                         
   4   2   1          9.59          9.37         1.33 o                         
   5   2   1         40.84         39.90         1.99 o                         
   6   2   1         88.04         84.40         2.85 o                         
   7   2   1          1.43          0.35         1.51 o                         
   8   2   1          1.81          3.16         5.51 o                         
  -8   3   1          8.27          2.97         3.63 o                         
  -7   3   1          2.33          1.82         2.12 o                         
  -6   3   1          4.40          3.59         2.01 o                         
  -5   3   1          0.33          2.64         1.29 o                         
  -4   3   1         37.39         37.78         2.01 o                         
  -3   3   1         17.58         18.68         1.30 o                         
  -2   3   1         24.14         24.30         1.33 o                         
  -1   3   1         35.85         35.33         1.88 o                         
   0   3   1          7.04          8.53         1.44 o                         
   1   3   1        284.16        288.73         5.06 o                         
   2   3   1         84.63         87.95         2.37 o                         
   3   3   1         11.85         12.03         1.48 o                         
   4   3   1         90.40         90.28         3.15 o                         
   5   3   1        187.96        186.96         5.11 o                         
   6   3   1         79.37         80.13         4.47 o                         
   7   3   1         12.63          9.52         2.64 o                         
   8   3   1          2.66          4.14         2.68 o                         
  -7   4   1          2.62          7.64         2.76 o                         
  -6   4   1        100.38        108.36        10.48 o                         
  -5   4   1         49.16         52.46         4.97 o                         
  -4   4   1          0.45          0.04         1.93 o                         
  -3   4   1          9.94          9.40         1.37 o                         
  -2   4   1          3.05          3.95         1.55 o                         
  -1   4   1         34.80         33.58         2.82 o                         
   0   4   1         86.48         80.65         3.80 o                         
   1   4   1         17.00         16.14         2.24 o                         
   2   4   1         25.03         26.95         1.92 o                         
   3   4   1          0.23         -0.12         1.36 o                         
   4   4   1         17.45         17.28         2.58 o                         
   5   4   1         18.05         20.70         2.57 o                         
   6   4   1          1.19         -0.76         2.37 o                         
  -5   5   1          4.81          6.63         3.55 o                         
  -4   5   1          9.62         10.45         3.61 o                         
  -3   5   1          8.36          7.56         2.23 o                         
  -2   5   1          5.25          4.91         2.38 o                         
  -1   5   1         51.24         48.34         3.84 o                         
   0   5   1        208.45        204.22        11.37 o                         
   1   5   1          8.15          4.46         3.10 o                         
   2   5   1          1.09          1.07         2.22 o                         
   3   5   1          1.26          2.62         2.24 o                         
   4   5   1         12.25         13.77         2.59 o                         
   5   5   1          2.13         -0.74         2.85 o                         
  -5  -5   2         13.07         13.64         1.70 o                         
  -4  -5   2          1.36          2.79         1.72 o                         
  -3  -5   2         13.87         14.08         1.87 o                         
  -2  -5   2         16.15         14.90         1.74 o                         
  -1  -5   2        164.92        178.31         3.71 o                         
   0  -5   2          3.99          6.27         1.47 o                         
   1  -5   2          9.53         13.89         1.92 o                         
   2  -5   2          1.88          1.21         1.98 o                         
   3  -5   2         35.39         41.01         2.52 o                         
   4  -5   2          5.84          6.52         3.23 o                         
  -7  -4   2         15.56         11.34         2.38 o                         
  -6  -4   2         80.10         95.40         5.74 o                         
  -5  -4   2         39.36         41.74         2.45 o                         
  -4  -4   2         34.53         32.39         1.82 o                         
  -3  -4   2         53.40         48.42         2.03 o                         
  -2  -4   2        102.42         96.22         2.76 o                         
  -1  -4   2         48.08         49.34         2.13 o                         
   0  -4   2          2.28          0.52         1.15 o                         
   1  -4   2         24.96         25.54         1.58 o                         
   2  -4   2          0.89         -0.54         1.72 o                         
   3  -4   2         13.00         12.93         1.45 o                         
   4  -4   2          1.50          1.64         1.28 o                         
   5  -4   2         33.13         39.99         3.32 o                         
   6  -4   2          0.82          1.63         2.41 o                         
  -8  -3   2          2.08          2.87         1.91 o                         
  -7  -3   2          1.86          0.65         1.92 o                         
  -6  -3   2          6.26          6.43         1.63 o                         
  -5  -3   2          1.64          0.15         1.71 o                         
  -4  -3   2          8.77         10.11         1.16 o                         
  -3  -3   2          8.44          8.60         1.09 o                         
  -2  -3   2         22.61         24.46         1.33 o                         
  -1  -3   2         73.67         71.95         2.30 o                         
   0  -3   2         82.89         84.33         1.95 o                         
   1  -3   2         74.37         75.59         2.12 o                         
   2  -3   2         88.79         89.46         2.14 o                         
   3  -3   2         21.60         20.70         1.41 o                         
   4  -3   2         79.10         79.73         2.58 o                         
   5  -3   2        227.46        243.60         5.53 o                         
   6  -3   2          2.73          3.85         1.41 o                         
   7  -3   2          9.92         13.40         2.07 o                         
  -9  -2   2         11.44         11.06         2.99 o                         
  -8  -2   2          5.24          6.87         1.75 o                         
  -7  -2   2          2.24          1.91         1.41 o                         
  -6  -2   2         15.51         15.09         1.66 o                         
  -5  -2   2        113.84        111.30         2.82 o                         
  -4  -2   2         12.36         13.41         1.15 o                         
  -3  -2   2        304.47        321.51         5.94 o                         
  -2  -2   2        220.93        226.83         3.81 o                         
  -1  -2   2        254.08        247.11         4.54 o                         
   0  -2   2          3.63          3.46         0.69 o                         
   1  -2   2        549.83        585.63         8.68 o                         
   2  -2   2        188.47        185.88         3.38 o                         
   3  -2   2         38.58         36.95         1.43 o                         
   4  -2   2          0.77          0.39         0.85 o                         
   5  -2   2        219.08        221.00         3.87 o                         
   6  -2   2          8.12          7.93         1.48 o                         
   7  -2   2          7.84          8.65         1.53 o                         
   8  -2   2          0.71          2.04         2.52 o                         
  -9  -1   2          1.56         -0.90         2.27 o                         
  -8  -1   2         10.55         12.65         1.99 o                         
  -7  -1   2         74.59         70.01         2.99 o                         
  -6  -1   2        119.70        126.61         2.89 o                         
  -5  -1   2        182.75        196.54         3.45 o                         
  -4  -1   2        173.43        174.98         3.35 o                         
  -3  -1   2         17.14         16.44         1.06 o                         
  -2  -1   2        324.81        282.88         4.97 o                         
  -1  -1   2       2203.19       2105.99        33.86 o                         
   0  -1   2       1397.13       1315.79        17.10 o                         
   1  -1   2        260.67        258.49         3.92 o                         
   2  -1   2        196.75        190.58         3.16 o                         
   3  -1   2         77.17         76.57         1.60 o                         
   4  -1   2         67.17         64.77         1.64 o                         
   5  -1   2         15.99         17.21         1.19 o                         
   6  -1   2          3.53          1.70         1.06 o                         
   7  -1   2         11.90         10.09         1.68 o                         
   8  -1   2          0.39          0.54         1.66 o                         
  -9   0   2          2.15          3.66         1.98 o                         
  -8   0   2         20.22         15.37         1.96 o                         
  -7   0   2         20.12         20.76         1.83 o                         
  -6   0   2          7.90          9.44         1.29 o                         
  -5   0   2          5.03          4.13         0.91 o                         
  -4   0   2        217.38        212.99         3.76 o                         
  -3   0   2         74.69         77.42         1.71 o                         
  -2   0   2       1369.23       1282.31        33.73 o                         
  -1   0   2        908.47        810.31        11.10 o                         
   0   0   2        521.47        483.06         6.65 o                         
   1   0   2       2620.12       2582.80        75.11 o                         
   2   0   2         12.07         11.70         0.62 o                         
   3   0   2          2.97          2.10         0.51 o                         
   4   0   2         81.40         83.53         1.89 o                         
   5   0   2         44.52         45.26         2.41 o                         
   6   0   2          0.69          0.74         0.98 o                         
   7   0   2         44.11         43.83         2.17 o                         
   8   0   2         13.10         10.05         1.79 o                         
   9   0   2          7.19          9.22         3.39 o                         
  -9   1   2          1.55          4.55         1.98 o                         
  -8   1   2         10.53         11.22         2.16 o                         
  -7   1   2         74.69         78.86         3.43 o                         
  -6   1   2        119.75        121.79         3.06 o                         
  -5   1   2        182.71        194.47         3.76 o                         
  -4   1   2        173.31        173.09         3.26 o                         
  -3   1   2         17.13         16.73         0.87 o                         
  -2   1   2        325.25        288.96         5.75 o                         
  -1   1   2       2201.93       2211.17        41.40 o                         
   0   1   2       1396.86       1334.24        21.27 o                         
   1   1   2        260.98        253.58         4.02 o                         
   2   1   2        196.56        190.38         2.87 o                         
   3   1   2         77.19         75.41         1.66 o                         
   4   1   2         67.13         63.28         1.70 o                         
   5   1   2         16.01         15.82         1.14 o                         
   6   1   2          3.53          3.19         1.18 o                         
   7   1   2         11.88         10.50         1.52 o                         
   8   1   2          0.39         -0.78         1.62 o                         
  -9   2   2         11.41          9.53         2.67 o                         
  -8   2   2          5.22          6.95         1.91 o                         
  -7   2   2          2.25         -0.86         1.36 o                         
  -6   2   2         15.55         13.96         1.43 o                         
  -5   2   2        113.81        111.79         2.75 o                         
  -4   2   2         12.37         11.93         1.02 o                         
  -3   2   2        304.23        325.89         6.00 o                         
  -2   2   2        220.89        231.90         3.81 o                         
  -1   2   2        254.01        240.22         5.82 o                         
   0   2   2          3.66          3.98         0.63 o                         
   1   2   2        549.79        596.91         8.76 o                         
   2   2   2        188.50        190.63         4.17 o                         
   3   2   2         38.65         36.47         2.21 o                         
   4   2   2          0.78          0.66         0.92 o                         
   5   2   2        218.90        215.45         4.43 o                         
   6   2   2          8.16          6.25         1.88 o                         
   7   2   2          7.85          4.97         1.69 o                         
   8   2   2          0.71         -2.29         2.29 o                         
  -8   3   2          2.07         -2.69         2.69 o                         
  -7   3   2          1.86          1.33         3.29 o                         
  -6   3   2          6.26          8.00         1.62 o                         
  -5   3   2          1.64          0.70         1.14 o                         
  -4   3   2          8.77          8.16         1.19 o                         
  -3   3   2          8.45          8.18         0.94 o                         
  -2   3   2         22.56         25.17         1.79 o                         
  -1   3   2         73.74         73.67         2.43 o                         
   0   3   2         82.85         87.49         2.66 o                         
   1   3   2         74.37         77.87         2.47 o                         
   2   3   2         88.75         91.07         2.48 o                         
   3   3   2         21.58         21.50         2.22 o                         
   4   3   2         79.11         79.09         3.32 o                         
   5   3   2        227.37        242.47         9.32 o                         
   6   3   2          2.73          0.14         2.24 o                         
   7   3   2          9.95         11.03         2.71 o                         
  -7   4   2         15.58         12.75         6.55 o                         
  -6   4   2         80.17         89.83         3.87 o                         
  -5   4   2         39.33         44.55         3.69 o                         
  -4   4   2         34.59         33.42         2.12 o                         
  -3   4   2         53.33         52.07         6.82 o                         
  -2   4   2        102.34         99.36         3.54 o                         
  -1   4   2         48.05         43.14         2.98 o                         
   0   4   2          2.28          0.29         1.64 o                         
   1   4   2         24.92         25.69         2.09 o                         
   2   4   2          0.88         -1.33         1.33 o                         
   3   4   2         12.96         12.42         3.10 o                         
   4   4   2          1.49          1.40         1.89 o                         
   5   4   2         33.12         30.74         4.01 o                         
   6   4   2          0.82          1.69         2.45 o                         
  -5   5   2         13.04         13.96         3.99 o                         
  -4   5   2          1.35          3.95         2.35 o                         
  -3   5   2         13.87         13.63         2.53 o                         
  -2   5   2         16.16         14.95         2.81 o                         
  -1   5   2        164.96        175.01         6.31 o                         
   0   5   2          3.99          5.83         3.51 o                         
   1   5   2          9.54          9.04         3.54 o                         
   2   5   2          1.89         -2.13         2.13 o                         
   3   5   2         35.39         43.21        10.90 o                         
   4   5   2          5.83          5.29         2.70 o                         
  -5  -5   3          9.79         21.33         2.72 o                         
  -4  -5   3          2.02         -1.09         3.35 o                         
  -3  -5   3          5.16          7.15         2.27 o                         
  -2  -5   3         29.97         27.88         1.46 o                         
  -1  -5   3         98.44         94.77         3.41 o                         
   0  -5   3          1.33          4.23         1.46 o                         
   1  -5   3          5.02          4.05         1.55 o                         
   2  -5   3          7.51          6.59         2.45 o                         
   3  -5   3          5.53          7.73         1.68 o                         
   4  -5   3          1.23         -1.18         2.09 o                         
  -7  -4   3         21.64         18.95         3.02 o                         
  -6  -4   3         14.87         13.14         2.43 o                         
  -5  -4   3          9.49          8.36         1.95 o                         
  -4  -4   3         16.03         13.10         4.30 o                         
  -3  -4   3        150.36        157.40         4.89 o                         
  -2  -4   3         14.64         13.99         0.99 o                         
  -1  -4   3        120.31        126.82         3.76 o                         
   0  -4   3         20.41         21.53         1.40 o                         
   1  -4   3         62.49         63.54         2.33 o                         
   2  -4   3          4.88          4.68         1.21 o                         
   3  -4   3          8.27          9.06         1.29 o                         
   4  -4   3          2.96          2.87         1.35 o                         
   5  -4   3          6.14          4.95         1.63 o                         
   6  -4   3          2.56          2.47         1.77 o                         
  -8  -3   3          0.82         -2.01         2.01 o                         
  -7  -3   3          7.12          8.98         2.41 o                         
  -6  -3   3          1.98          1.86         1.47 o                         
  -5  -3   3          5.42          3.76         1.79 o                         
  -4  -3   3          3.57          4.54         0.89 o                         
  -3  -3   3         31.48         29.00         1.70 o                         
  -2  -3   3         23.23         22.97         1.21 o                         
  -1  -3   3          0.59          0.29         0.49 o                         
   0  -3   3         17.98         22.14         2.06 o                         
   1  -3   3        157.30        166.94         3.40 o                         
   2  -3   3         39.91         40.46         1.53 o                         
   3  -3   3         24.42         29.51         1.59 o                         
   4  -3   3         37.09         39.38         2.22 o                         
   5  -3   3        330.28        345.44         8.01 o                         
   6  -3   3         12.11         12.70         1.57 o                         
   7  -3   3          0.08          0.40         1.81 o                         
  -9  -2   3         31.17         29.27         2.90 o                         
  -8  -2   3         55.13         57.40         3.47 o                         
  -7  -2   3         14.73         12.10         1.80 o                         
  -6  -2   3         13.01         13.46         1.55 o                         
  -5  -2   3        108.15        112.39         2.83 o                         
  -4  -2   3         53.52         57.86         2.55 o                         
  -3  -2   3         59.39         70.70         2.34 o                         
  -2  -2   3          3.91          4.14         0.96 o                         
  -1  -2   3        144.25        141.78         2.38 o                         
   0  -2   3          3.50          4.46         0.85 o                         
   1  -2   3        467.85        509.89         7.75 o                         
   2  -2   3        107.12        108.20         2.30 o                         
   3  -2   3         96.91         92.58         2.20 o                         
   4  -2   3         16.77         16.88         1.08 o                         
   5  -2   3        177.30        177.96         3.80 o                         
   6  -2   3         15.28         15.35         1.49 o                         
   7  -2   3          1.74          1.40         1.46 o                         
   8  -2   3          5.08          5.89         1.94 o                         
  -9  -1   3          2.62          0.40         1.98 o                         
  -8  -1   3          2.42          1.42         1.69 o                         
  -7  -1   3        216.14        202.82         6.78 o                         
  -6  -1   3         87.32         87.28         2.61 o                         
  -5  -1   3         84.85         92.19         2.86 o                         
  -4  -1   3        119.15        119.43         3.06 o                         
  -3  -1   3        437.47        442.12         9.63 o                         
  -2  -1   3        380.46        372.44         6.62 o                         
  -1  -1   3       7412.01       8429.12       178.19 o                         
   0  -1   3        365.26        368.32         8.37 o                         
   1  -1   3        379.65        353.56         9.22 o                         
   2  -1   3         39.27         37.96         0.94 o                         
   3  -1   3        173.35        178.57         2.84 o                         
   4  -1   3         62.87         63.65         1.81 o                         
   5  -1   3          8.35          8.63         1.01 o                         
   6  -1   3          1.11         -0.02         1.04 o                         
   7  -1   3         16.93         15.49         1.92 o                         
   8  -1   3          1.06          1.58         1.86 o                         
  -9   0   3          0.25         -0.34         1.76 o                         
  -8   0   3          4.70          4.94         1.60 o                         
  -7   0   3          2.60          4.48         1.31 o                         
  -6   0   3          8.57          9.79         1.23 o                         
  -5   0   3         10.97         10.30         1.08 o                         
  -4   0   3         19.86         17.50         1.09 o                         
  -3   0   3        106.79        112.08         2.53 o                         
  -2   0   3        509.36        465.26         7.79 o                         
  -1   0   3       2986.33       3353.72        77.54 o                         
   0   0   3          1.16          0.60         0.49 o                         
   1   0   3        154.10        141.60         2.07 o                         
   2   0   3         63.36         63.10         1.75 o                         
   3   0   3        598.03        673.99         8.76 o                         
   4   0   3         19.82         20.24         1.08 o                         
   5   0   3          1.87          3.08         0.87 o                         
   6   0   3         10.58         10.73         1.39 o                         
   7   0   3         14.09         13.00         1.58 o                         
   8   0   3          0.02          1.10         1.69 o                         
  -9   1   3          2.62          0.25         2.08 o                         
  -8   1   3          2.44          2.55         1.66 o                         
  -7   1   3        216.25        213.79         5.87 o                         
  -6   1   3         87.35         84.26         2.44 o                         
  -5   1   3         85.02         89.75         2.34 o                         
  -4   1   3        119.28        118.10         2.51 o                         
  -3   1   3        437.52        455.94         6.75 o                         
  -2   1   3        380.65        377.33         4.53 o                         
  -1   1   3       7411.12       8745.25       178.84 o                         
   0   1   3        365.34        362.44         4.72 o                         
   1   1   3        379.78        373.03         6.47 o                         
   2   1   3         39.16         36.89         1.25 o                         
   3   1   3        173.24        178.40         2.95 o                         
   4   1   3         62.92         59.96         1.66 o                         
   5   1   3          8.35          8.94         1.05 o                         
   6   1   3          1.12          0.82         1.14 o                         
   7   1   3         16.97         15.27         1.73 o                         
   8   1   3          1.05          0.32         2.66 o                         
  -9   2   3         31.19         33.95         3.38 o                         
  -8   2   3         55.10         58.52         3.09 o                         
  -7   2   3         14.73         14.23         2.52 o                         
  -6   2   3         12.99         12.97         1.45 o                         
  -5   2   3        108.23        111.92         2.75 o                         
  -4   2   3         53.48         57.05         1.74 o                         
  -3   2   3         59.33         70.05         1.69 o                         
  -2   2   3          3.92          6.81         1.00 o                         
  -1   2   3        144.38        147.48         2.81 o                         
   0   2   3          3.53          6.00         0.68 o                         
   1   2   3        467.83        529.24         7.79 o                         
   2   2   3        107.02        110.07         2.61 o                         
   3   2   3         97.03         90.56         3.34 o                         
   4   2   3         16.77         17.80         1.57 o                         
   5   2   3        177.41        181.76         5.72 o                         
   6   2   3         15.27         17.60         1.66 o                         
   7   2   3          1.75         -0.63         1.69 o                         
   8   2   3          5.07          9.57         4.01 o                         
  -8   3   3          0.83          3.37         3.32 o                         
  -7   3   3          7.11          2.73         2.55 o                         
  -6   3   3          1.99          3.09         1.56 o                         
  -5   3   3          5.43          4.27         1.16 o                         
  -4   3   3          3.59          3.97         0.89 o                         
  -3   3   3         31.48         34.84         2.13 o                         
  -2   3   3         23.21         24.61         1.80 o                         
  -1   3   3          0.58         -0.78         0.90 o                         
   0   3   3         17.95         20.59         1.77 o                         
   1   3   3        157.54        175.73         6.97 o                         
   2   3   3         39.90         39.69         1.72 o                         
   3   3   3         24.38         25.73         2.25 o                         
   4   3   3         37.02         37.72         3.32 o                         
   5   3   3        330.11        351.42        12.91 o                         
   6   3   3         12.11         12.94         2.43 o                         
   7   3   3          0.08         -0.34         4.21 o                         
  -7   4   3         21.65         12.64         5.84 o                         
  -6   4   3         14.90         15.69         3.97 o                         
  -5   4   3          9.49          7.66         1.85 o                         
  -4   4   3         16.05         15.74         2.41 o                         
  -3   4   3        150.49        143.55         4.84 o                         
  -2   4   3         14.62         13.81         1.89 o                         
  -1   4   3        120.41        114.81         3.74 o                         
   0   4   3         20.47         18.66         3.61 o                         
   1   4   3         62.54         60.64         5.65 o                         
   2   4   3          4.87          5.77         1.61 o                         
   3   4   3          8.24          7.36         2.12 o                         
   4   4   3          2.95         -0.11         2.38 o                         
   5   4   3          6.15          4.56         2.76 o                         
   6   4   3          2.55          3.60         7.89 o                         
  -5   5   3          9.80          9.44         3.47 o                         
  -4   5   3          2.01         -1.27         2.29 o                         
  -3   5   3          5.16          1.78         4.43 o                         
  -2   5   3         29.93         33.39         3.49 o                         
  -1   5   3         98.31         94.33         4.67 o                         
   0   5   3          1.33          3.84         2.40 o                         
   1   5   3          5.01          6.05         2.32 o                         
   2   5   3          7.52          7.37         2.88 o                         
   3   5   3          5.54          4.97         3.20 o                         
   4   5   3          1.23          0.06         3.46 o                         
  -5  -5   4         19.89         24.17         3.18 o                         
  -4  -5   4          6.15          7.85         2.54 o                         
  -3  -5   4         18.89         20.86         2.67 o                         
  -2  -5   4          9.35         13.71         2.82 o                         
  -1  -5   4          0.01          2.03         1.05 o                         
   0  -5   4         10.65         12.20         1.78 o                         
   1  -5   4          7.96          7.45         2.75 o                         
   2  -5   4          6.69          7.06         1.78 o                         
   3  -5   4          6.43          9.15         1.89 o                         
   4  -5   4          3.77          5.78         2.03 o                         
  -7  -4   4          4.88          5.70         3.20 o                         
  -6  -4   4          5.29          4.09         2.42 o                         
  -5  -4   4         22.45         22.74         2.56 o                         
  -4  -4   4         10.12         12.04         2.18 o                         
  -3  -4   4         32.38         33.98         2.64 o                         
  -2  -4   4         77.59         78.64         4.16 o                         
  -1  -4   4        186.85        183.43         3.64 o                         
   0  -4   4         12.81         12.49         1.22 o                         
   1  -4   4         15.19         15.80         1.55 o                         
   2  -4   4          9.40          8.75         1.41 o                         
   3  -4   4          0.45          2.32         1.21 o                         
   4  -4   4          8.78          6.48         1.37 o                         
   5  -4   4          4.41          4.07         1.57 o                         
   6  -4   4          7.82          4.01         1.63 o                         
  -8  -3   4          8.45          7.63         6.06 o                         
  -7  -3   4         13.27         15.22         2.66 o                         
  -6  -3   4         15.86         17.10         2.35 o                         
  -5  -3   4         27.80         24.29         2.80 o                         
  -4  -3   4          2.40          1.66         2.55 o                         
  -3  -3   4         13.93         13.50         1.70 o                         
  -2  -3   4         30.28         30.52         2.07 o                         
  -1  -3   4         49.96         48.82         1.28 o                         
   0  -3   4         26.61         27.10         1.41 o                         
   1  -3   4         74.65         79.43         2.25 o                         
   2  -3   4          6.08          6.05         0.84 o                         
   3  -3   4         15.04         16.70         1.18 o                         
   4  -3   4        143.98        145.91         3.44 o                         
   5  -3   4         68.44         70.76         2.91 o                         
   6  -3   4         12.51         11.38         1.52 o                         
   7  -3   4          0.03          1.90         2.29 o                         
  -9  -2   4          7.28          9.07         2.45 o                         
  -8  -2   4          8.26          5.34         1.85 o                         
  -7  -2   4          0.20          0.26         1.89 o                         
  -6  -2   4          3.99          5.45         1.54 o                         
  -5  -2   4         16.81         17.50         1.62 o                         
  -4  -2   4          4.84          5.12         1.17 o                         
  -3  -2   4         23.37         22.36         1.54 o                         
  -2  -2   4         11.85         13.25         1.26 o                         
  -1  -2   4         92.30         97.39         2.19 o                         
   0  -2   4        619.94        606.17         8.96 o                         
   1  -2   4         96.12        105.79         2.28 o                         
   2  -2   4        177.39        182.92         2.95 o                         
   3  -2   4         80.13         79.96         3.27 o                         
   4  -2   4        125.04        121.37         2.45 o                         
   5  -2   4        103.18        100.80         4.54 o                         
   6  -2   4         30.25         32.10         1.87 o                         
   7  -2   4          8.18         10.63         1.63 o                         
  -9  -1   4          3.26          4.91         2.79 o                         
  -8  -1   4         12.05         12.45         1.96 o                         
  -7  -1   4        140.77        141.63         3.81 o                         
  -6  -1   4         13.29         12.40         1.50 o                         
  -5  -1   4         26.74         26.88         1.80 o                         
  -4  -1   4        134.29        139.54         6.26 o                         
  -3  -1   4        499.23        519.60         9.16 o                         
  -2  -1   4        329.54        311.79         5.80 o                         
  -1  -1   4       1874.07       1855.43        29.26 o                         
   0  -1   4        171.23        157.61         3.05 o                         
   1  -1   4         18.55         18.90         3.13 o                         
   2  -1   4        122.61        124.46         2.10 o                         
   3  -1   4        198.71        211.14         3.26 o                         
   4  -1   4         22.81         22.99         1.14 o                         
   5  -1   4         13.69         12.54         1.15 o                         
   6  -1   4          0.31         -1.08         1.08 o                         
   7  -1   4          4.85          5.47         1.68 o                         
   8  -1   4          3.61          2.73         3.50 o                         
  -9   0   4          2.73          2.26         2.09 o                         
  -8   0   4          8.69          9.57         1.86 o                         
  -7   0   4        352.81        350.56         6.49 o                         
  -6   0   4          0.07          0.30         0.93 o                         
  -5   0   4          8.73          9.60         1.05 o                         
  -4   0   4         58.45         57.24         1.71 o                         
  -3   0   4        341.82        349.33         7.65 o                         
  -2   0   4          5.92          5.71         0.65 o                         
  -1   0   4         62.32         55.21         1.25 o                         
   0   0   4        101.51         94.73         2.52 o                         
   1   0   4        524.88        478.28         6.91 o                         
   2   0   4         62.81         64.69         1.76 o                         
   3   0   4         53.30         57.61         1.45 o                         
   4   0   4         24.28         23.18         1.17 o                         
   5   0   4          7.72          6.85         1.02 o                         
   6   0   4        114.26         99.63         2.69 o                         
   7   0   4         30.60         24.40         1.94 o                         
   8   0   4          4.73          6.70         4.51 o                         
  -9   1   4          3.26          3.38         2.08 o                         
  -8   1   4         12.05          8.81         1.73 o                         
  -7   1   4        140.68        141.03         3.70 o                         
  -6   1   4         13.28         11.65         1.35 o                         
  -5   1   4         26.66         26.99         1.47 o                         
  -4   1   4        134.37        140.16         2.82 o                         
  -3   1   4        499.22        525.40         7.73 o                         
  -2   1   4        329.95        322.15         4.35 o                         
  -1   1   4       1875.20       1859.38        56.19 o                         
   0   1   4        171.23        165.62         2.76 o                         
   1   1   4         18.61         16.58         1.11 o                         
   2   1   4        122.49        122.84         2.62 o                         
   3   1   4        198.79        211.03         3.36 o                         
   4   1   4         22.86         23.82         1.23 o                         
   5   1   4         13.72         14.45         1.24 o                         
   6   1   4          0.31         -0.39         1.11 o                         
   7   1   4          4.86          3.63         1.57 o                         
   8   1   4          3.60         -1.26         1.89 o                         
  -9   2   4          7.30         14.79         4.27 o                         
  -8   2   4          8.25         10.01         1.96 o                         
  -7   2   4          0.20          0.87         1.32 o                         
  -6   2   4          3.96          3.97         1.16 o                         
  -5   2   4         16.83         18.50         1.71 o                         
  -4   2   4          4.84          4.13         0.70 o                         
  -3   2   4         23.35         22.04         1.49 o                         
  -2   2   4         11.85         13.29         1.20 o                         
  -1   2   4         92.23         97.04         2.21 o                         
   0   2   4        619.85        614.32         7.98 o                         
   1   2   4         96.15        114.69         2.31 o                         
   2   2   4        177.45        182.16         3.69 o                         
   3   2   4         80.08         78.29         2.45 o                         
   4   2   4        125.13        120.50         3.33 o                         
   5   2   4        103.19        106.81         3.74 o                         
   6   2   4         30.19         31.42         2.34 o                         
   7   2   4          8.19          7.51         2.59 o                         
  -8   3   4          8.44          6.02         6.01 o                         
  -7   3   4         13.23         13.47         1.88 o                         
  -6   3   4         15.87         16.12         1.61 o                         
  -5   3   4         27.74         23.79         1.92 o                         
  -4   3   4          2.42         -0.91         2.02 o                         
  -3   3   4         13.92         11.34         1.46 o                         
  -2   3   4         30.28         30.82         1.89 o                         
  -1   3   4         49.99         50.71         1.91 o                         
   0   3   4         26.56         27.91         1.80 o                         
   1   3   4         74.50         74.44         2.80 o                         
   2   3   4          6.09          4.70         1.72 o                         
   3   3   4         15.02         14.78         2.16 o                         
   4   3   4        144.15        139.12         5.80 o                         
   5   3   4         68.54         77.15         3.86 o                         
   6   3   4         12.51         13.91         2.62 o                         
   7   3   4          0.03          1.84         4.43 o                         
  -7   4   4          4.87          1.80         3.04 o                         
  -6   4   4          5.31          6.64         3.37 o                         
  -5   4   4         22.48         20.95         3.48 o                         
  -4   4   4         10.14         12.11         2.39 o                         
  -3   4   4         32.50         29.06         2.45 o                         
  -2   4   4         77.69         72.64         3.18 o                         
  -1   4   4        186.95        189.43         4.82 o                         
   0   4   4         12.76         13.31         1.76 o                         
   1   4   4         15.21         13.57         1.79 o                         
   2   4   4          9.40          7.81         2.14 o                         
   3   4   4          0.44         -1.48         2.14 o                         
   4   4   4          8.78         11.30         2.42 o                         
   5   4   4          4.39          6.99         3.70 o                         
   6   4   4          7.81          9.01         3.84 o                         
  -5   5   4         19.89         14.40         4.02 o                         
  -4   5   4          6.14         10.98         2.49 o                         
  -3   5   4         18.89         20.85         2.74 o                         
  -2   5   4          9.36         12.23         4.63 o                         
  -1   5   4          0.01          1.78         2.12 o                         
   0   5   4         10.65         12.19         2.62 o                         
   1   5   4          7.95          6.20         2.47 o                         
   2   5   4          6.68          3.16         3.95 o                         
   3   5   4          6.43          7.62         3.11 o                         
   4   5   4          3.77          3.35         3.41 o                         
  -5  -5   5          6.22         11.14         3.02 o                         
  -4  -5   5         15.61         16.67         2.61 o                         
  -3  -5   5         15.67         14.81         2.48 o                         
  -2  -5   5         19.64         25.30         5.25 o                         
  -1  -5   5         16.02         18.83         1.36 o                         
   0  -5   5         13.92         13.21         1.54 o                         
   1  -5   5          2.98          5.35         1.71 o                         
   2  -5   5         11.75         10.42         3.68 o                         
   3  -5   5          0.43          1.08         1.72 o                         
  -7  -4   5         13.59         16.49         3.86 o                         
  -6  -4   5          5.19          1.01         2.25 o                         
  -5  -4   5         11.75         10.59         2.47 o                         
  -4  -4   5         17.98         14.91         2.44 o                         
  -3  -4   5          1.67          4.42         1.86 o                         
  -2  -4   5        305.01        327.40         6.37 o                         
  -1  -4   5         65.38         68.50         2.50 o                         
   0  -4   5         34.82         30.72         1.62 o                         
   1  -4   5         11.55         11.89         1.48 o                         
   2  -4   5         22.18         22.35         1.61 o                         
   3  -4   5         14.34         16.33         2.22 o                         
   4  -4   5         37.10         39.76         2.34 o                         
   5  -4   5          9.36          6.86         1.32 o                         
  -8  -3   5          6.00          6.93         6.94 o                         
  -7  -3   5          2.84          3.17         2.06 o                         
  -6  -3   5         57.53         50.95         2.95 o                         
  -5  -3   5         24.12         21.13         3.14 o                         
  -4  -3   5          2.04          0.45         1.21 o                         
  -3  -3   5         24.15         25.40         2.05 o                         
  -2  -3   5        143.46        132.37         3.72 o                         
  -1  -3   5          7.80          7.91         0.64 o                         
   0  -3   5         36.92         34.79         1.55 o                         
   1  -3   5         53.33         54.70         1.88 o                         
   2  -3   5          6.97          7.46         1.21 o                         
   3  -3   5          4.64          4.36         0.82 o                         
   4  -3   5         43.30         44.76         2.31 o                         
   5  -3   5          9.46          8.83         1.21 o                         
   6  -3   5          1.95          0.67         1.88 o                         
  -9  -2   5          5.69          4.35         2.40 o                         
  -8  -2   5          2.63          4.27         1.82 o                         
  -7  -2   5          2.28          3.92         2.08 o                         
  -6  -2   5         35.02         39.93         3.53 o                         
  -5  -2   5        108.30        109.23         5.03 o                         
  -4  -2   5         23.05         24.18         1.77 o                         
  -3  -2   5        101.37         94.98         2.82 o                         
  -2  -2   5        507.18        513.62         9.36 o                         
  -1  -2   5        827.11        805.70        13.53 o                         
   0  -2   5        234.54        234.54         4.02 o                         
   1  -2   5         41.77         43.05         1.34 o                         
   2  -2   5         29.82         30.04         0.72 o                         
   3  -2   5         83.12         81.55         1.85 o                         
   4  -2   5        353.33        346.88         5.21 o                         
   5  -2   5          7.64          7.64         1.30 o                         
   6  -2   5          4.79          3.25         1.26 o                         
   7  -2   5          1.36          0.91         1.52 o                         
  -9  -1   5          4.77          6.13         3.13 o                         
  -8  -1   5          4.90         10.55         3.80 o                         
  -7  -1   5         21.80         23.30         3.94 o                         
  -6  -1   5         48.21         48.87         2.71 o                         
  -5  -1   5         59.65         61.41         2.98 o                         
  -4  -1   5        259.28        269.44         5.56 o                         
  -3  -1   5        174.75        181.45         4.42 o                         
  -2  -1   5         55.73         54.97         1.44 o                         
  -1  -1   5        167.89        169.36         3.37 o                         
   0  -1   5        920.68        898.14        23.54 o                         
   1  -1   5        147.66        152.92         3.41 o                         
   2  -1   5        472.40        502.10         7.40 o                         
   3  -1   5         11.46         12.77         0.76 o                         
   4  -1   5         49.38         49.13         1.51 o                         
   5  -1   5          9.69         11.40         1.20 o                         
   6  -1   5         29.63         26.98         1.70 o                         
   7  -1   5          7.07          8.19         2.41 o                         
   8  -1   5          2.00          1.51         2.01 o                         
  -9   0   5         12.26         11.04         2.67 o                         
  -8   0   5        174.96        181.94         7.24 o                         
  -7   0   5        116.18        116.30         4.73 o                         
  -6   0   5         60.84         56.27         2.22 o                         
  -5   0   5         21.86         24.29         1.44 o                         
  -4   0   5         30.89         33.71         1.71 o                         
  -3   0   5          0.34          1.91         1.06 o                         
  -2   0   5         27.38         24.73         1.41 o                         
  -1   0   5        100.73         97.14         1.91 o                         
   0   0   5          9.16          7.67         1.14 o                         
   1   0   5          1.65          3.49         1.37 o                         
   2   0   5         27.35         24.20         0.97 o                         
   3   0   5         13.89         13.89         0.86 o                         
   4   0   5          5.95          6.08         0.82 o                         
   5   0   5          0.06         -0.76         0.91 o                         
   6   0   5         16.55         15.51         1.51 o                         
   7   0   5          0.14          0.23         1.49 o                         
   8   0   5          0.53         -2.30         2.30 o                         
  -9   1   5          4.77          1.82         2.05 o                         
  -8   1   5          4.88          4.43         1.73 o                         
  -7   1   5         21.77         23.03         1.99 o                         
  -6   1   5         48.18         45.22         2.32 o                         
  -5   1   5         59.65         57.29         1.92 o                         
  -4   1   5        259.23        277.82         4.68 o                         
  -3   1   5        174.77        187.68         3.29 o                         
  -2   1   5         55.66         56.18         1.19 o                         
  -1   1   5        168.01        170.94         2.55 o                         
   0   1   5        920.77        910.26        18.69 o                         
   1   1   5        147.79        149.05         3.89 o                         
   2   1   5        472.59        478.72         7.58 o                         
   3   1   5         11.47         12.01         0.77 o                         
   4   1   5         49.28         47.46         1.96 o                         
   5   1   5          9.72         10.51         1.45 o                         
   6   1   5         29.62         26.76         1.81 o                         
   7   1   5          7.07          3.82         1.84 o                         
   8   1   5          2.00         -0.21         2.29 o                         
  -9   2   5          5.66          8.25         2.68 o                         
  -8   2   5          2.63          1.95         3.34 o                         
  -7   2   5          2.27          2.61         1.39 o                         
  -6   2   5         34.98         40.73         2.31 o                         
  -5   2   5        108.20        111.92         2.67 o                         
  -4   2   5         23.01         22.77         0.89 o                         
  -3   2   5        101.35         98.12         2.77 o                         
  -2   2   5        507.17        528.81         8.08 o                         
  -1   2   5        826.92        837.32        10.61 o                         
   0   2   5        234.41        239.35         3.52 o                         
   1   2   5         41.75         39.97         1.88 o                         
   2   2   5         29.78         28.94         1.90 o                         
   3   2   5         83.09         83.02         3.06 o                         
   4   2   5        353.36        351.75         6.53 o                         
   5   2   5          7.62          3.63         1.92 o                         
   6   2   5          4.80          3.66         1.92 o                         
   7   2   5          1.36          1.33         2.39 o                         
  -8   3   5          5.99         -0.09         3.81 o                         
  -7   3   5          2.86          2.59         1.50 o                         
  -6   3   5         57.51         49.80         2.16 o                         
  -5   3   5         24.17         17.14         3.58 o                         
  -4   3   5          2.06          1.55         1.45 o                         
  -3   3   5         24.16         24.47         1.89 o                         
  -2   3   5        143.27        134.03         3.59 o                         
  -1   3   5          7.76          7.59         1.09 o                         
   0   3   5         36.95         33.20         2.73 o                         
   1   3   5         53.25         54.53         2.18 o                         
   2   3   5          6.98          6.22         1.93 o                         
   3   3   5          4.65          1.77         1.73 o                         
   4   3   5         43.20         48.92         4.69 o                         
   5   3   5          9.45         10.87         2.39 o                         
   6   3   5          1.95          4.30         2.65 o                         
  -7   4   5         13.59         13.01         7.02 o                         
  -6   4   5          5.17          1.79         3.05 o                         
  -5   4   5         11.74         17.06         3.30 o                         
  -4   4   5         17.97         15.96         2.31 o                         
  -3   4   5          1.67          1.08         1.60 o                         
  -2   4   5        305.11        308.88         6.96 o                         
  -1   4   5         65.34         63.25         3.62 o                         
   0   4   5         34.84         32.68         2.42 o                         
   1   4   5         11.53         11.76         1.79 o                         
   2   4   5         22.21         14.57         2.86 o                         
   3   4   5         14.36         14.31         3.68 o                         
   4   4   5         37.09         41.12         5.13 o                         
   5   4   5          9.37          9.89         2.95 o                         
  -5   5   5          6.21          2.59         3.67 o                         
  -4   5   5         15.58         13.00         2.80 o                         
  -3   5   5         15.67         11.47         2.46 o                         
  -2   5   5         19.66         17.16         2.54 o                         
  -1   5   5         16.04         12.36         2.70 o                         
   0   5   5         13.91         13.39         5.43 o                         
   1   5   5          2.99          3.88         4.27 o                         
   2   5   5         11.76         11.92         3.24 o                         
   3   5   5          0.43          4.93         5.94 o                         
  -5  -5   6          2.33          6.19         3.41 o                         
  -4  -5   6         72.23         83.41         4.58 o                         
  -3  -5   6         26.85         28.95         2.88 o                         
  -2  -5   6          3.82          7.32         2.28 o                         
  -1  -5   6          3.03          1.39         2.42 o                         
   0  -5   6         25.93         27.66         1.88 o                         
   1  -5   6          0.14          0.23         1.66 o                         
   2  -5   6          6.89          4.37         2.78 o                         
  -7  -4   6          5.44          8.51         2.77 o                         
  -6  -4   6          1.98          3.60         2.61 o                         
  -5  -4   6          6.46         10.43         2.34 o                         
  -4  -4   6         24.06         22.34         2.68 o                         
  -3  -4   6         33.66         35.89         2.83 o                         
  -2  -4   6        107.12        111.96         3.63 o                         
  -1  -4   6          6.96          6.37         0.87 o                         
   0  -4   6         59.75         56.32         2.25 o                         
   1  -4   6         23.06         20.17         1.75 o                         
   2  -4   6         32.99         29.21         1.66 o                         
   3  -4   6          8.73         10.69         1.45 o                         
   4  -4   6         66.07         66.40         2.77 o                         
   5  -4   6          3.11          4.65         1.06 o                         
  -8  -3   6          1.68         -3.25         3.30 o                         
  -7  -3   6          0.18          0.67         2.20 o                         
  -6  -3   6          2.97          1.50         1.84 o                         
  -5  -3   6          9.08          7.26         2.50 o                         
  -4  -3   6          6.39          7.24         1.68 o                         
  -3  -3   6          3.79          9.90         1.56 o                         
  -2  -3   6         87.23         92.17         4.22 o                         
  -1  -3   6         26.99         25.66         1.31 o                         
   0  -3   6         37.30         40.11         1.63 o                         
   1  -3   6         44.27         44.24         1.77 o                         
   2  -3   6         18.21         18.77         1.07 o                         
   3  -3   6          2.37          2.49         0.54 o                         
   4  -3   6         71.73         72.31         2.55 o                         
   5  -3   6          1.04          2.24         0.97 o                         
   6  -3   6          1.09          3.55         1.83 o                         
  -9  -2   6          3.70          4.17         2.56 o                         
  -8  -2   6          9.00          8.31         2.03 o                         
  -7  -2   6          5.66          5.53         1.74 o                         
  -6  -2   6         58.31         52.56         3.53 o                         
  -5  -2   6         12.69         12.70         2.21 o                         
  -4  -2   6          0.31         -0.20         1.19 o                         
  -3  -2   6         27.06         24.89         1.78 o                         
  -2  -2   6       1195.98       1162.90        19.27 o                         
  -1  -2   6        120.44        122.79         2.82 o                         
   0  -2   6         32.02         28.64         1.18 o                         
   1  -2   6         21.56         22.92         0.66 o                         
   2  -2   6        165.55        166.07         4.29 o                         
   3  -2   6        138.64        139.96         2.99 o                         
   4  -2   6        208.85        213.50         4.51 o                         
   5  -2   6          6.87          6.53         0.93 o                         
   6  -2   6         11.11         12.11         1.83 o                         
   7  -2   6          6.27          7.79         1.61 o                         
  -9  -1   6         25.13         26.69         2.92 o                         
  -8  -1   6         44.59         47.97         2.85 o                         
  -7  -1   6         19.45         16.61         1.88 o                         
  -6  -1   6         21.03         21.47         2.47 o                         
  -5  -1   6         50.60         47.03         2.46 o                         
  -4  -1   6        127.10        136.52         3.53 o                         
  -3  -1   6         53.85         47.21         1.93 o                         
  -2  -1   6        437.77        430.36         6.69 o                         
  -1  -1   6         12.31         10.88         0.78 o                         
   0  -1   6        421.69        441.45        10.90 o                         
   1  -1   6         72.90         71.40         4.07 o                         
   2  -1   6        233.46        243.56         4.59 o                         
   3  -1   6          2.53          1.82         0.85 o                         
   4  -1   6         99.24        103.26         2.22 o                         
   5  -1   6         13.55         14.56         1.21 o                         
   6  -1   6         30.71         26.44         1.77 o                         
   7  -1   6          2.97          2.68         1.65 o                         
  -9   0   6          0.00         -0.90         1.91 o                         
  -8   0   6         54.32         64.82         3.62 o                         
  -7   0   6        276.46        270.27         5.49 o                         
  -6   0   6          7.84         11.36         1.32 o                         
  -5   0   6          0.96         -0.53         0.79 o                         
  -4   0   6        186.28        186.52         4.15 o                         
  -3   0   6        205.45        202.06         4.95 o                         
  -2   0   6        253.70        241.86         4.04 o                         
  -1   0   6          0.02         -0.43         0.62 o                         
   0   0   6         93.86         98.75         1.99 o                         
   1   0   6          1.50          1.88         0.58 o                         
   2   0   6          0.04          0.29         0.83 o                         
   3   0   6          8.53         13.08         0.88 o                         
   4   0   6          4.45          5.59         0.83 o                         
   5   0   6          0.09         -0.35         1.66 o                         
   6   0   6         15.74         15.04         1.55 o                         
   7   0   6          1.23          2.69         1.62 o                         
  -9   1   6         25.11         21.97         2.69 o                         
  -8   1   6         44.65         41.83         3.25 o                         
  -7   1   6         19.48         17.81         1.75 o                         
  -6   1   6         21.02         21.29         1.61 o                         
  -5   1   6         50.56         48.05         2.16 o                         
  -4   1   6        126.87        132.03         2.83 o                         
  -3   1   6         53.90         49.53         1.49 o                         
  -2   1   6        437.48        445.92         5.96 o                         
  -1   1   6         12.37         12.63         1.06 o                         
   0   1   6        421.63        453.30         6.73 o                         
   1   1   6         72.95         71.28         2.24 o                         
   2   1   6        233.67        237.32         5.10 o                         
   3   1   6          2.54          2.86         0.49 o                         
   4   1   6         99.37         95.77         2.23 o                         
   5   1   6         13.57         12.82         1.22 o                         
   6   1   6         30.74         29.43         1.96 o                         
   7   1   6          2.97          1.56         3.59 o                         
  -9   2   6          3.72          6.31         2.35 o                         
  -8   2   6          9.00         10.54         2.37 o                         
  -7   2   6          5.65          5.25         1.69 o                         
  -6   2   6         58.37         55.95         7.19 o                         
  -5   2   6         12.69         12.39         0.96 o                         
  -4   2   6          0.32          0.36         0.51 o                         
  -3   2   6         27.08         28.09         1.66 o                         
  -2   2   6       1195.89       1159.45        22.02 o                         
  -1   2   6        120.54        125.03         2.22 o                         
   0   2   6         32.11         32.40         0.94 o                         
   1   2   6         21.54         24.52         1.75 o                         
   2   2   6        165.45        158.40         5.43 o                         
   3   2   6        138.51        139.11         3.51 o                         
   4   2   6        208.72        214.09         4.81 o                         
   5   2   6          6.86          6.64         1.82 o                         
   6   2   6         11.09          8.63         2.20 o                         
   7   2   6          6.27          6.95         2.48 o                         
  -8   3   6          1.68         -2.15         2.15 o                         
  -7   3   6          0.18         -1.13         1.36 o                         
  -6   3   6          2.96          1.44         1.94 o                         
  -5   3   6          9.11          5.53         2.77 o                         
  -4   3   6          6.42          4.20         1.43 o                         
  -3   3   6          3.81          8.74         1.43 o                         
  -2   3   6         87.34         88.07         2.89 o                         
  -1   3   6         27.06         25.03         1.58 o                         
   0   3   6         37.33         39.03         2.00 o                         
   1   3   6         44.20         42.65         7.39 o                         
   2   3   6         18.16         18.40         2.06 o                         
   3   3   6          2.37          3.01         1.67 o                         
   4   3   6         71.65         76.09         3.38 o                         
   5   3   6          1.05          1.34         2.07 o                         
   6   3   6          1.09          5.97         2.76 o                         
  -7   4   6          5.42          3.04         3.48 o                         
  -6   4   6          1.99          3.94         4.69 o                         
  -5   4   6          6.48          5.84         2.67 o                         
  -4   4   6         24.06         21.03         2.43 o                         
  -3   4   6         33.65         30.92         2.50 o                         
  -2   4   6        107.01        103.81         3.74 o                         
  -1   4   6          6.95          4.83         1.40 o                         
   0   4   6         59.84         51.75         2.82 o                         
   1   4   6         23.07         21.70         2.00 o                         
   2   4   6         32.96         25.85         8.77 o                         
   3   4   6          8.73          5.79         2.78 o                         
   4   4   6         66.07         72.89         5.34 o                         
   5   4   6          3.12         10.73         6.07 o                         
  -5   5   6          2.32          2.68         3.62 o                         
  -4   5   6         72.22         71.39         6.05 o                         
  -3   5   6         26.84         23.08         2.90 o                         
  -2   5   6          3.80         -0.05         2.10 o                         
  -1   5   6          3.04          4.73         2.60 o                         
   0   5   6         25.92         23.98         5.94 o                         
   1   5   6          0.14         -2.02         2.02 o                         
   2   5   6          6.89          7.15         6.41 o                         
  -4  -5   7          3.40          7.35         2.84 o                         
  -3  -5   7          1.64          6.42         2.67 o                         
  -2  -5   7          5.14          8.22         2.46 o                         
  -1  -5   7          0.08          3.72         2.70 o                         
   0  -5   7          8.10          6.71         1.43 o                         
   1  -5   7          1.01          0.83         2.44 o                         
   2  -5   7          0.29          1.30         2.32 o                         
  -7  -4   7          1.09         -0.36         3.04 o                         
  -6  -4   7          9.82          9.61         3.09 o                         
  -5  -4   7          2.79          3.37         2.25 o                         
  -4  -4   7         12.83         11.23         2.49 o                         
  -3  -4   7          2.57          2.52         2.11 o                         
  -2  -4   7          6.96          5.61         1.65 o                         
  -1  -4   7         38.06         33.92         1.28 o                         
   0  -4   7          9.86          9.96         1.40 o                         
   1  -4   7         11.55         10.24         1.52 o                         
   2  -4   7         10.22          5.00         1.90 o                         
   3  -4   7         42.59         43.19         2.17 o                         
   4  -4   7         32.67         31.15         3.49 o                         
  -8  -3   7          6.20          2.26         3.62 o                         
  -7  -3   7          2.90          2.89         4.07 o                         
  -6  -3   7         93.09         88.39         4.96 o                         
  -5  -3   7          5.85          6.26         1.88 o                         
  -4  -3   7          1.63          0.72         1.75 o                         
  -3  -3   7         89.84         91.53         3.48 o                         
  -2  -3   7        227.02        232.34         5.49 o                         
  -1  -3   7         22.32         22.69         1.31 o                         
   0  -3   7         25.30         24.70         1.44 o                         
   1  -3   7         14.49         17.26         1.29 o                         
   2  -3   7          1.39          2.30         1.56 o                         
   3  -3   7          8.41          6.60         1.95 o                         
   4  -3   7         16.88         18.15         1.61 o                         
   5  -3   7          6.70          6.39         2.64 o                         
   6  -3   7          1.41          1.66         3.16 o                         
  -9  -2   7          2.91          3.51         2.82 o                         
  -8  -2   7          5.77          4.87         1.92 o                         
  -7  -2   7          8.38          7.35         1.98 o                         
  -6  -2   7          2.32         -1.53         2.08 o                         
  -5  -2   7          1.06          0.47         1.41 o                         
  -4  -2   7         16.15         16.51         1.68 o                         
  -3  -2   7        123.28        123.92         3.49 o                         
  -2  -2   7        468.09        477.30         7.35 o                         
  -1  -2   7         25.33         24.21         1.23 o                         
   0  -2   7        143.06        136.30         5.24 o                         
   1  -2   7         71.45         75.13         2.71 o                         
   2  -2   7         59.29         63.17         2.75 o                         
   3  -2   7         25.49         26.25         2.17 o                         
   4  -2   7          4.41          4.51         1.20 o                         
   5  -2   7         18.73         15.68         2.16 o                         
   6  -2   7          2.48          5.35         2.29 o                         
  -9  -1   7          6.90          3.98         2.38 o                         
  -8  -1   7         21.63         25.78         2.41 o                         
  -7  -1   7          0.63          0.11         1.46 o                         
  -6  -1   7          9.94          8.43         1.67 o                         
  -5  -1   7         26.74         26.51         1.95 o                         
  -4  -1   7         21.14         20.39         1.67 o                         
  -3  -1   7          3.18          2.78         0.98 o                         
  -2  -1   7         75.17         70.55         2.03 o                         
  -1  -1   7         75.98         73.86         1.83 o                         
   0  -1   7        137.59        153.52         4.37 o                         
   1  -1   7         44.65         43.36         2.02 o                         
   2  -1   7         19.83         19.93         1.01 o                         
   3  -1   7        194.33        191.79         3.71 o                         
   4  -1   7        133.96        120.98         3.33 o                         
   5  -1   7         60.29         53.98         1.93 o                         
   6  -1   7          0.28         -0.23         1.26 o                         
   7  -1   7          0.18         -1.50         1.56 o                         
  -9   0   7         10.90         14.42         2.40 o                         
  -8   0   7        282.45        289.08         7.10 o                         
  -7   0   7         21.08         22.96         1.94 o                         
  -6   0   7         66.68         64.64         2.43 o                         
  -5   0   7          7.94          6.46         1.12 o                         
  -4   0   7        786.68        832.25        14.19 o                         
  -3   0   7        126.66        131.84         2.79 o                         
  -2   0   7         15.74         19.09         1.10 o                         
  -1   0   7         12.52         11.78         0.85 o                         
   0   0   7         67.19         69.65         1.81 o                         
   1   0   7         85.47         83.70         1.68 o                         
   2   0   7          0.14          0.43         0.68 o                         
   3   0   7          2.26          1.74         0.82 o                         
   4   0   7          6.27          7.25         0.96 o                         
   5   0   7         15.47         15.55         1.35 o                         
   6   0   7         11.67         11.49         1.55 o                         
   7   0   7          5.54          4.26         1.73 o                         
  -9   1   7          6.90          6.94         2.16 o                         
  -8   1   7         21.62         21.51         2.08 o                         
  -7   1   7          0.62          1.45         1.31 o                         
  -6   1   7          9.93          9.16         1.45 o                         
  -5   1   7         26.70         25.55         1.34 o                         
  -4   1   7         21.17         21.22         1.29 o                         
  -3   1   7          3.19          2.57         0.64 o                         
  -2   1   7         75.27         73.68         1.61 o                         
  -1   1   7         76.05         75.83         1.53 o                         
   0   1   7        137.57        150.12         2.58 o                         
   1   1   7         44.69         45.11         1.95 o                         
   2   1   7         19.80         17.12         1.55 o                         
   3   1   7        194.38        188.37         4.78 o                         
   4   1   7        134.02        123.11         2.61 o                         
   5   1   7         60.25         58.94         2.07 o                         
   6   1   7          0.28          2.28         1.52 o                         
   7   1   7          0.17         -1.21         1.75 o                         
  -9   2   7          2.92          5.21         4.79 o                         
  -8   2   7          5.76          2.86         2.05 o                         
  -7   2   7          8.37         10.25         1.37 o                         
  -6   2   7          2.30          0.27         0.88 o                         
  -5   2   7          1.06         -0.14         0.64 o                         
  -4   2   7         16.12         14.86         0.79 o                         
  -3   2   7        123.37        123.63         2.43 o                         
  -2   2   7        468.12        473.27         6.63 o                         
  -1   2   7         25.37         25.08         1.05 o                         
   0   2   7        143.14        144.92         2.89 o                         
   1   2   7         71.36         69.97         2.70 o                         
   2   2   7         59.36         59.03         3.49 o                         
   3   2   7         25.57         28.09         2.35 o                         
   4   2   7          4.42          5.12         1.62 o                         
   5   2   7         18.71         14.97         2.16 o                         
   6   2   7          2.48          2.04         2.17 o                         
  -8   3   7          6.21         10.32         2.41 o                         
  -7   3   7          2.91          3.19         0.89 o                         
  -6   3   7         93.09         83.77         4.86 o                         
  -5   3   7          5.86          3.04         2.63 o                         
  -4   3   7          1.64         -0.68         1.34 o                         
  -3   3   7         89.90         87.85         3.14 o                         
  -2   3   7        227.31        233.36         4.64 o                         
  -1   3   7         22.26         21.52         2.48 o                         
   0   3   7         25.32         22.32         1.68 o                         
   1   3   7         14.48         15.86         1.90 o                         
   2   3   7          1.37          1.13         2.13 o                         
   3   3   7          8.41         12.59         2.58 o                         
   4   3   7         16.90         17.09         2.56 o                         
   5   3   7          6.69          5.80         3.25 o                         
   6   3   7          1.42          0.85         2.78 o                         
  -7   4   7          1.09          7.08         7.19 o                         
  -6   4   7          9.80         11.67         3.45 o                         
  -5   4   7          2.79          2.55         4.76 o                         
  -4   4   7         12.80         11.77         2.16 o                         
  -3   4   7          2.57          3.37         1.78 o                         
  -2   4   7          6.98          7.39         1.77 o                         
  -1   4   7         38.00         33.15         2.13 o                         
   0   4   7          9.84         12.56         1.78 o                         
   1   4   7         11.54          8.72         2.77 o                         
   2   4   7         10.19          9.81         2.96 o                         
   3   4   7         42.64         40.15         4.23 o                         
   4   4   7         32.66         35.44         4.38 o                         
  -4   5   7          3.42          2.70         3.41 o                         
  -3   5   7          1.64          2.07         2.32 o                         
  -2   5   7          5.16          8.22         2.51 o                         
  -1   5   7          0.08         -0.62         2.45 o                         
   0   5   7          8.11          3.26         3.40 o                         
   1   5   7          1.00          7.35         6.41 o                         
   2   5   7          0.28          0.54         3.64 o                         
  -3  -5   8          7.70          9.16         2.83 o                         
  -2  -5   8          0.73          1.74         2.60 o                         
  -1  -5   8         10.35         13.78         2.99 o                         
   0  -5   8          3.90          4.35         1.94 o                         
   1  -5   8          2.47          3.16         1.69 o                         
  -6  -4   8         24.18         21.09         3.36 o                         
  -5  -4   8          6.53          8.27         2.40 o                         
  -4  -4   8          3.45          7.04         2.43 o                         
  -3  -4   8          9.03         11.70         2.69 o                         
  -2  -4   8          6.49          8.12         1.89 o                         
  -1  -4   8          6.03          6.46         0.86 o                         
   0  -4   8         14.32         16.55         3.03 o                         
   1  -4   8         13.62         11.23         1.73 o                         
   2  -4   8          1.11          1.10         0.84 o                         
   3  -4   8         26.57         29.16         3.31 o                         
   4  -4   8         25.97         34.78         3.71 o                         
  -8  -3   8          7.32          3.70         2.75 o                         
  -7  -3   8         10.98          7.64         2.61 o                         
  -6  -3   8          9.58         12.74         2.60 o                         
  -5  -3   8         16.80         13.88         2.18 o                         
  -4  -3   8          2.91          2.02         1.79 o                         
  -3  -3   8        664.91        620.52        64.22 o                         
  -2  -3   8        428.68        429.62         8.49 o                         
  -1  -3   8         13.56         12.96         1.14 o                         
   0  -3   8         16.36         17.45         1.33 o                         
   1  -3   8         40.93         37.09         1.05 o                         
   2  -3   8          4.25          2.80         2.27 o                         
   3  -3   8          0.55         -2.09         2.09 o                         
   4  -3   8          1.81          1.40         2.38 o                         
   5  -3   8          3.03          4.84         2.91 o                         
  -9  -2   8          1.67          3.01         2.46 o                         
  -8  -2   8          2.61          0.53         2.76 o                         
  -7  -2   8         23.38         22.37         2.38 o                         
  -6  -2   8         23.30         20.84         2.30 o                         
  -5  -2   8          0.39         -0.51         2.33 o                         
  -4  -2   8         22.66         22.48         1.93 o                         
  -3  -2   8          0.89          2.10         1.46 o                         
  -2  -2   8         45.44         44.11         1.59 o                         
  -1  -2   8         83.03         80.43         2.11 o                         
   0  -2   8         27.53         26.07         1.82 o                         
   1  -2   8        127.86        130.82         3.88 o                         
   2  -2   8         28.47         28.81         2.23 o                         
   3  -2   8         53.37         52.80         2.99 o                         
   4  -2   8          0.83          0.60         1.30 o                         
   5  -2   8          6.00          5.92         2.45 o                         
   6  -2   8          2.54          0.17         1.87 o                         
  -9  -1   8         26.00         29.72         4.02 o                         
  -8  -1   8         76.51         79.42         3.61 o                         
  -7  -1   8          7.76          9.55         1.64 o                         
  -6  -1   8          2.52          2.30         1.80 o                         
  -5  -1   8          8.26          9.12         1.59 o                         
  -4  -1   8          5.43          4.40         1.62 o                         
  -3  -1   8         24.30         24.33         1.37 o                         
  -2  -1   8         74.96         70.55         2.41 o                         
  -1  -1   8        102.63        110.67         2.41 o                         
   0  -1   8         16.34         18.57         1.44 o                         
   1  -1   8         82.40         84.53         2.83 o                         
   2  -1   8         24.45         26.85         1.11 o                         
   3  -1   8        319.48        327.97         5.60 o                         
   4  -1   8         28.77         29.85         2.65 o                         
   5  -1   8         27.65         28.48         3.74 o                         
   6  -1   8          5.79          4.50         1.95 o                         
  -9   0   8          2.11          2.07         2.09 o                         
  -8   0   8          0.16          6.03         1.76 o                         
  -7   0   8         13.73         13.73         1.61 o                         
  -6   0   8         32.42         31.11         2.01 o                         
  -5   0   8        300.51        307.94         5.55 o                         
  -4   0   8         57.18         60.89         2.30 o                         
  -3   0   8         85.23         85.99         2.24 o                         
  -2   0   8          0.12          0.05         0.62 o                         
  -1   0   8        288.03        291.74         5.67 o                         
   0   0   8         55.36         62.46         1.70 o                         
   1   0   8          9.62          9.28         0.73 o                         
   2   0   8          5.65          6.28         0.89 o                         
   3   0   8         60.33         61.85         2.03 o                         
   4   0   8         15.90         19.96         1.51 o                         
   5   0   8         28.08         25.35         1.89 o                         
   6   0   8          4.36          2.92         1.63 o                         
   7   0   8          0.08         -2.09         3.85 o                         
  -9   1   8         26.01         26.71         2.79 o                         
  -8   1   8         76.41         78.82         3.18 o                         
  -7   1   8          7.74          7.15         1.40 o                         
  -6   1   8          2.52          1.59         1.17 o                         
  -5   1   8          8.23          6.16         1.17 o                         
  -4   1   8          5.43          5.54         1.23 o                         
  -3   1   8         24.28         26.59         1.24 o                         
  -2   1   8         74.90         72.05         1.72 o                         
  -1   1   8        102.54        109.16         2.01 o                         
   0   1   8         16.33         16.52         0.64 o                         
   1   1   8         82.45         79.89         2.72 o                         
   2   1   8         24.46         27.78         1.87 o                         
   3   1   8        319.37        310.18         6.93 o                         
   4   1   8         28.72         32.16         3.76 o                         
   5   1   8         27.69         27.54         2.34 o                         
   6   1   8          5.78          6.19         1.27 o                         
  -9   2   8          1.67          3.36         2.13 o                         
  -8   2   8          2.62          0.00         1.84 o                         
  -7   2   8         23.38         22.37         1.65 o                         
  -6   2   8         23.26         20.41         1.68 o                         
  -5   2   8          0.39          0.04         0.77 o                         
  -4   2   8         22.73         23.93         1.07 o                         
  -3   2   8          0.88          1.74         0.67 o                         
  -2   2   8         45.45         41.79         2.70 o                         
  -1   2   8         83.21         79.71         1.73 o                         
   0   2   8         27.53         26.75         1.25 o                         
   1   2   8        127.84        129.12         3.80 o                         
   2   2   8         28.48         27.41         2.28 o                         
   3   2   8         53.40         58.27         3.09 o                         
   4   2   8          0.83          2.69         2.75 o                         
   5   2   8          5.98          6.35         3.28 o                         
   6   2   8          2.53          7.47         3.00 o                         
  -8   3   8          7.33          8.46         2.03 o                         
  -7   3   8         10.96         10.25         3.09 o                         
  -6   3   8          9.59          7.18         2.66 o                         
  -5   3   8         16.82         18.24         2.63 o                         
  -4   3   8          2.90         -1.35         1.40 o                         
  -3   3   8        664.84        631.40        11.40 o                         
  -2   3   8        428.46        417.35         7.43 o                         
  -1   3   8         13.55         13.40         1.53 o                         
   0   3   8         16.39         17.54         1.92 o                         
   1   3   8         41.03         34.80         3.03 o                         
   2   3   8          4.26          3.98         1.79 o                         
   3   3   8          0.55          5.68         4.89 o                         
   4   3   8          1.82          2.84         2.34 o                         
   5   3   8          3.03          4.16         3.06 o                         
  -6   4   8         24.16         25.54        10.79 o                         
  -5   4   8          6.54          4.49         4.66 o                         
  -4   4   8          3.44          4.73         2.00 o                         
  -3   4   8          9.03          8.44         1.97 o                         
  -2   4   8          6.51          2.14         2.01 o                         
  -1   4   8          6.01          6.56         1.51 o                         
   0   4   8         14.29         14.36         2.40 o                         
   1   4   8         13.62         12.37         3.78 o                         
   2   4   8          1.12          1.53         3.61 o                         
   3   4   8         26.56         27.40         8.53 o                         
   4   4   8         25.97         38.26         7.56 o                         
  -3   5   8          7.70          6.72         3.24 o                         
  -2   5   8          0.73          2.33         2.66 o                         
  -1   5   8         10.33         12.42         3.85 o                         
   0   5   8          3.90          2.19         2.15 o                         
   1   5   8          2.48          1.68        11.81 o                         
  -2  -5   9          1.91          5.95         5.78 o                         
  -1  -5   9         17.88         20.75         3.19 o                         
  -6  -4   9          1.43          2.48         3.22 o                         
  -5  -4   9         12.65         17.00         3.18 o                         
  -4  -4   9          4.70          8.86         2.60 o                         
  -3  -4   9         34.17         31.85         2.99 o                         
  -2  -4   9          3.28          2.46         1.81 o                         
  -1  -4   9         11.74         13.58         1.36 o                         
   0  -4   9          5.93          2.60         1.36 o                         
   1  -4   9          7.64          2.93         1.45 o                         
   2  -4   9          2.89         -0.71         2.33 o                         
   3  -4   9         14.73         18.19         5.85 o                         
  -7  -3   9          9.12         12.71         3.24 o                         
  -6  -3   9          2.26          6.07         2.43 o                         
  -5  -3   9         17.91         19.72         2.53 o                         
  -4  -3   9         18.15         19.53         2.26 o                         
  -3  -3   9         51.32         63.93         4.12 o                         
  -2  -3   9        110.54        106.40         2.96 o                         
  -1  -3   9         28.34         29.26         1.73 o                         
   0  -3   9          6.11          6.63         1.04 o                         
   1  -3   9        135.81        120.09         4.29 o                         
   2  -3   9         30.38         31.23         2.66 o                         
   3  -3   9          9.30         11.92         2.37 o                         
   4  -3   9          0.44          2.45         3.42 o                         
  -8  -2   9          3.08         -1.06         3.38 o                         
  -7  -2   9         10.57          2.56         2.17 o                         
  -6  -2   9          2.56          1.49         2.55 o                         
  -5  -2   9         14.97         11.34         1.81 o                         
  -4  -2   9         22.85         21.69         2.02 o                         
  -3  -2   9        260.38        264.33         5.77 o                         
  -2  -2   9         45.78         45.62         2.04 o                         
  -1  -2   9         25.69         25.94         1.42 o                         
   0  -2   9         34.02         33.94         1.31 o                         
   1  -2   9         54.34         59.69         4.14 o                         
   2  -2   9          1.90          1.84         4.15 o                         
   3  -2   9         12.23         15.19         2.67 o                         
   4  -2   9          6.51         10.60         2.34 o                         
   5  -2   9          7.86         12.07         4.26 o                         
  -9  -1   9         39.61         39.74         3.49 o                         
  -8  -1   9         84.47         85.17         3.52 o                         
  -7  -1   9          1.47          3.44         1.77 o                         
  -6  -1   9         10.23          9.88         2.05 o                         
  -5  -1   9         59.56         52.39         2.85 o                         
  -4  -1   9         27.72         27.77         2.00 o                         
  -3  -1   9         70.64         65.43         2.06 o                         
  -2  -1   9         28.47         30.04         1.43 o                         
  -1  -1   9         33.50         33.63         1.45 o                         
   0  -1   9          6.13          5.73         1.53 o                         
   1  -1   9          6.19          7.09         1.35 o                         
   2  -1   9         44.39         42.01         2.61 o                         
   3  -1   9        123.58        127.88         3.31 o                         
   4  -1   9          7.41          7.20         1.99 o                         
   5  -1   9          1.86         -0.81         2.20 o                         
   6  -1   9          5.20          6.07         2.35 o                         
  -9   0   9          1.92          5.09         2.27 o                         
  -8   0   9          1.88          2.67         1.78 o                         
  -7   0   9          0.20         -1.42         1.42 o                         
  -6   0   9         66.11         70.33         5.10 o                         
  -5   0   9         22.13         20.40         1.59 o                         
  -4   0   9         21.38         21.62         1.76 o                         
  -3   0   9         79.15         96.27         2.49 o                         
  -2   0   9          0.98          0.98         0.75 o                         
  -1   0   9        382.95        394.03        12.51 o                         
   0   0   9         29.99         31.41         1.58 o                         
   1   0   9         43.16         42.70         1.53 o                         
   2   0   9          3.39          3.23         0.71 o                         
   3   0   9        209.03        194.36         4.41 o                         
   4   0   9         24.47         26.14         1.80 o                         
   5   0   9         18.98         18.96         2.09 o                         
   6   0   9         13.34         13.29         2.74 o                         
  -9   1   9         39.64         40.23         3.39 o                         
  -8   1   9         84.47         86.66         3.26 o                         
  -7   1   9          1.48          2.84         1.31 o                         
  -6   1   9         10.23         10.81         1.43 o                         
  -5   1   9         59.43         58.49         2.25 o                         
  -4   1   9         27.65         28.05         1.60 o                         
  -3   1   9         70.66         64.13         1.80 o                         
  -2   1   9         28.46         28.69         1.47 o                         
  -1   1   9         33.47         35.85         1.47 o                         
   0   1   9          6.11          6.54         0.87 o                         
   1   1   9          6.19          5.77         1.35 o                         
   2   1   9         44.35         41.58         2.53 o                         
   3   1   9        123.50        122.32         4.73 o                         
   4   1   9          7.39          6.94         1.90 o                         
   5   1   9          1.86          2.28         2.20 o                         
   6   1   9          5.19          6.47         2.88 o                         
  -8   2   9          3.08          4.44         1.56 o                         
  -7   2   9         10.59         10.01         2.05 o                         
  -6   2   9          2.57          0.37         0.91 o                         
  -5   2   9         14.97         15.02         1.17 o                         
  -4   2   9         22.92         22.81         1.57 o                         
  -3   2   9        260.16        251.44         4.50 o                         
  -2   2   9         45.79         45.28         1.62 o                         
  -1   2   9         25.71         25.42         1.12 o                         
   0   2   9         34.06         34.11         1.73 o                         
   1   2   9         54.39         55.56         3.72 o                         
   2   2   9          1.90          3.57         1.70 o                         
   3   2   9         12.22         11.36         2.33 o                         
   4   2   9          6.52          9.99         2.80 o                         
   5   2   9          7.85          5.31         2.56 o                         
  -7   3   9          9.12          6.76         4.66 o                         
  -6   3   9          2.26          4.93         2.77 o                         
  -5   3   9         17.92         16.03         3.27 o                         
  -4   3   9         18.15         18.42         2.05 o                         
  -3   3   9         51.38         68.30         3.22 o                         
  -2   3   9        110.60        108.91         3.03 o                         
  -1   3   9         28.37         28.33         1.41 o                         
   0   3   9          6.12          7.36         1.71 o                         
   1   3   9        135.72        122.97         4.29 o                         
   2   3   9         30.35         31.57         2.78 o                         
   3   3   9          9.31         11.61         2.49 o                         
   4   3   9          0.45          3.39         3.93 o                         
  -6   4   9          1.44          2.60         3.41 o                         
  -5   4   9         12.63         19.78         4.25 o                         
  -4   4   9          4.69          4.47         2.09 o                         
  -3   4   9         34.14         29.02         2.55 o                         
  -2   4   9          3.28          2.85         1.74 o                         
  -1   4   9         11.72         14.96         3.19 o                         
   0   4   9          5.91          0.44         4.82 o                         
   1   4   9          7.64          4.98         3.10 o                         
   2   4   9          2.89          1.76         3.27 o                         
   3   4   9         14.70         17.19         4.59 o                         
  -2   5   9          1.91          4.62         2.80 o                         
  -1   5   9         17.87         20.33         3.06 o                         
  -5  -4  10          2.06          1.50         3.42 o                         
  -4  -4  10          0.38          3.20         2.73 o                         
  -3  -4  10         28.51         24.57         2.93 o                         
  -2  -4  10          4.66          6.08         1.92 o                         
  -1  -4  10          1.09          2.40         3.09 o                         
   0  -4  10         16.22         17.14         1.86 o                         
   1  -4  10          0.56         -2.60         2.60 o                         
   2  -4  10         13.04         13.17         7.66 o                         
  -7  -3  10         21.70         13.49         3.43 o                         
  -6  -3  10          2.62          2.77         2.48 o                         
  -5  -3  10         16.39         18.36         2.66 o                         
  -4  -3  10         25.20         30.21         2.74 o                         
  -3  -3  10        174.70        153.84         5.58 o                         
  -2  -3  10         23.09         23.70         1.55 o                         
  -1  -3  10         18.49         18.91         1.34 o                         
   0  -3  10          3.74          4.03         1.30 o                         
   1  -3  10         24.00         25.45         2.73 o                         
   2  -3  10         13.58         11.49         2.55 o                         
   3  -3  10          0.03         -1.76         2.58 o                         
   4  -3  10         17.14         19.01         3.19 o                         
  -8  -2  10         11.24          7.80         2.97 o                         
  -7  -2  10         34.28         32.06         3.25 o                         
  -6  -2  10          0.06         -1.72         1.91 o                         
  -5  -2  10          0.55         -1.26         1.75 o                         
  -4  -2  10         79.94         82.62         4.19 o                         
  -3  -2  10        203.67        207.58         5.11 o                         
  -2  -2  10          6.11          4.55         1.05 o                         
  -1  -2  10         15.99         16.14         1.24 o                         
   0  -2  10          3.16          3.66         1.44 o                         
   1  -2  10         15.95         12.07         2.03 o                         
   2  -2  10          1.32         -0.38         1.85 o                         
   3  -2  10          1.51          2.24         2.01 o                         
   4  -2  10          9.82         11.57         7.19 o                         
   5  -2  10         11.87          7.82         3.01 o                         
  -9  -1  10         43.30         41.75         5.46 o                         
  -8  -1  10          7.37          5.66         1.91 o                         
  -7  -1  10         32.72         36.01         3.15 o                         
  -6  -1  10         15.25         15.71         2.65 o                         
  -5  -1  10        133.89        131.75         4.18 o                         
  -4  -1  10         23.98         23.96         1.98 o                         
  -3  -1  10          1.90          1.80         1.02 o                         
  -2  -1  10         14.34         15.34         1.28 o                         
  -1  -1  10         64.06         61.83         2.01 o                         
   0  -1  10          4.85          3.40         1.10 o                         
   1  -1  10         15.40         18.65         1.52 o                         
   2  -1  10         29.08         32.94         2.45 o                         
   3  -1  10         32.62         29.74         1.95 o                         
   4  -1  10         29.97         33.43         2.00 o                         
   5  -1  10          3.47          5.77         3.29 o                         
  -9   0  10         10.58         11.38         2.90 o                         
  -8   0  10          2.65          0.37         1.78 o                         
  -7   0  10          0.00          1.41         1.43 o                         
  -6   0  10         18.40         20.07         1.85 o                         
  -5   0  10          6.49          6.66         1.35 o                         
  -4   0  10          6.44          6.22         1.38 o                         
  -3   0  10          2.12          3.22         1.37 o                         
  -2   0  10          3.21          2.63         0.90 o                         
  -1   0  10        151.57        152.60         3.80 o                         
   0   0  10          0.02         -1.03         1.03 o                         
   1   0  10          0.28          0.23         0.93 o                         
   2   0  10        266.05        263.90         4.18 o                         
   3   0  10         58.19         61.52         2.24 o                         
   4   0  10         26.37         21.37         2.04 o                         
   5   0  10         16.29         15.20         1.78 o                         
  -9   1  10         43.30         48.01         3.41 o                         
  -8   1  10          7.38          6.68         1.85 o                         
  -7   1  10         32.71         33.31         2.08 o                         
  -6   1  10         15.25         15.60         1.63 o                         
  -5   1  10        133.83        131.09         3.33 o                         
  -4   1  10         23.97         25.21         1.56 o                         
  -3   1  10          1.90          2.43         0.94 o                         
  -2   1  10         14.38         15.30         1.26 o                         
  -1   1  10         64.07         60.84         1.60 o                         
   0   1  10          4.85          5.27         0.55 o                         
   1   1  10         15.38         15.74         1.77 o                         
   2   1  10         29.09         34.19         2.48 o                         
   3   1  10         32.68         30.95         2.50 o                         
   4   1  10         29.90         30.24         2.91 o                         
   5   1  10          3.46          1.33         3.48 o                         
  -8   2  10         11.24         11.01         1.84 o                         
  -7   2  10         34.26         35.29         2.02 o                         
  -6   2  10          0.06         -0.09         0.99 o                         
  -5   2  10          0.55         -0.92         1.05 o                         
  -4   2  10         80.02         76.86         3.87 o                         
  -3   2  10        203.95        207.27         3.67 o                         
  -2   2  10          6.13          6.64         1.04 o                         
  -1   2  10         16.03         16.99         1.33 o                         
   0   2  10          3.13          4.28         1.69 o                         
   1   2  10         15.95         14.19         1.92 o                         
   2   2  10          1.31          3.11         1.86 o                         
   3   2  10          1.52          0.43         1.92 o                         
   4   2  10          9.81         15.72         3.32 o                         
   5   2  10         11.88         12.14         3.15 o                         
  -7   3  10         21.71         17.70         3.66 o                         
  -6   3  10          2.61          2.24         2.60 o                         
  -5   3  10         16.36         17.44         2.81 o                         
  -4   3  10         25.19         24.33         2.74 o                         
  -3   3  10        174.72        153.42         4.07 o                         
  -2   3  10         23.06         23.56         1.63 o                         
  -1   3  10         18.49         19.04         1.56 o                         
   0   3  10          3.74          0.13         1.73 o                         
   1   3  10         23.99         24.72         2.58 o                         
   2   3  10         13.60         12.31         2.49 o                         
   3   3  10          0.03         -2.01         4.94 o                         
   4   3  10         17.17         21.82         3.28 o                         
  -5   4  10          2.05         10.89         3.54 o                         
  -4   4  10          0.38          0.70         2.10 o                         
  -3   4  10         28.56         20.47         2.45 o                         
  -2   4  10          4.67          1.87         1.67 o                         
  -1   4  10          1.09          2.01         2.06 o                         
   0   4  10         16.20         10.14         3.28 o                         
   1   4  10          0.56          2.61         3.10 o                         
   2   4  10         13.05          5.44         3.44 o                         
  -5  -4  11          3.52          5.51         2.97 o                         
  -4  -4  11         54.00         51.33         5.62 o                         
  -3  -4  11         51.38         49.93         3.88 o                         
  -2  -4  11          1.31          3.24         2.20 o                         
  -1  -4  11          5.40          7.49         3.15 o                         
   0  -4  11          0.51          5.27         2.29 o                         
   1  -4  11          0.85         -2.85         2.85 o                         
  -7  -3  11          0.32         -1.43         3.22 o                         
  -6  -3  11          3.30          2.03         2.58 o                         
  -5  -3  11          7.87          8.27         2.79 o                         
  -4  -3  11         57.02         48.06         3.18 o                         
  -3  -3  11         77.30         76.33         3.52 o                         
  -2  -3  11          1.78          2.11         1.15 o                         
  -1  -3  11         13.22         11.96         1.35 o                         
   0  -3  11         60.24         56.02         3.07 o                         
   1  -3  11         19.42         18.06         5.66 o                         
   2  -3  11          5.91          2.34         2.72 o                         
   3  -3  11          1.10         -1.63         2.96 o                         
  -8  -2  11          0.40         -3.29         3.29 o                         
  -7  -2  11         10.74         12.92         4.68 o                         
  -6  -2  11          6.16          6.58         2.21 o                         
  -5  -2  11          4.54          1.60         1.87 o                         
  -4  -2  11        254.74        248.55         5.99 o                         
  -3  -2  11        154.84        153.06         5.63 o                         
  -2  -2  11          1.42          0.76         1.10 o                         
  -1  -2  11         12.40         11.48         1.73 o                         
   0  -2  11         46.89         45.67         2.52 o                         
   1  -2  11         11.45         11.58         3.14 o                         
   2  -2  11          7.90          6.33         2.13 o                         
   3  -2  11          0.63         -1.51         4.30 o                         
   4  -2  11         16.71         17.34         3.22 o                         
  -8  -1  11          0.43          1.47         1.94 o                         
  -7  -1  11         20.38         14.79         2.78 o                         
  -6  -1  11         35.65         35.50         2.88 o                         
  -5  -1  11         35.82         35.62         3.35 o                         
  -4  -1  11         53.20         55.24         4.39 o                         
  -3  -1  11          2.55          4.96         1.48 o                         
  -2  -1  11         64.37         64.45         2.48 o                         
  -1  -1  11         14.95         16.50         2.12 o                         
   0  -1  11         14.77         16.97         1.56 o                         
   1  -1  11          6.27          6.85         1.67 o                         
   2  -1  11         45.74         46.52         3.47 o                         
   3  -1  11          5.66          8.09         2.01 o                         
   4  -1  11          2.70          4.56         2.37 o                         
   5  -1  11          3.43          0.12         5.08 o                         
  -9   0  11          0.55          3.67         2.38 o                         
  -8   0  11          0.27          0.06         1.99 o                         
  -7   0  11          3.95          4.65         1.91 o                         
  -6   0  11         24.87         27.87         2.10 o                         
  -5   0  11         20.96         21.26         2.14 o                         
  -4   0  11          1.14          0.18         1.41 o                         
  -3   0  11         10.33          8.90         1.32 o                         
  -2   0  11        139.03        150.03         4.02 o                         
  -1   0  11         27.95         28.77         1.89 o                         
   0   0  11         13.83         16.97         1.60 o                         
   1   0  11          0.38         -0.49         1.00 o                         
   2   0  11        364.36        392.02         5.81 o                         
   3   0  11        119.25        116.77         2.94 o                         
   4   0  11          0.95          0.79         0.91 o                         
   5   0  11          2.82         -0.17         2.75 o                         
  -8   1  11          0.43          1.34         1.89 o                         
  -7   1  11         20.35         23.73         1.97 o                         
  -6   1  11         35.67         36.05         2.36 o                         
  -5   1  11         35.90         37.19         2.15 o                         
  -4   1  11         53.17         52.38         2.23 o                         
  -3   1  11          2.56          3.29         1.24 o                         
  -2   1  11         64.49         63.34         2.28 o                         
  -1   1  11         15.00         17.04         1.04 o                         
   0   1  11         14.78         14.08         1.17 o                         
   1   1  11          6.24          7.72         1.76 o                         
   2   1  11         45.77         47.70         3.05 o                         
   3   1  11          5.66          8.66         2.05 o                         
   4   1  11          2.69          7.11         2.74 o                         
   5   1  11          3.42          4.05         7.39 o                         
  -8   2  11          0.39          1.59         1.77 o                         
  -7   2  11         10.71         10.64         2.16 o                         
  -6   2  11          6.19          6.32         1.25 o                         
  -5   2  11          4.54          1.63         1.35 o                         
  -4   2  11        254.61        246.08         5.21 o                         
  -3   2  11        154.82        152.16         3.09 o                         
  -2   2  11          1.43          0.38         1.14 o                         
  -1   2  11         12.38         13.23         1.27 o                         
   0   2  11         46.97         42.49         2.94 o                         
   1   2  11         11.47         10.18         2.03 o                         
   2   2  11          7.89          4.88         1.97 o                         
   3   2  11          0.63         -1.05         2.10 o                         
   4   2  11         16.71         18.51         4.73 o                         
  -7   3  11          0.32          2.08         4.39 o                         
  -6   3  11          3.29          6.52         2.95 o                         
  -5   3  11          7.84          7.19         2.64 o                         
  -4   3  11         57.08         51.42         3.63 o                         
  -3   3  11         77.24         71.40         2.92 o                         
  -2   3  11          1.80          4.98         1.39 o                         
  -1   3  11         13.23         14.41         1.99 o                         
   0   3  11         60.25         50.61         3.33 o                         
   1   3  11         19.46         15.52         2.51 o                         
   2   3  11          5.90          1.72         2.20 o                         
   3   3  11          1.10          1.70         3.18 o                         
  -5   4  11          3.53          1.09         3.42 o                         
  -4   4  11         53.96         47.80         4.08 o                         
  -3   4  11         51.32         47.19         8.29 o                         
  -2   4  11          1.31          2.65         4.32 o                         
  -1   4  11          5.41          6.85         3.31 o                         
   0   4  11          0.50          0.36         4.22 o                         
   1   4  11          0.85          1.21         4.12 o                         
  -4  -4  12         41.29         36.71         4.37 o                         
  -3  -4  12         32.34         34.47         3.10 o                         
  -2  -4  12         11.50         14.14         3.38 o                         
  -1  -4  12          1.47          5.50         1.48 o                         
  -6  -3  12         13.73         16.27         3.25 o                         
  -5  -3  12          1.25          2.52         2.46 o                         
  -4  -3  12         11.67          9.81         2.47 o                         
  -3  -3  12          9.88         11.08         4.87 o                         
  -2  -3  12          6.97          7.20         1.46 o                         
  -1  -3  12          6.13          7.02         1.28 o                         
   0  -3  12         22.24         21.68         2.48 o                         
   1  -3  12          1.87          2.64         2.96 o                         
   2  -3  12          0.96          2.27         4.06 o                         
  -7  -2  12          6.66          7.51         4.75 o                         
  -6  -2  12          1.31         -1.06         2.43 o                         
  -5  -2  12         10.54         14.09         5.07 o                         
  -4  -2  12         36.79         39.38         4.30 o                         
  -3  -2  12         40.89         40.22         2.21 o                         
  -2  -2  12          4.65          6.80         1.52 o                         
  -1  -2  12         15.81         18.22         2.08 o                         
   0  -2  12         55.73         55.88         2.82 o                         
   1  -2  12          9.45         10.58         1.91 o                         
   2  -2  12          1.01         -2.34         2.34 o                         
   3  -2  12          1.00         -1.09         3.61 o                         
  -8  -1  12         13.99         14.34         2.49 o                         
  -7  -1  12          0.47          4.88         2.86 o                         
  -6  -1  12          3.79          4.31         2.38 o                         
  -5  -1  12         23.31         21.55         2.52 o                         
  -4  -1  12         72.19         74.55         3.84 o                         
  -3  -1  12         28.14         29.58         1.99 o                         
  -2  -1  12         21.79         21.12         1.80 o                         
  -1  -1  12          0.55          0.03         2.12 o                         
   0  -1  12          6.48          5.56         1.37 o                         
   1  -1  12          1.17          0.80         1.52 o                         
   2  -1  12         20.65         24.70         1.96 o                         
   3  -1  12         30.40         37.63         5.47 o                         
   4  -1  12          6.88         12.60         5.82 o                         
  -8   0  12          0.31         -0.48         3.17 o                         
  -7   0  12          2.13          3.87         1.97 o                         
  -6   0  12          0.76          1.35         1.60 o                         
  -5   0  12          1.57          1.46         2.21 o                         
  -4   0  12         15.32         19.51         1.82 o                         
  -3   0  12          0.73         -0.63         1.20 o                         
  -2   0  12         10.25         11.97         1.72 o                         
  -1   0  12          0.62          0.48         1.20 o                         
   0   0  12          3.54          6.43         1.12 o                         
   1   0  12         36.81         34.93         1.64 o                         
   2   0  12        215.09        208.91         4.44 o                         
   3   0  12          8.16          8.20         1.06 o                         
   4   0  12          4.63          4.55         1.62 o                         
  -8   1  12         14.03         13.30         2.27 o                         
  -7   1  12          0.46          0.81         1.68 o                         
  -6   1  12          3.80          7.43         1.63 o                         
  -5   1  12         23.37         26.01         2.01 o                         
  -4   1  12         72.11         71.61         2.93 o                         
  -3   1  12         28.16         29.65         1.85 o                         
  -2   1  12         21.72         21.54         1.55 o                         
  -1   1  12          0.54          0.25         1.19 o                         
   0   1  12          6.48          6.15         1.10 o                         
   1   1  12          1.15          1.16         2.67 o                         
   2   1  12         20.68         21.92         2.46 o                         
   3   1  12         30.42         32.18         2.88 o                         
   4   1  12          6.87          5.47         2.56 o                         
  -7   2  12          6.66          7.29         1.63 o                         
  -6   2  12          1.30          0.40         1.29 o                         
  -5   2  12         10.54          7.12         2.02 o                         
  -4   2  12         36.69         40.65         2.38 o                         
  -3   2  12         40.84         42.73         2.13 o                         
  -2   2  12          4.67          4.79         1.02 o                         
  -1   2  12         15.80         12.77         1.29 o                         
   0   2  12         55.75         52.90         3.97 o                         
   1   2  12          9.44          6.41         2.10 o                         
   2   2  12          1.01          4.41         2.22 o                         
   3   2  12          0.99         -2.72         2.72 o                         
  -6   3  12         13.71         14.73         3.30 o                         
  -5   3  12          1.24          1.62         2.56 o                         
  -4   3  12         11.65         11.82         2.51 o                         
  -3   3  12          9.88         10.77         1.25 o                         
  -2   3  12          6.94          8.80         1.24 o                         
  -1   3  12          6.13          5.55         1.26 o                         
   0   3  12         22.23         18.29         2.85 o                         
   1   3  12          1.88          2.37         2.43 o                         
   2   3  12          0.96          5.86         2.85 o                         
  -4   4  12         41.33         34.10         5.43 o                         
  -3   4  12         32.33         25.59         3.12 o                         
  -2   4  12         11.50         14.03         3.25 o                         
  -1   4  12          1.48         16.66         7.83 o                         
  -5  -3  13          0.87          3.02         6.26 o                         
  -4  -3  13          2.33          1.93         3.19 o                         
  -3  -3  13          4.06          4.15         3.20 o                         
  -2  -3  13          0.10          1.40         3.18 o                         
  -1  -3  13          2.94          4.45         3.07 o                         
   0  -3  13          2.94          2.13         2.82 o                         
   1  -3  13          0.82         -2.25         2.48 o                         
  -7  -2  13          9.38         10.51         3.85 o                         
  -6  -2  13         57.32         57.29         4.88 o                         
  -5  -2  13          7.59          2.81         2.15 o                         
  -4  -2  13         25.78         24.20         2.71 o                         
  -3  -2  13         38.81         40.96         2.49 o                         
  -2  -2  13         23.68         22.96         1.81 o                         
  -1  -2  13         19.43         22.13         2.24 o                         
   0  -2  13         18.93         18.54         5.69 o                         
   1  -2  13          2.11          2.74         2.44 o                         
   2  -2  13          4.06         10.50         2.43 o                         
  -8  -1  13         19.82         16.54         5.47 o                         
  -7  -1  13          1.76          5.46         2.90 o                         
  -6  -1  13          7.85          7.64         2.57 o                         
  -5  -1  13         45.13         45.50         3.29 o                         
  -4  -1  13        137.54        148.12         3.98 o                         
  -3  -1  13         17.47         17.26         1.81 o                         
  -2  -1  13         77.22         79.11         3.34 o                         
  -1  -1  13          0.70          1.51         1.63 o                         
   0  -1  13         13.13         12.13         2.01 o                         
   1  -1  13         29.47         31.57         3.03 o                         
   2  -1  13         37.60         39.76         2.64 o                         
   3  -1  13          1.65          5.62         1.77 o                         
  -8   0  13         19.66         21.10         2.63 o                         
  -7   0  13          0.66          1.14         2.37 o                         
  -6   0  13          5.74          8.68         2.12 o                         
  -5   0  13          0.19          0.11         1.81 o                         
  -4   0  13          9.85         10.36         1.73 o                         
  -3   0  13          0.32          3.00         2.57 o                         
  -2   0  13         10.42         10.28         2.17 o                         
  -1   0  13          0.44          0.09         1.69 o                         
   0   0  13          9.22          7.81         1.35 o                         
   1   0  13          6.87          6.50         1.25 o                         
   2   0  13          1.74          4.00         1.25 o                         
   3   0  13         10.17          9.91         1.63 o                         
  -8   1  13         19.84         20.65         3.74 o                         
  -7   1  13          1.77          2.74         2.09 o                         
  -6   1  13          7.84         12.44         1.99 o                         
  -5   1  13         45.21         50.13         2.74 o                         
  -4   1  13        137.64        139.95         3.74 o                         
  -3   1  13         17.48         16.08         1.69 o                         
  -2   1  13         77.24         77.49         4.05 o                         
  -1   1  13          0.70          0.08         0.87 o                         
   0   1  13         13.17         11.57         0.99 o                         
   1   1  13         29.42         30.40         2.75 o                         
   2   1  13         37.57         36.97         4.47 o                         
   3   1  13          1.65          4.82         4.70 o                         
  -7   2  13          9.37          9.48         1.80 o                         
  -6   2  13         57.26         65.05         4.38 o                         
  -5   2  13          7.59          9.13         2.23 o                         
  -4   2  13         25.85         26.54         1.96 o                         
  -3   2  13         38.78         40.49         2.27 o                         
  -2   2  13         23.65         23.41         1.99 o                         
  -1   2  13         19.40         17.57         1.62 o                         
   0   2  13         18.89         15.72         2.50 o                         
   1   2  13          2.11          2.79         2.31 o                         
   2   2  13          4.06          5.26         2.56 o                         
  -5   3  13          0.88          3.94         2.80 o                         
  -4   3  13          2.32          0.62         2.48 o                         
  -3   3  13          4.06          5.19         2.31 o                         
  -2   3  13          0.10          2.85         1.52 o                         
  -1   3  13          2.93          8.29         2.45 o                         
   0   3  13          2.94          4.04         2.47 o                         
   1   3  13          0.82          1.14         2.40 o                         
  -4  -3  14          4.96          5.86         3.69 o                         
  -3  -3  14          2.52          6.88         4.69 o                         
  -2  -3  14          1.45          1.59         1.66 o                         
  -1  -3  14          8.76         11.24         2.92 o                         
  -6  -2  14         30.49         34.75         3.77 o                         
  -5  -2  14          0.64          1.88         2.61 o                         
  -4  -2  14         13.80         17.30         3.35 o                         
  -3  -2  14          5.86          7.05         2.95 o                         
  -2  -2  14         19.54         18.95         2.64 o                         
  -1  -2  14          1.75          6.23         2.64 o                         
   0  -2  14          0.95          0.56         2.01 o                         
   1  -2  14         13.91         18.66         3.41 o                         
  -7  -1  14          0.65         -0.39         2.76 o                         
  -6  -1  14          2.74          8.51         2.74 o                         
  -5  -1  14         92.97         98.55         5.00 o                         
  -4  -1  14         84.87         86.59         4.04 o                         
  -3  -1  14          7.14          4.67         1.91 o                         
  -2  -1  14         20.13         20.94         2.45 o                         
  -1  -1  14         11.86         10.75         2.47 o                         
   0  -1  14         16.10         18.24         2.05 o                         
   1  -1  14        117.14        126.04         3.98 o                         
   2  -1  14         32.80         33.68         2.65 o                         
  -7   0  14          0.83          4.22         2.35 o                         
  -6   0  14          1.73          4.34         3.08 o                         
  -5   0  14         30.00         35.94         3.69 o                         
  -4   0  14          5.91          5.38         4.39 o                         
  -3   0  14         24.27         22.29         2.72 o                         
  -2   0  14          3.81          4.42         1.96 o                         
  -1   0  14         10.81         12.62         1.97 o                         
   0   0  14          1.00          0.59         1.31 o                         
   1   0  14         38.33         38.72         2.97 o                         
   2   0  14         10.66          8.35         1.39 o                         
  -7   1  14          0.65          4.42         2.31 o                         
  -6   1  14          2.75          4.78         2.38 o                         
  -5   1  14         92.96         86.42         3.76 o                         
  -4   1  14         84.88         78.65         4.78 o                         
  -3   1  14          7.14          5.17         1.59 o                         
  -2   1  14         20.19         17.13         1.63 o                         
  -1   1  14         11.89         12.97         1.27 o                         
   0   1  14         16.12         16.88         1.19 o                         
   1   1  14        117.18        126.76         7.60 o                         
   2   1  14         32.80         32.63         3.19 o                         
  -6   2  14         30.50         26.57         3.87 o                         
  -5   2  14          0.64          0.79         1.82 o                         
  -4   2  14         13.80         13.68         1.81 o                         
  -3   2  14          5.90          6.04         1.63 o                         
  -2   2  14         19.56         16.32         1.85 o                         
  -1   2  14          1.75         -0.49         1.26 o                         
   0   2  14          0.95          3.02         2.59 o                         
   1   2  14         13.89         12.29         2.86 o                         
  -4   3  14          4.95          2.67         1.52 o                         
  -3   3  14          2.51          5.48         1.81 o                         
  -2   3  14          1.45          3.65         2.82 o                         
  -1   3  14          8.74          3.34         2.64 o                         
  -5  -2  15          6.92         17.31         6.40 o                         
  -4  -2  15          1.62          5.48         4.59 o                         
  -3  -2  15          7.77         10.43         2.11 o                         
  -2  -2  15          0.24         -1.16         2.39 o                         
  -1  -2  15          5.35          7.50         4.04 o                         
   0  -2  15          0.82          2.41         2.50 o                         
  -6  -1  15          0.67         -0.98         2.92 o                         
  -5  -1  15         28.96         36.57         6.47 o                         
  -4  -1  15          9.86          9.23         2.27 o                         
  -3  -1  15         22.99         21.52         2.87 o                         
  -2  -1  15          5.11          1.67         5.34 o                         
  -1  -1  15         35.01         34.67         4.06 o                         
   0  -1  15          4.55          2.08         2.98 o                         
   1  -1  15         38.51         42.61         2.99 o                         
  -6   0  15         15.37         17.63         2.55 o                         
  -5   0  15         24.12         27.35         2.56 o                         
  -4   0  15          5.27          5.45         2.50 o                         
  -3   0  15          0.71          2.52         2.30 o                         
  -2   0  15          6.09          7.00         2.29 o                         
  -1   0  15          3.42          4.15         2.05 o                         
   0   0  15          0.06         -1.32         1.65 o                         
   1   0  15          2.10          9.34         3.98 o                         
  -6   1  15          0.67          1.93         2.33 o                         
  -5   1  15         28.91         25.15         2.72 o                         
  -4   1  15          9.84         11.59         2.07 o                         
  -3   1  15         22.97         21.88         2.31 o                         
  -2   1  15          5.11          3.85         2.38 o                         
  -1   1  15         35.02         38.65         2.62 o                         
   0   1  15          4.54          3.91         2.48 o                         
   1   1  15         38.57         41.12         3.51 o                         
  -5   2  15          6.91         11.10         2.27 o                         
  -4   2  15          1.62         -0.03         2.13 o                         
  -3   2  15          7.74          7.02         1.76 o                         
  -2   2  15          0.23          0.88         3.23 o                         
  -1   2  15          5.36         -0.41         3.50 o                         
   0   2  15          0.82          6.58         3.60 o                         
  -5  -1  16          7.19          6.00         2.95 o                         
  -4  -1  16          5.04          5.20         4.17 o                         
  -3  -1  16          5.91          3.23         2.93 o                         
  -2  -1  16          8.04          7.92         5.27 o                         
  -1  -1  16         13.15         13.76         4.67 o                         
  -5   0  16        226.06        231.68         6.56 o                         
  -4   0  16         31.26         29.27         3.37 o                         
  -3   0  16          0.61          1.65         2.84 o                         
  -2   0  16          1.35          0.69         2.60 o                         
  -1   0  16          0.28         -0.41         2.08 o                         
   0   0  16          0.16          4.41         2.66 o                         
  -5   1  16          7.20         -0.54         3.98 o                         
  -4   1  16          5.03          3.83         2.46 o                         
  -3   1  16          5.90          5.93         1.98 o                         
  -2   1  16          8.02          8.00         2.32 o                         
  -1   1  16         13.14         15.48         1.61 o                         
                                                                                
